# Supplementary material for: RNA cytosine methyltransferase NSUN5 promotes protein synthesis and tumorigenic phenotypes in glioblastoma
Source: Mol Oncol. 2023 Apr 22;17(9):1763–83. doi: 10.1002/1878-0261.13434 (PMC10483612; doi:10.1002/1878-0261.13434)
Supplement: Supplementary file 4 — Table S3. Raw data of proteomic analysis in U251 cells. [file MOL2-17-1763-s001.xlsx]

## Sheet: Summary
RNA cytosine methyltransferase NSUN5 promotes protein synthesis and tumorigenic phenotypes in glioblastoma
Jiesi Zhou1#, Yan Shu Kong1#, Krista Vincent1, Dylan Dieters-Castator3, Amirali Bukhari1, Darryl Glubrecht1, Rong Zong Liu1, Douglas Quilty1,4, Xiaowei Huang1, Zhihua Xu1, Rui Zhe Yang1, Lanyue Zhang1, Emily Tang1, Gilles Lajoie3, David Eisenstat1, Armin Gamper1, Richard Fahlman2, Roseline Godbout1, Lynne-Marie Postovit1,4*, YangXin Fu1*
Department of Oncology1, Department of Biochemistry2, Faculty of Medicine and Dentistry, University of Alberta, Edmonton, AB, Canada. Department of Biochemistry3, Western University, London, ON, Canada, Department of Biomedical and Molecular Sciences4, Queen's University, Kingston, Ontario, Canada

## Sheet: NSUN5 shRNA knockdown
Supplementary talbe S3. Raw data of the proteomic analysis in U251: shRandom vs shNSUN5
T: Gene names	LFQ intensity shNSUN5_R1	LFQ intensity shNSUN5_R2	LFQ intensity shNSUN5_R3	LFQ intensity shRandom_R1	LFQ intensity shRandom_R2	LFQ intensity shRandom_R3	Average (NSUN5)	Average (vector control)	Log2(NSUN5/Vector)	P-Value	unique peptides shNSUN5_R1	unique peptides shNSUN5_R2	unique peptides shNSUN5_R3	unique peptides shRandom_R1	unique peptides shRandom_R2	unique peptides shRandom_R3	C: GOBP name	C: GOMF name	C: GOCC name	C: GOBP slim name	C: GOCC slim name	N: Peptides	N: Razor + unique peptides	N: Unique peptides	N: Sequence coverage [%]	N: Unique + razor sequence coverage [%]	N: Unique sequence coverage [%]	N: Mol. weight [kDa]	N: Q-value	N: Score	N: Intensity	N: MS/MS count	N: Sequence coverage shNSUN5_R1 [%]	N: Sequence coverage shNSUN5_R2 [%]	N: Sequence coverage shNSUN5_R3 [%]	N: Sequence coverage shRandom_R1 [%]	N: Sequence coverage shRandom_R2 [%]	N: Sequence coverage shRandom_R3 [%]	T: Protein IDs	T: Majority protein IDs	T: Protein names
CHKB	1.3082e+10	1.29272e+10	1.29959e+10	0	0	0	1.30017e+10	0	#DIV/0!	8.43227e-10	1	2	1	NaN	NaN	NaN	alcohol metabolic process;amine biosynthetic process;amine metabolic process;anatomical structure development;biosynthetic process;CDP-choline pathway;cellular amine metabolic process;cellular biogenic amine biosynthetic process;cellular biogenic amine metabolic process;cellular biosynthetic process;cellular lipid metabolic process;cellular metabolic process;cellular nitrogen compound biosyntheti…	adenyl nucleotide binding;adenyl ribonucleotide binding;ATP binding;binding;catalytic activity;choline kinase activity;ethanolamine kinase activity;kinase activity;nucleotide binding;phosphotransferase activity, alcohol group as acceptor;purine nucleotide binding;purine ribonucleoside triphosphate binding;purine ribonucleotide binding;ribonucleotide binding;transferase activity;transferase activi…	cell part;cytoplasmic part;cytosol;intracellular part	alcohol metabolic process;amine metabolic process;anatomical structure development;biosynthetic process;cellular lipid metabolic process;cellular metabolic process;cellular nitrogen compound metabolic process;cellular process;developmental process;lipid metabolic process;metabolic process;nitrogen compound metabolic process;primary metabolic process;small molecule metabolic process	cell part;cytosol	6	6	6	19.2	19.2	19.2	45.271	0.00017709	8.6894	194540000	8	1.8	5.6	2.8	0	0	0	Q9Y259;Q9Y259-2	Q9Y259	Choline/ethanolamine kinase
TRIM2	7.54333e+11	7.85982e+11	8.40783e+11	2.03721e+12	2.00888e+12	2.01895e+12	7.937e+11	2.02168e+12	-1.34889	1.31259e-06	16	18	14	16	16	17	biological regulation;regulation of apoptosis;regulation of biological process;regulation of cell death;regulation of cellular process;regulation of neuron apoptosis;regulation of programmed cell death	acid-amino acid ligase activity;binding;catalytic activity;cation binding;ion binding;ligase activity;ligase activity, forming carbon-nitrogen bonds;metal ion binding;small conjugating protein ligase activity;transition metal ion binding;ubiquitin-protein ligase activity;zinc ion binding	cell part;cytoplasm;intracellular part	biological regulation	cell part;cytoplasm	20	20	20	42.3	42.3	42.3	81.529	0	103.07	2075500000	99	34.8	37.2	30.1	35.3	34.8	35.2	Q9C040;Q9C040-2	Q9C040;Q9C040-2	Tripartite motif-containing protein 2
LMNB1	6.7308e+13	6.6147e+13	6.61205e+13	1.23653e+14	1.25446e+14	1.2807e+14	6.65251e+13	1.25723e+14	-0.918279	1.57484e-06	38	35	39	43	42	39	apoptosis;cell death;cellular component disassembly;cellular component disassembly at cellular level;cellular component disassembly involved in apoptosis;cellular component organization;cellular component organization at cellular level;cellular component organization or biogenesis;cellular component organization or biogenesis at cellular level;cellular process;death;programmed cell death	structural molecule activity	cell part;cytoskeletal part;envelope;intermediate filament;intracellular organelle part;intracellular part;lamin filament;macromolecular complex;membrane;nuclear envelope;nuclear inner membrane;nuclear membrane;nuclear part;nucleoplasm;organelle envelope;organelle inner membrane;organelle membrane;organelle part;protein complex	cell death;cellular component disassembly;cellular component organization;cellular process;death	cell part;macromolecular complex;membrane;nuclear envelope;nucleoplasm;protein complex	48	48	45	74.6	74.6	71.3	66.408	0	323.31	93560000000	910	68.4	65	60.2	67.7	71.3	62.5	P20700	P20700	Lamin-B1
HNRNPA3	9.36607e+13	9.27844e+13	9.2488e+13	6.09393e+13	5.85733e+13	5.95061e+13	9.29777e+13	5.96729e+13	0.639809	1.73427e-06	20	20	20	21	19	20	cellular macromolecule metabolic process;cellular metabolic process;cellular nitrogen compound metabolic process;cellular process;gene expression;macromolecule metabolic process;metabolic process;mRNA metabolic process;mRNA processing;nitrogen compound metabolic process;nuclear mRNA splicing, via spliceosome;nucleic acid metabolic process;nucleobase-containing compound metabolic process;primary m…	binding;nucleic acid binding;nucleotide binding;RNA binding	catalytic step 2 spliceosome;cell part;intracellular membrane-bounded organelle;intracellular organelle;intracellular organelle part;intracellular part;macromolecular complex;membrane-bounded organelle;nuclear part;nucleoplasm;nucleus;organelle;organelle part;ribonucleoprotein complex;spliceosomal complex	cellular metabolic process;cellular nitrogen compound metabolic process;cellular process;macromolecule metabolic process;metabolic process;mRNA metabolic process;mRNA processing;nitrogen compound metabolic process;nucleobase-containing compound metabolic process;primary metabolic process;RNA metabolic process;RNA processing;RNA splicing	cell part;intracellular membrane-bounded organelle;intracellular organelle;macromolecular complex;nucleoplasm;nucleus;organelle;ribonucleoprotein complex;spliceosomal complex	21	21	5	49.5	49.5	8.7	39.594	0	323.31	48670000000	458	49.2	49.2	49.2	49.5	49.2	49.2	P51991	P51991	Heterogeneous nuclear ribonucleoprotein A3
STAT3	3.46523e+12	3.84771e+12	3.51162e+12	1.31824e+13	1.24819e+13	1.27251e+13	3.60819e+12	1.27965e+13	-1.8264	2.69248e-06	21	24	23	23	24	26	acute inflammatory response;acute-phase response;anatomical structure development;astrocyte differentiation;behavior;biological regulation;carbohydrate homeostasis;cell differentiation;cell proliferation;cell surface receptor linked signaling pathway;cellular component movement;cellular developmental process;cellular metabolic process;cellular process;cellular response to chemical stimulus;cellul…	binding;core promoter proximal region DNA binding;core promoter proximal region sequence-specific DNA binding;DNA binding;enzyme binding;kinase binding;ligand-dependent nuclear receptor activity;molecular transducer activity;nucleic acid binding;nucleic acid binding transcription factor activity;phosphatase binding;protein binding;protein dimerization activity;protein kinase binding;protein phosp…	cell part;chromatin;chromosomal part;cytoplasm;cytoplasmic part;cytosol;intracellular membrane-bounded organelle;intracellular organelle;intracellular organelle part;intracellular part;membrane;membrane-bounded organelle;mitochondrial inner membrane;mitochondrial membrane;mitochondrial part;nuclear chromatin;nuclear chromosome part;nuclear part;nucleoplasm;nucleus;organelle;organelle inner membra…	anatomical structure development;behavior;biological regulation;cell differentiation;cell proliferation;cellular component movement;cellular metabolic process;cellular process;developmental process;establishment of localization;homeostatic process;metabolic process;multicellular organismal process;nuclear transport;nucleocytoplasmic transport;phosphorus metabolic process;protein targeting;protein…	cell part;cytoplasm;cytosol;intracellular membrane-bounded organelle;intracellular organelle;membrane;nucleoplasm;nucleus;organelle;plasma membrane	29	29	1	54.7	54.7	2.9	88.067	0	323.31	8322900000	256	41.3	44.7	44.5	42.3	46.1	48.8	P40763;P40763-3	P40763;P40763-3	Signal transducer and activator of transcription 3
ZNF318	2.00702e+10	2.17265e+10	1.99122e+10	0	0	0	2.05696e+10	0	#DIV/0!	3.77896e-06	3	2	2	NaN	NaN	NaN	biological regulation;biosynthetic process;cell cycle;cellular biosynthetic process;cellular macromolecule biosynthetic process;cellular macromolecule metabolic process;cellular metabolic process;cellular nitrogen compound metabolic process;cellular process;macromolecule biosynthetic process;macromolecule metabolic process;meiotic cell cycle;metabolic process;nitrogen compound metabolic process;n…	binding;cation binding;ion binding;metal ion binding;nucleic acid binding;transition metal ion binding;zinc ion binding	cell part;cytoplasm;intracellular organelle part;intracellular part;nuclear part;nucleoplasm;organelle part	biological regulation;biosynthetic process;cell cycle;cellular metabolic process;cellular nitrogen compound metabolic process;cellular process;macromolecule metabolic process;meiotic cell cycle;metabolic process;nitrogen compound metabolic process;nucleobase-containing compound metabolic process;primary metabolic process;RNA metabolic process	cell part;cytoplasm;nucleoplasm	4	4	4	2.2	2.2	2.2	251.11	0.00032263	5.9827	93794000	7	1.6	1.2	1.2	0	0	0	Q5VUA4;Q5VUA4-2	Q5VUA4	Zinc finger protein 318
HNRNPA2B1	4.1194e+14	3.99886e+14	3.97812e+14	5.5119e+14	5.56284e+14	550308419657567	4.03213e+14	5.52594e+14	-0.454679	6.25992e-06	23	22	23	22	24	22	biological regulation;cellular macromolecule metabolic process;cellular metabolic process;cellular nitrogen compound metabolic process;cellular process;establishment of localization;establishment of RNA localization;gene expression;macromolecule metabolic process;metabolic process;mRNA metabolic process;mRNA processing;negative regulation of biological process;negative regulation of biosynthetic …	binding;DNA binding;nucleic acid binding;nucleotide binding;RNA binding;sequence-specific DNA binding;single-stranded DNA binding;single-stranded telomeric DNA binding;structure-specific DNA binding;telomeric DNA binding	catalytic step 2 spliceosome;cell part;cytoplasm;intracellular membrane-bounded organelle;intracellular organelle;intracellular organelle part;intracellular part;macromolecular complex;membrane;membrane-bounded organelle;nuclear part;nucleoplasm;nucleus;organelle;organelle part;ribonucleoprotein complex;spliceosomal complex	biological regulation;cellular metabolic process;cellular nitrogen compound metabolic process;cellular process;establishment of localization;macromolecule metabolic process;metabolic process;mRNA metabolic process;mRNA processing;nitrogen compound metabolic process;nucleobase-containing compound metabolic process;nucleobase-containing compound transport;primary metabolic process;RNA metabolic pro…	cell part;cytoplasm;intracellular membrane-bounded organelle;intracellular organelle;macromolecular complex;membrane;nucleoplasm;nucleus;organelle;ribonucleoprotein complex;spliceosomal complex	25	25	24	72.2	72.2	72.2	37.429	0	323.31	178610000000	1442	72	70	72	69.7	72.2	70	P22626;P22626-2	P22626;P22626-2	Heterogeneous nuclear ribonucleoproteins A2/B1
PGLS	1.15707e+13	1.13348e+13	1.13939e+13	8.50521e+12	8.71529e+12	8.57524e+12	1.14332e+13	8.59858e+12	0.411053	7.20519e-06	13	12	11	11	12	13	alcohol catabolic process;alcohol metabolic process;carbohydrate catabolic process;carbohydrate metabolic process;catabolic process;cellular carbohydrate catabolic process;cellular carbohydrate metabolic process;cellular metabolic process;cellular nitrogen compound metabolic process;cellular process;coenzyme metabolic process;cofactor metabolic process;glucose catabolic process;glucose metabolic …	6-phosphogluconolactonase activity;binding;carbohydrate binding;carboxylic ester hydrolase activity;catalytic activity;hydrolase activity;hydrolase activity, acting on ester bonds;monosaccharide binding;sugar binding	cell part;cytoplasmic part;cytosol;extracellular membrane-bounded organelle;extracellular organelle;extracellular region part;extracellular vesicular exosome;intracellular part;membrane-bounded organelle;membrane-bounded vesicle;organelle;vesicle	alcohol metabolic process;carbohydrate metabolic process;catabolic process;cellular metabolic process;cellular nitrogen compound metabolic process;cellular process;cofactor metabolic process;heterocycle metabolic process;metabolic process;nitrogen compound metabolic process;nucleobase-containing compound metabolic process;nucleobase-containing small molecule metabolic process;nucleotide metabolic…	cell part;cytosol;extracellular organelle;organelle;vesicle	13	13	13	73.3	73.3	73.3	27.547	0	115.98	14457000000	240	73.3	72.9	68.6	64.7	72.9	73.3	O95336	O95336	6-phosphogluconolactonase
FASN	2.11385e+14	2.2149e+14	2.13637e+14	3.7025e+14	3.74795e+14	3.85245e+14	2.15504e+14	3.76763e+14	-0.805944	7.45109e-06	101	96	99	107	104	104	acetyl-CoA metabolic process;acyl-CoA biosynthetic process;acyl-CoA metabolic process;acylglycerol biosynthetic process;acylglycerol metabolic process;amine metabolic process;biological regulation;biosynthetic process;carboxylic acid biosynthetic process;carboxylic acid metabolic process;cell differentiation;cellular amine metabolic process;cellular amino acid metabolic process;cellular biosynthe…	[acyl-carrier-protein] S-acetyltransferase activity;[acyl-carrier-protein] S-malonyltransferase activity;3-hydroxyacyl-[acyl-carrier-protein] dehydratase activity;3-hydroxyoctanoyl-[acyl-carrier-protein] dehydratase activity;3-hydroxypalmitoyl-[acyl-carrier-protein] dehydratase activity;3-oxoacyl-[acyl-carrier-protein] reductase (NADPH) activity;3-oxoacyl-[acyl-carrier-protein] synthase activity;…	cell part;cytoplasm;cytoplasmic membrane-bounded vesicle;cytoplasmic part;cytoplasmic vesicle;cytosol;extracellular membrane-bounded organelle;extracellular organelle;extracellular region part;extracellular vesicular exosome;glycogen granule;Golgi apparatus;intracellular membrane-bounded organelle;intracellular organelle;intracellular part;melanosome;membrane;membrane-bounded organelle;membrane-b…	amine metabolic process;biological regulation;biosynthetic process;cell differentiation;cellular amino acid metabolic process;cellular ketone metabolic process;cellular lipid metabolic process;cellular metabolic process;cellular nitrogen compound metabolic process;cellular process;cofactor metabolic process;developmental process;energy reserve metabolic process;generation of precursor metabolites…	cell part;cytoplasm;cytoplasmic membrane-bounded vesicle;cytosol;extracellular organelle;Golgi apparatus;intracellular membrane-bounded organelle;intracellular organelle;membrane;mitochondrion;organelle;plasma membrane;vesicle	118	118	118	64.1	64.1	64.1	273.42	0	323.31	273420000000	2841	59	54.5	56.8	61.1	59.7	60.5	P49327	P49327	Fatty acid synthase;[Acyl-carrier-protein] S-acetyltransferase;[Acyl-carrier-protein] S-malonyltransferase;3-oxoacyl-[acyl-carrier-protein] synthase;3-oxoacyl-[acyl-carrier-protein] reductase;3-hydroxyacyl-[acyl-carrier-protein] dehydratase;Enoyl-[acyl-carrier-protein] reductase;Oleoyl-[acyl-carrier-protein] hydrolase
LIMA1	3.77341e+12	3.87707e+12	3.77265e+12	6.47843e+12	6.22503e+12	6.26625e+12	3.80771e+12	6.32324e+12	-0.731741	8.06625e-06	15	19	19	18	20	19	actin cytoskeleton organization;actin filament bundle assembly;actin filament organization;actin filament-based process;biological regulation;cell projection organization;cellular component assembly;cellular component assembly at cellular level;cellular component organization;cellular component organization at cellular level;cellular component organization or biogenesis;cellular component organiz…	actin binding;actin filament binding;actin monomer binding;binding;cation binding;cytoskeletal protein binding;ion binding;metal ion binding;protein binding;transition metal ion binding;zinc ion binding	actin cytoskeleton;actin filament bundle;actomyosin;adherens junction;anchoring junction;cell division site part;cell junction;cell part;cell-substrate adherens junction;cell-substrate junction;cleavage furrow;cytoplasm;cytoskeletal part;cytoskeleton;focal adhesion;intracellular non-membrane-bounded organelle;intracellular organelle;intracellular organelle part;intracellular part;membrane;non-mem…	biological regulation;cellular component assembly;cellular component organization;cellular process;cytoskeleton organization;organelle organization;regulation of organelle organization	cell part;cytoplasm;cytoskeleton;intracellular non-membrane-bounded organelle;intracellular organelle;membrane;organelle;plasma membrane	28	28	1	47.1	47.1	2	85.223	0	167.03	11958000000	273	27	35.1	35.7	33.4	36.7	36.4	Q9UHB6-4;Q9UHB6-5	Q9UHB6-4;Q9UHB6-5	LIM domain and actin-binding protein 1
FAF2	8.76235e+11	9.67034e+11	8.13572e+11	5.02728e+12	4.63427e+12	5.02075e+12	8.85614e+11	4.8941e+12	-2.46629	8.20708e-06	9	6	9	13	11	11	biological regulation;cellular component organization;cellular component organization at cellular level;cellular component organization or biogenesis;cellular component organization or biogenesis at cellular level;cellular process;lipid particle organization;negative regulation of catalytic activity;negative regulation of molecular function;organelle organization;regulation of biological process;…	binding;enzyme binding;enzyme inhibitor activity;enzyme regulator activity;lipase binding;lipase inhibitor activity;protein binding;small conjugating protein binding;ubiquitin binding;ubiquitin protein ligase binding	Cdc48p-Npl4p-Ufd1p AAA ATPase complex;cell part;cytoplasmic part;endoplasmic reticulum;endoplasmic reticulum part;intracellular membrane-bounded organelle;intracellular organelle;intracellular organelle part;intracellular part;lipid particle;macromolecular complex;membrane part;membrane-bounded organelle;organelle;organelle part;protein complex	biological regulation;cellular component organization;cellular process;organelle organization;response to chemical stimulus;response to stimulus;response to stress	cell part;endoplasmic reticulum;intracellular membrane-bounded organelle;intracellular organelle;lipid particle;macromolecular complex;organelle;protein complex	14	14	14	44.9	44.9	44.9	52.623	0	69.477	4204800000	131	31.2	18.7	31.5	41.6	38.2	38.2	Q96CS3	Q96CS3	FAS-associated factor 2
DBN1	3.14143e+12	3.43418e+12	3.17047e+12	8.27864e+12	8.66315e+12	8.12527e+12	3.24869e+12	8.35569e+12	-1.3629	1.02664e-05	14	12	16	18	14	14	actin cytoskeleton organization;actin filament organization;actin filament-based process;biological regulation;cell communication;cell communication by chemical coupling;cell communication by electrical coupling;cell proliferation;cellular component organization;cellular component organization at cellular level;cellular component organization or biogenesis;cellular component organization or bioge…	actin binding;binding;cytoskeletal protein binding;profilin binding;protein binding	actin cytoskeleton;actomyosin;cell cortex;cell junction;cell part;cell projection;cell-cell junction;cytoplasm;cytoplasmic part;cytoskeletal part;cytoskeleton;dendrite;gap junction;intracellular non-membrane-bounded organelle;intracellular organelle;intracellular organelle part;intracellular part;membrane;neuron projection;non-membrane-bounded organelle;organelle;organelle part;plasma membrane	biological regulation;cell communication;cell proliferation;cellular component organization;cellular process;cytoskeleton organization;organelle organization	cell cortex;cell part;cell projection;cytoplasm;cytoskeleton;intracellular non-membrane-bounded organelle;intracellular organelle;membrane;neuron projection;organelle;plasma membrane	23	23	23	56.9	56.9	56.9	71.428	0	323.31	28264000000	429	40.8	30.8	39.3	49	40.4	40.7	Q16643;Q16643-3;Q16643-2	Q16643;Q16643-3;Q16643-2	Drebrin
PPP1R12A	8.50776e+12	8.55811e+12	8.66229e+12	6.97951e+12	7.11339e+12	6.98021e+12	8.57605e+12	7.02437e+12	0.287945	1.68006e-05	23	22	23	22	22	23	biological regulation;cell cycle;cell cycle phase;cell cycle process;cellular component organization;cellular component organization at cellular level;cellular component organization or biogenesis;cellular component organization or biogenesis at cellular level;cellular macromolecule metabolic process;cellular metabolic process;cellular process;cellular protein metabolic process;cellular response …	14-3-3 protein binding;binding;enzyme binding;enzyme inhibitor activity;enzyme regulator activity;kinase binding;molecular transducer activity;phosphatase regulator activity;protein binding;protein kinase binding;signal transducer activity	actin cytoskeleton;adherens junction;anchoring junction;cell junction;cell part;cell-substrate adherens junction;cell-substrate junction;centrosome;chromosomal part;contractile fiber;cytoplasm;cytoplasmic part;cytoskeletal part;cytoskeleton;cytosol;focal adhesion;intracellular non-membrane-bounded organelle;intracellular organelle;intracellular organelle part;intracellular part;kinetochore;macrom…	biological regulation;cell cycle;cellular component organization;cellular metabolic process;cellular process;macromolecule metabolic process;macromolecule modification;metabolic process;microtubule organizing center organization;mitosis;mitotic cell cycle;nuclear division;organelle fission;organelle organization;phosphorus metabolic process;primary metabolic process;protein dephosphorylation;prot…	cell part;centrosome;cytoplasm;cytoskeleton;cytosol;intracellular non-membrane-bounded organelle;intracellular organelle;kinetochore;macromolecular complex;microtubule organizing center;nucleoplasm;organelle;protein complex;protein serine/threonine phosphatase complex	28	28	28	30.8	30.8	30.8	109.1	0	164.41	6690500000	204	28.2	28.1	28.1	25.4	28.2	28.1	O14974-4;O14974-3;O14974;O14974-5;O14974-2	O14974-4;O14974-3;O14974;O14974-5;O14974-2	Protein phosphatase 1 regulatory subunit 12A
IPO5	8.79421e+13	9.20635e+13	8.79333e+13	5.23619e+13	5.06419e+13	5.29622e+13	8.9313e+13	5.19887e+13	0.780673	1.72401e-05	44	38	42	43	45	41	biological regulation;cellular process;cellular response to acid;cellular response to amine stimulus;cellular response to amino acid stimulus;cellular response to chemical stimulus;cellular response to endogenous stimulus;cellular response to organic nitrogen;cellular response to organic substance;cellular response to stimulus;establishment of localization;establishment of localization in cell;es…	binding;enzyme binding;enzyme inhibitor activity;enzyme regulator activity;GTPase binding;GTPase inhibitor activity;GTPase regulator activity;nucleoside-triphosphatase regulator activity;protein binding;protein transporter activity;Ran GTPase binding;Ras GTPase binding;small GTPase binding;substrate-specific transporter activity;transporter activity	cell part;cytoplasm;cytoplasmic part;Golgi apparatus;intracellular membrane-bounded organelle;intracellular non-membrane-bounded organelle;intracellular organelle;intracellular organelle part;intracellular part;macromolecular complex;membrane;membrane part;membrane-bounded organelle;non-membrane-bounded organelle;nuclear membrane;nuclear part;nuclear pore;nucleolus;nucleoplasm;nucleus;organelle;o…	biological regulation;cellular process;establishment of localization;nuclear transport;nucleocytoplasmic transport;protein targeting;protein transport;regulation of transport;response to chemical stimulus;response to endogenous stimulus;response to stimulus;transport;viral reproduction	cell part;cytoplasm;Golgi apparatus;intracellular membrane-bounded organelle;intracellular non-membrane-bounded organelle;intracellular organelle;macromolecular complex;membrane;nuclear pore;nucleolus;nucleoplasm;nucleus;organelle;protein complex	47	47	45	66.3	66.3	64.5	123.63	0	323.31	30221000000	709	65.5	53.3	63.6	63.6	66.1	62.9	O00410;O00410-3;O00410-2	O00410;O00410-3;O00410-2	Importin-5
NSUN2	3.2811e+12	3.09714e+12	3.14898e+12	8.49756e+12	8.04281e+12	8.82933e+12	3.17574e+12	8.45657e+12	-1.41298	2.30094e-05	23	21	22	30	26	24	cell cycle phase;cell cycle process;cell division;cellular component organization;cellular component organization at cellular level;cellular component organization or biogenesis;cellular component organization or biogenesis at cellular level;cellular macromolecule metabolic process;cellular metabolic process;cellular nitrogen compound metabolic process;cellular process;macromolecule metabolic pro…	binding;catalytic activity;methyltransferase activity;nucleic acid binding;RNA binding;RNA methyltransferase activity;S-adenosylmethionine-dependent methyltransferase activity;transferase activity;transferase activity, transferring one-carbon groups;tRNA (cytosine) methyltransferase activity;tRNA (cytosine-5-)-methyltransferase activity;tRNA binding;tRNA methyltransferase activity	cell part;cytoplasm;cytoskeletal part;intracellular membrane-bounded organelle;intracellular non-membrane-bounded organelle;intracellular organelle;intracellular organelle part;intracellular part;membrane-bounded organelle;non-membrane-bounded organelle;nuclear part;nucleolus;nucleus;organelle;organelle part;spindle	cell division;cellular component organization;cellular metabolic process;cellular nitrogen compound metabolic process;cellular process;macromolecule metabolic process;macromolecule modification;metabolic process;mitosis;nitrogen compound metabolic process;nuclear division;nucleobase-containing compound metabolic process;one-carbon metabolic process;organelle fission;organelle organization;primary…	cell part;cytoplasm;intracellular membrane-bounded organelle;intracellular non-membrane-bounded organelle;intracellular organelle;nucleolus;nucleus;organelle	31	31	31	55.5	55.5	55.5	86.47	0	185.02	6904000000	204	43.4	40	44.3	53.6	50.3	48.6	Q08J23;Q08J23-2;Q08J23-3	Q08J23;Q08J23-2;Q08J23-3	tRNA (cytosine(34)-C(5))-methyltransferase
ALDH1A3	1.52652e+13	1.38957e+13	1.42717e+13	4.98373e+12	4.69867e+12	4.43345e+12	1.44775e+13	4.70528e+12	1.62146	2.39676e-05	23	23	25	23	23	22	anatomical structure development;anatomical structure morphogenesis;apocarotenoid metabolic process;behavior;biological regulation;biosynthetic process;carboxylic acid metabolic process;cellular aldehyde metabolic process;cellular biosynthetic process;cellular hormone metabolic process;cellular ketone metabolic process;cellular lipid metabolic process;cellular metabolic process;cellular process;d…	aldehyde dehydrogenase (NAD) activity;aldehyde dehydrogenase [NAD(P)+] activity;binding;catalytic activity;coenzyme binding;cofactor binding;hormone binding;identical protein binding;NAD binding;NAD+ binding;nucleotide binding;oxidoreductase activity;oxidoreductase activity, acting on the aldehyde or oxo group of donors;oxidoreductase activity, acting on the aldehyde or oxo group of donors, NAD o…	cell part;cytoplasm;cytoplasmic part;cytosol;extracellular membrane-bounded organelle;extracellular organelle;extracellular region part;extracellular vesicular exosome;intracellular part;membrane-bounded organelle;membrane-bounded vesicle;organelle;vesicle	anatomical structure development;anatomical structure morphogenesis;behavior;biological regulation;biosynthetic process;cellular aldehyde metabolic process;cellular ketone metabolic process;cellular lipid metabolic process;cellular metabolic process;cellular process;developmental process;hormone metabolic process;lipid metabolic process;metabolic process;multicellular organismal process;neurologi…	cell part;cytoplasm;cytosol;extracellular organelle;organelle;vesicle	26	26	22	65	65	59.6	56.108	0	124.09	4996000000	147	60	54.3	62.5	57.6	60	48.6	P47895	P47895	Aldehyde dehydrogenase family 1 member A3
MACF1	2.41982e+13	2.67138e+13	2.51053e+13	4.48121e+13	4.62601e+13	4.66923e+13	2.53391e+13	4.59215e+13	-0.857805	2.46347e-05	116	132	125	140	136	146	anatomical structure formation involved in morphogenesis;biological regulation;cell cycle arrest;cell cycle process;cell surface receptor linked signaling pathway;cellular process;cellular response to stimulus;developmental process;establishment of localization;establishment of localization in cell;establishment of protein localization;establishment of protein localization in endoplasmic reticulu…	actin binding;actin filament binding;ATPase activity;binding;calcium ion binding;catalytic activity;cation binding;cytoskeletal protein binding;hydrolase activity;hydrolase activity, acting on acid anhydrides;hydrolase activity, acting on acid anhydrides, in phosphorus-containing anhydrides;ion binding;metal ion binding;nucleoside-triphosphatase activity;protein binding;pyrophosphatase activity	actin cytoskeleton;cell part;cell projection membrane;cell projection part;cytoplasm;cytoplasmic part;cytoskeletal part;cytoskeleton;Golgi apparatus;intracellular membrane-bounded organelle;intracellular non-membrane-bounded organelle;intracellular organelle;intracellular organelle part;intracellular part;leading edge membrane;macromolecular complex;membrane;membrane part;membrane-bounded organel…	anatomical structure formation involved in morphogenesis;biological regulation;cellular process;developmental process;establishment of localization;establishment or maintenance of cell polarity;Golgi vesicle transport;metabolic process;protein targeting;protein transport;regulation of cell cycle;response to stimulus;response to stress;signal transduction;transport;vesicle-mediated transport	cell part;cytoplasm;cytoskeleton;Golgi apparatus;intracellular membrane-bounded organelle;intracellular non-membrane-bounded organelle;intracellular organelle;macromolecular complex;membrane;organelle;plasma membrane;protein complex	244	243	1	42.2	42.1	0.2	838.3	0	323.31	34064000000	1413	21.8	24	22.8	26.4	25.9	27.2	Q9UPN3;Q9UPN3-4;REV__O43149-2	Q9UPN3;Q9UPN3-4	Microtubule-actin cross-linking factor 1, isoforms 1/2/3/5
NAP1L4	1.9096e+13	1.94059e+13	1.92571e+13	1.07476e+13	1.15142e+13	1.19901e+13	1.9253e+13	1.14173e+13	0.753866	3.02965e-05	14	15	15	14	14	14	cellular component assembly;cellular component assembly at cellular level;cellular component organization;cellular component organization at cellular level;cellular component organization or biogenesis;cellular component organization or biogenesis at cellular level;cellular macromolecular complex assembly;cellular macromolecular complex subunit organization;cellular process;chromatin organization…	binding;protein binding;unfolded protein binding	cell part;cytoplasm;intracellular membrane-bounded organelle;intracellular organelle;intracellular part;membrane-bounded organelle;nucleus;organelle	cellular component assembly;cellular component organization;cellular macromolecular complex assembly;cellular process;chromatin organization;chromosome organization;macromolecular complex assembly;organelle organization	cell part;cytoplasm;intracellular membrane-bounded organelle;intracellular organelle;nucleus;organelle	16	16	14	56	56	53.1	42.823	0	323.31	19864000000	298	50.9	53.1	53.1	45.9	45.9	45.9	Q99733;Q99733-2	Q99733;Q99733-2	Nucleosome assembly protein 1-like 4
ITGB8	3.8346e+11	3.69272e+11	3.37928e+11	6.9578e+11	7.30358e+11	7.19628e+11	3.63553e+11	7.15255e+11	-0.976291	3.14442e-05	7	7	5	10	8	8	anatomical structure development;biological adhesion;biological regulation;blood vessel development;cartilage development;cell adhesion;cell surface receptor linked signaling pathway;cellular component organization;cellular component organization at cellular level;cellular component organization or biogenesis;cellular component organization or biogenesis at cellular level;cellular lipid metabolic…	receptor activity	alphav-beta8 integrin complex;cell part;cell surface;extracellular membrane-bounded organelle;extracellular organelle;extracellular region part;extracellular vesicular exosome;integrin complex;macromolecular complex;membrane;membrane part;membrane-bounded organelle;membrane-bounded vesicle;organelle;plasma membrane;plasma membrane part;protein complex;receptor complex;vesicle	anatomical structure development;biological adhesion;biological regulation;cell adhesion;cellular component organization;cellular lipid metabolic process;cellular metabolic process;cellular process;developmental process;extracellular matrix organization;extracellular structure organization;lipid metabolic process;metabolic process;primary metabolic process;response to stimulus;signal transduction	cell part;cell surface;extracellular organelle;macromolecular complex;membrane;organelle;plasma membrane;protein complex;receptor complex;vesicle	15	15	15	30.6	30.6	30.6	85.631	0	65.499	2151300000	80	16.6	16.6	13.4	22.2	18.6	17.8	P26012;P26012-2	P26012;P26012-2	Integrin beta-8
MAP1A	4.16859e+12	4.53207e+12	4.76491e+12	9.60111e+12	1.02818e+13	1.01572e+13	4.48853e+12	1.00134e+13	-1.15761	3.46004e-05	36	40	39	52	54	49	biological regulation;cellular component organization;cellular component organization at cellular level;cellular component organization or biogenesis;cellular component organization or biogenesis at cellular level;cellular process;cytoskeleton organization;microtubule cytoskeleton organization;microtubule-based process;multicellular organismal process;neurological system process;organelle organiz…	structural molecule activity	cell part;cytoplasmic part;cytoskeletal part;cytosol;intracellular organelle part;intracellular part;macromolecular complex;microtubule;microtubule associated complex;organelle part;protein complex	biological regulation;cellular component organization;cellular process;cytoskeleton organization;multicellular organismal process;neurological system process;organelle organization	cell part;cytosol;macromolecular complex;protein complex	85	83	83	48.2	47.5	47.5	305.48	0	323.31	17514000000	626	21.5	25.4	23.5	32	32.1	30.3	P78559;P78559-2	P78559;P78559-2	Microtubule-associated protein 1A;MAP1A heavy chain;MAP1 light chain LC2
SEL1L	5.54981e+11	5.4372e+11	5.37664e+11	8.13735e+11	8.24052e+11	8.57425e+11	5.45455e+11	8.31737e+11	-0.608668	3.50104e-05	8	8	10	6	11	9	biological regulation;catabolic process;cell surface receptor linked signaling pathway;cellular catabolic process;cellular macromolecule catabolic process;cellular macromolecule metabolic process;cellular metabolic process;cellular process;cellular response to stimulus;cellular response to stress;ER-associated protein catabolic process;macromolecule catabolic process;macromolecule metabolic proce…		cell part;cytoplasmic part;cytoplasmic ubiquitin ligase complex;endoplasmic reticulum membrane;endoplasmic reticulum part;ER ubiquitin ligase complex;Hrd1p ubiquitin ligase complex;integral to membrane;intracellular organelle part;intracellular part;intrinsic to membrane;macromolecular complex;membrane;membrane part;organelle membrane;organelle part;protein complex;ubiquitin ligase complex	biological regulation;catabolic process;cellular metabolic process;cellular process;macromolecule metabolic process;metabolic process;primary metabolic process;protein metabolic process;proteolysis;proteolysis involved in cellular protein catabolic process;regulation of protein stability;response to stimulus;response to stress;signal transduction	cell part;macromolecular complex;membrane;protein complex;ubiquitin ligase complex	12	12	12	25.3	25.3	25.3	88.754	0	45.673	1798800000	84	15.6	18.4	20.5	13.5	22.5	20.8	Q9UBV2;Q9UBV2-2	Q9UBV2	Protein sel-1 homolog 1
DKK3	5.82503e+11	6.01024e+11	6.03614e+11	3.91206e+11	3.61635e+11	3.80823e+11	5.95713e+11	3.77888e+11	0.65666	3.72503e-05	6	6	6	5	6	6	adrenal gland development;anatomical structure development;anatomical structure morphogenesis;biological regulation;cell surface receptor linked signaling pathway;cellular process;cellular response to stimulus;developmental process;gland development;negative regulation of aldosterone biosynthetic process;negative regulation of aldosterone metabolic process;negative regulation of biological proces…		extracellular region part;extracellular space	anatomical structure development;anatomical structure morphogenesis;biological regulation;cellular process;developmental process;response to stimulus;signal transduction	extracellular space	6	6	6	27.1	27.1	27.1	38.39	0	37.557	1495200000	62	27.1	27.1	27.1	22.3	27.1	27.1	Q9UBP4	Q9UBP4	Dickkopf-related protein 3
PLS3	7.10781e+13	6.7835e+13	6.69187e+13	1.67734e+14	1.52472e+14	1.57037e+14	6.86106e+13	1.59081e+14	-1.21326	4.27671e-05	33	33	34	37	36	33	anatomical structure development;bone development;developmental process	binding;calcium ion binding;cation binding;ion binding;metal ion binding	cell part;cytoplasm;intracellular part	anatomical structure development;developmental process	cell part;cytoplasm	39	39	30	67.8	67.8	53.5	70.81	0	323.31	27581000000	411	62.7	61	62.9	67.8	64.4	61.1	P13797;P13797-2;P13797-3	P13797;P13797-2;P13797-3	Plastin-3
PPIF	1.7023e+12	1.83286e+12	1.758e+12	7.64204e+11	8.03465e+11	8.7641e+11	1.76439e+12	8.14693e+11	1.11484	4.5673e-05	3	3	4	4	3	3	apoptotic mitochondrial changes;biological regulation;cell death;cellular component organization;cellular component organization at cellular level;cellular component organization or biogenesis;cellular component organization or biogenesis at cellular level;cellular macromolecule metabolic process;cellular membrane organization;cellular metabolic process;cellular process;cellular protein metabolic…	binding;catalytic activity;cis-trans isomerase activity;cyclosporin A binding;drug binding;isomerase activity;peptide binding;peptidyl-prolyl cis-trans isomerase activity	cell part;cytoplasmic part;intracellular organelle lumen;intracellular organelle part;intracellular part;membrane;membrane-enclosed lumen;mitochondrial inner membrane;mitochondrial matrix;mitochondrial membrane;mitochondrial part;organelle inner membrane;organelle lumen;organelle membrane;organelle part	biological regulation;cell death;cellular component organization;cellular membrane organization;cellular metabolic process;cellular process;death;macromolecule metabolic process;macromolecule modification;membrane organization;metabolic process;mitochondrion organization;organelle organization;peptidyl-amino acid modification;primary metabolic process;protein folding;protein metabolic process;pro…	cell part;membrane	6	5	5	49.8	46.4	46.4	22.04	0	162.75	4770100000	104	40.6	40.6	44.9	41.5	40.6	40.6	P30405;P30405-2	P30405;P30405-2	Peptidyl-prolyl cis-trans isomerase F, mitochondrial
WDFY1	7.40432e+11	8.30007e+11	7.6673e+11	1.39386e+12	1.469e+12	1.42344e+12	7.79056e+11	1.42877e+12	-0.874971	4.6343e-05	10	7	7	10	12	11		1-phosphatidylinositol binding;binding;cation binding;ion binding;lipid binding;metal ion binding;phosphatidylinositol binding;phospholipid binding;transition metal ion binding;zinc ion binding	cell part;cytoplasmic part;cytosol;early endosome;endosome;intracellular membrane-bounded organelle;intracellular organelle;intracellular part;membrane-bounded organelle;nucleus;organelle		cell part;cytosol;endosome;intracellular membrane-bounded organelle;intracellular organelle;nucleus;organelle	14	14	14	43.4	43.4	43.4	46.323	0	58.061	2991300000	115	34.6	23.4	24.9	34.6	40.2	32.4	Q8IWB7	Q8IWB7	WD repeat and FYVE domain-containing protein 1
PEG10	2.69064e+12	3.17205e+12	3.36315e+12	7.23535e+12	7.30514e+12	7.59947e+12	3.07528e+12	7.37999e+12	-1.2629	4.72287e-05	12	10	8	13	13	12	apoptosis;biological regulation;cell death;cell differentiation;cellular developmental process;cellular process;death;developmental process;negative regulation of biological process;negative regulation of cell communication;negative regulation of cellular process;negative regulation of response to stimulus;negative regulation of signal transduction;negative regulation of signaling;negative regula…	binding;cation binding;DNA binding;ion binding;metal ion binding;nucleic acid binding;transition metal ion binding;zinc ion binding	cell part;cytoplasm;intracellular membrane-bounded organelle;intracellular organelle;intracellular part;membrane-bounded organelle;nucleus;organelle	biological regulation;cell death;cell differentiation;cellular process;death;developmental process	cell part;cytoplasm;intracellular membrane-bounded organelle;intracellular organelle;nucleus;organelle	15	15	15	35.6	35.6	35.6	80.172	0	165.26	4628800000	164	30.6	24.9	19.8	32.8	30.5	30.5	Q86TG7;Q86TG7-2	Q86TG7;Q86TG7-2	Retrotransposon-derived protein PEG10
HLA-B	2.27614e+12	2.53699e+12	2.22728e+12	5.20783e+11	5.64214e+11	4.97171e+11	2.3468e+12	5.2739e+11	2.15375	4.97836e-05	2	1	2	1	2	1	antigen processing and presentation;antigen processing and presentation of exogenous antigen;antigen processing and presentation of exogenous peptide antigen;antigen processing and presentation of exogenous peptide antigen via MHC class I;antigen processing and presentation of exogenous peptide antigen via MHC class I, TAP-dependent;antigen processing and presentation of exogenous peptide antigen…	antigen binding;binding;peptide antigen binding;peptide binding;protein binding;receptor binding;TAP binding	cell part;cell surface;coated vesicle membrane;cytoplasmic part;cytoplasmic vesicle membrane;cytoplasmic vesicle part;early endosome membrane;endocytic vesicle membrane;endoplasmic reticulum;endoplasmic reticulum part;endosomal part;endosome membrane;ER to Golgi transport vesicle membrane;Golgi apparatus;Golgi apparatus part;Golgi membrane;integral to endoplasmic reticulum membrane;integral to lu…	biological regulation;cellular process;immune system process;response to chemical stimulus;response to stimulus;signal transduction;viral reproduction	cell part;cell surface;endoplasmic reticulum;Golgi apparatus;intracellular membrane-bounded organelle;intracellular organelle;macromolecular complex;membrane;MHC protein complex;organelle;plasma membrane;protein complex	12	2	0	38.4	12.2	0	40.358	0	63.01	2095700000	21	27.9	18	31.5	21.8	27.9	18	P30462;P18463;Q29718	P30462;P18463;Q29718	HLA class I histocompatibility antigen, B-14 alpha chain;HLA class I histocompatibility antigen, B-37 alpha chain;HLA class I histocompatibility antigen, B-82 alpha chain
LNPEP	1.66642e+12	1.57646e+12	1.60975e+12	2.41519e+12	2.54029e+12	2.52686e+12	1.61754e+12	2.49412e+12	-0.624725	5.09901e-05	22	19	21	23	23	19	antigen processing and presentation;antigen processing and presentation of exogenous antigen;antigen processing and presentation of exogenous peptide antigen;antigen processing and presentation of exogenous peptide antigen via MHC class I;antigen processing and presentation of exogenous peptide antigen via MHC class I, TAP-independent;antigen processing and presentation of peptide antigen;antigen…	aminopeptidase activity;binding;catalytic activity;cation binding;exopeptidase activity;hydrolase activity;ion binding;metal ion binding;metallopeptidase activity;peptidase activity;peptidase activity, acting on L-amino acid peptides;transition metal ion binding;zinc ion binding	cell part;cytoplasmic part;cytoplasmic vesicle membrane;cytoplasmic vesicle part;cytosol;early endosome lumen;endosomal part;endosome lumen;extracellular region;integral to membrane;integral to plasma membrane;intracellular;intracellular organelle lumen;intracellular organelle part;intracellular part;intrinsic to membrane;intrinsic to plasma membrane;lysosomal membrane;membrane;membrane part;memb…	biological regulation;catabolic process;cell communication;cell-cell signaling;cellular component organization;cellular metabolic process;cellular process;immune system process;macromolecule metabolic process;macromolecule modification;membrane organization;metabolic process;multi-organism process;primary metabolic process;protein catabolic process;protein metabolic process;protein modification b…	cell part;cytosol;extracellular region;intracellular;membrane;plasma membrane	26	26	26	32.4	32.4	32.4	117.35	0	102.45	3031200000	180	28.1	25.7	27.2	29.5	28.4	23.6	Q9UIQ6;Q9UIQ6-3;Q9UIQ6-2	Q9UIQ6;Q9UIQ6-3;Q9UIQ6-2	Leucyl-cystinyl aminopeptidase;Leucyl-cystinyl aminopeptidase, pregnancy serum form
DDAH1	2.90165e+12	3.15971e+12	3.17491e+12	1.37986e+12	1.40099e+12	1.45191e+12	3.07875e+12	1.41092e+12	1.12571	5.26e-05	13	10	13	13	14	10	amine catabolic process;amine metabolic process;arginine catabolic process;arginine metabolic process;biological regulation;carboxylic acid catabolic process;carboxylic acid metabolic process;catabolic process;cellular amine metabolic process;cellular amino acid catabolic process;cellular amino acid metabolic process;cellular catabolic process;cellular ketone metabolic process;cellular metabolic …	amine binding;amino acid binding;binding;carboxylic acid binding;catalytic activity;cation binding;dimethylargininase activity;hydrolase activity;hydrolase activity, acting on carbon-nitrogen (but not peptide) bonds;hydrolase activity, acting on carbon-nitrogen (but not peptide) bonds, in linear amidines;ion binding;metal ion binding	cell part;cytoplasmic part;extracellular membrane-bounded organelle;extracellular organelle;extracellular region part;extracellular vesicular exosome;intracellular membrane-bounded organelle;intracellular organelle;intracellular part;membrane-bounded organelle;membrane-bounded vesicle;mitochondrion;organelle;vesicle	amine metabolic process;biological regulation;catabolic process;cellular amino acid metabolic process;cellular ketone metabolic process;cellular metabolic process;cellular nitrogen compound metabolic process;cellular process;metabolic process;nitrogen compound metabolic process;organic acid metabolic process;primary metabolic process;response to stimulus;signal transduction;small molecule metabol…	cell part;extracellular organelle;intracellular membrane-bounded organelle;intracellular organelle;mitochondrion;organelle;vesicle	17	17	16	81.8	81.8	78.9	31.121	0	323.31	15156000000	231	58.2	46.7	58.2	61.1	58.2	48.1	O94760;O94760-2	O94760;O94760-2	N(G),N(G)-dimethylarginine dimethylaminohydrolase 1
UCHL3	5.44871e+12	5.40692e+12	4.88896e+12	1.30771e+12	1.63932e+12	1.55594e+12	5.24819e+12	1.50099e+12	1.80591	5.3441e-05	12	11	11	10	9	10	catabolic process;cellular catabolic process;cellular macromolecule catabolic process;cellular macromolecule metabolic process;cellular metabolic process;cellular process;cellular protein metabolic process;macromolecule catabolic process;macromolecule metabolic process;macromolecule modification;metabolic process;modification-dependent macromolecule catabolic process;modification-dependent protei…	binding;catalytic activity;cysteine-type peptidase activity;hydrolase activity;peptidase activity;peptidase activity, acting on L-amino acid peptides;protein binding;small conjugating protein binding;small conjugating protein-specific protease activity;ubiquitin binding;ubiquitin-specific protease activity	cell part;cytoplasm;extracellular membrane-bounded organelle;extracellular organelle;extracellular region part;extracellular vesicular exosome;intracellular membrane-bounded organelle;intracellular organelle;intracellular organelle part;intracellular part;membrane-bounded organelle;membrane-bounded vesicle;nuclear part;nucleoplasm;nucleus;organelle;organelle part;vesicle	catabolic process;cellular metabolic process;cellular process;macromolecule metabolic process;macromolecule modification;metabolic process;primary metabolic process;protein catabolic process;protein metabolic process;protein modification by small protein conjugation or removal;protein modification process;proteolysis;proteolysis involved in cellular protein catabolic process	cell part;cytoplasm;extracellular organelle;intracellular membrane-bounded organelle;intracellular organelle;nucleoplasm;nucleus;organelle;vesicle	12	12	12	73	73	73	26.182	0	101.5	3037800000	99	73	72.6	69.1	68.7	57.4	68.7	P15374	P15374	Ubiquitin carboxyl-terminal hydrolase isozyme L3
KCTD12	1.7428e+13	1.62937e+13	1.69366e+13	9.51128e+12	9.537e+12	1.01867e+13	1.68861e+13	9.74498e+12	0.793106	5.54993e-05	14	13	14	13	13	12	biological regulation;cellular component assembly;cellular component organization;cellular component organization or biogenesis;macromolecular complex assembly;macromolecular complex subunit organization;protein complex assembly;protein complex subunit organization;protein homooligomerization;protein oligomerization;regulation of biological process;regulation of cellular process;regulation of G-p…		cell junction;cell part;extracellular membrane-bounded organelle;extracellular organelle;extracellular region part;extracellular vesicular exosome;macromolecular complex;membrane;membrane-bounded organelle;membrane-bounded vesicle;organelle;postsynaptic membrane;presynaptic membrane;protein complex;receptor complex;synapse part;synaptic membrane;vesicle	biological regulation;cellular component assembly;cellular component organization;macromolecular complex assembly;protein complex assembly	cell part;extracellular organelle;macromolecular complex;membrane;organelle;protein complex;receptor complex;vesicle	14	14	13	64.6	64.6	62.5	35.7	0	229.96	6295700000	144	64.6	64.3	64.6	61.8	61.8	61.5	Q96CX2	Q96CX2	BTB/POZ domain-containing protein KCTD12
ACLY	1.48767e+14	1.55334e+14	1.50668e+14	1.89119e+14	1.92439e+14	1.91537e+14	1.5159e+14	1.91032e+14	-0.333641	5.57047e-05	44	44	43	44	44	44	acyl-CoA biosynthetic process;acyl-CoA metabolic process;acylglycerol biosynthetic process;acylglycerol metabolic process;biological regulation;biosynthetic process;carbohydrate metabolic process;carboxylic acid metabolic process;cellular biosynthetic process;cellular carbohydrate metabolic process;cellular ketone metabolic process;cellular lipid metabolic process;cellular metabolic process;cellu…	acid-thiol ligase activity;adenyl nucleotide binding;adenyl ribonucleotide binding;ATP binding;ATP citrate synthase activity;binding;catalytic activity;cation binding;CoA-ligase activity;cofactor binding;ion binding;ligase activity;ligase activity, forming carbon-sulfur bonds;metal ion binding;nucleotide binding;purine nucleotide binding;purine ribonucleoside triphosphate binding;purine ribonucle…	cell part;citrate lyase complex;cytoplasm;cytoplasmic part;cytosol;extracellular membrane-bounded organelle;extracellular organelle;extracellular region part;extracellular vesicular exosome;intracellular membrane-bounded organelle;intracellular organelle;intracellular organelle part;intracellular part;macromolecular complex;membrane;membrane-bounded organelle;membrane-bounded vesicle;mitochondrio…	biological regulation;biosynthetic process;carbohydrate metabolic process;cellular ketone metabolic process;cellular lipid metabolic process;cellular metabolic process;cellular nitrogen compound metabolic process;cellular process;cofactor metabolic process;energy reserve metabolic process;generation of precursor metabolites and energy;glycerol ether metabolic process;heterocycle metabolic process…	cell part;cytoplasm;cytosol;extracellular organelle;intracellular membrane-bounded organelle;intracellular organelle;macromolecular complex;membrane;mitochondrion;nucleoplasm;organelle;plasma membrane;protein complex;vesicle	47	47	47	53.8	53.8	53.8	120.84	0	323.31	67421000000	959	51.3	51.4	51.4	52.1	51.3	51.4	P53396;P53396-2;P53396-3	P53396;P53396-2;P53396-3	ATP-citrate synthase
AASS	2.36642e+12	2.43947e+12	2.31933e+12	1.67712e+12	1.72526e+12	1.69025e+12	2.37507e+12	1.69755e+12	0.484521	5.68637e-05	16	18	19	17	13	14	acetyl-CoA metabolic process;amine catabolic process;amine metabolic process;aspartate family amino acid catabolic process;aspartate family amino acid metabolic process;carboxylic acid catabolic process;carboxylic acid metabolic process;catabolic process;cellular amine metabolic process;cellular amino acid catabolic process;cellular amino acid metabolic process;cellular catabolic process;cellular…	catalytic activity;oxidoreductase activity;oxidoreductase activity, acting on the CH-NH group of donors;oxidoreductase activity, acting on the CH-NH group of donors, NAD or NADP as acceptor;saccharopine dehydrogenase (NAD+, L-glutamate-forming) activity;saccharopine dehydrogenase (NADP+, L-lysine-forming) activity;saccharopine dehydrogenase activity	cell part;cytoplasmic part;intracellular membrane-bounded organelle;intracellular organelle;intracellular organelle lumen;intracellular organelle part;intracellular part;membrane-bounded organelle;membrane-enclosed lumen;mitochondrial matrix;mitochondrial part;mitochondrion;organelle;organelle lumen;organelle part	amine metabolic process;catabolic process;cellular amino acid metabolic process;cellular component assembly;cellular component organization;cellular ketone metabolic process;cellular metabolic process;cellular nitrogen compound metabolic process;cellular process;cofactor metabolic process;macromolecular complex assembly;metabolic process;nitrogen compound metabolic process;organic acid metabolic …	cell part;intracellular membrane-bounded organelle;intracellular organelle;mitochondrion;organelle	29	29	29	45.4	45.4	45.4	102.13	0	129.73	5954700000	170	28	29	32.6	30.7	21.9	23.1	Q9UDR5	Q9UDR5	Alpha-aminoadipic semialdehyde synthase, mitochondrial;Lysine ketoglutarate reductase;Saccharopine dehydrogenase
RAB8B	4.79304e+11	4.86888e+11	5.05796e+11	1.85756e+11	2.07003e+11	2.33046e+11	4.90663e+11	2.08602e+11	1.23398	5.75886e-05	3	3	3	3	3	3	adherens junction organization;antigen processing and presentation;biological regulation;cell junction organization;cell-cell junction organization;cellular component organization;cellular component organization at cellular level;cellular component organization or biogenesis;cellular component organization or biogenesis at cellular level;cellular localization;cellular macromolecule localization;c…	binding;catalytic activity;GDP binding;GTP binding;GTPase activity;guanyl nucleotide binding;guanyl ribonucleotide binding;hydrolase activity;hydrolase activity, acting on acid anhydrides;hydrolase activity, acting on acid anhydrides, in phosphorus-containing anhydrides;nucleoside-triphosphatase activity;nucleotide binding;protein binding;purine nucleotide binding;purine ribonucleoside triphospha…	cell part;cell pole;cell tip;clathrin-coated vesicle;coated vesicle;cytoplasmic membrane-bounded vesicle;cytoplasmic part;cytoplasmic vesicle;cytoplasmic vesicle membrane;cytoplasmic vesicle part;endocytic vesicle;endocytic vesicle membrane;endosome;extracellular membrane-bounded organelle;extracellular organelle;extracellular region part;extracellular vesicular exosome;Golgi apparatus part;Golgi…	biological regulation;cell junction organization;cellular component organization;cellular localization;cellular membrane organization;cellular process;establishment of localization;exocytosis;immune system process;localization;membrane docking;membrane fusion;membrane organization;metabolic process;organelle fusion;organelle organization;plasma membrane organization;protein targeting;protein tran…	cell part;cytoplasmic membrane-bounded vesicle;endosome;extracellular organelle;intracellular membrane-bounded organelle;intracellular organelle;membrane;microbody;mitochondrion;organelle;plasma membrane;vesicle	7	3	3	39.1	19.3	19.3	23.584	0	148.9	2484300000	61	39.1	31.9	39.1	39.1	39.1	35.7	Q92930;Q96E17	Q92930	Ras-related protein Rab-8B
ATXN1	7.15159e+09	6.17824e+09	5.97052e+09	0	0	0	6.43345e+09	0	#DIV/0!	6.02227e-05	1	1	1	NaN	NaN	1	adult behavior;adult locomotory behavior;anatomical structure development;associative learning;behavior;biological regulation;biosynthetic process;cellular biosynthetic process;cellular chemical homeostasis;cellular homeostasis;cellular ion homeostasis;cellular macromolecule biosynthetic process;cellular macromolecule metabolic process;cellular metabolic process;cellular nitrogen compound metabol…	binding;chromatin binding;DNA binding;identical protein binding;nucleic acid binding;poly(G) RNA binding;poly(U) RNA binding;poly-purine tract binding;poly-pyrimidine tract binding;protein binding;protein C-terminus binding;protein self-association;RNA binding;single-stranded RNA binding	cell part;cytoplasm;inclusion body;intracellular membrane-bounded organelle;intracellular organelle;intracellular organelle part;intracellular part;membrane-bounded organelle;nuclear inclusion body;nuclear matrix;nuclear part;nucleoplasm;nucleus;organelle;organelle part	anatomical structure development;behavior;biological regulation;biosynthetic process;cellular homeostasis;cellular ion homeostasis;cellular metabolic process;cellular nitrogen compound metabolic process;cellular process;developmental process;establishment of localization;homeostatic process;macromolecule metabolic process;metabolic process;multicellular organismal process;neurological system proc…	cell part;cytoplasm;intracellular membrane-bounded organelle;intracellular organelle;nucleoplasm;nucleus;organelle	2	2	2	2.3	2.3	2.3	86.922	0.0099316	2.205	134250000	2	1	1	1	0	0	1	P54253	P54253	Ataxin-1
MSI1	2.18511e+11	2.28522e+11	2.169e+11	2.44868e+10	3.501e+10	5.73077e+10	2.21311e+11	3.89348e+10	2.50694	6.06005e-05	2	2	2	2	1	2	anatomical structure development;cell differentiation;cellular developmental process;cellular process;developmental process;epithelial cell differentiation;nervous system development;response to chemical stimulus;response to endogenous stimulus;response to hormone stimulus;response to organic substance;response to stimulus;system development	binding;nucleic acid binding;nucleotide binding;poly(U) RNA binding;poly-pyrimidine tract binding;RNA binding;single-stranded RNA binding	cell part;cytoplasm;intracellular membrane-bounded organelle;intracellular organelle;intracellular part;macromolecular complex;membrane-bounded organelle;nucleus;organelle;polysome;ribonucleoprotein complex	anatomical structure development;cell differentiation;cellular process;developmental process;response to chemical stimulus;response to endogenous stimulus;response to stimulus	cell part;cytoplasm;intracellular membrane-bounded organelle;intracellular organelle;macromolecular complex;nucleus;organelle;polysome;ribonucleoprotein complex	11	11	9	49.2	49.2	43.6	39.124	0	97.431	2868900000	75	5.5	5.5	5.5	5.5	2.2	5.5	O43347	O43347	RNA-binding protein Musashi homolog 1
FSCN1	3.79048e+13	3.57474e+13	3.3481e+13	6.00861e+13	5.97147e+13	5.86495e+13	3.57111e+13	5.94835e+13	-0.736116	6.06882e-05	28	24	26	27	28	27	actin cytoskeleton organization;actin filament bundle assembly;actin filament organization;actin filament-based process;cell migration;cell motility;cell proliferation;cellular component assembly;cellular component assembly at cellular level;cellular component movement;cellular component organization;cellular component organization at cellular level;cellular component organization or biogenesis;c…	actin binding;actin filament binding;binding;cytoskeletal protein binding;drug binding;protein binding	actin cytoskeleton;actin filament bundle;actomyosin;cell junction;cell part;cell projection;cytoplasm;cytoplasmic part;cytoskeletal part;cytoskeleton;cytosol;extracellular membrane-bounded organelle;extracellular organelle;extracellular region part;extracellular vesicular exosome;filopodium;intracellular non-membrane-bounded organelle;intracellular organelle;intracellular organelle part;intracell…	cell motility;cell proliferation;cellular component assembly;cellular component movement;cellular component organization;cellular process;cytoskeleton organization;locomotion;organelle organization	cell part;cell projection;cytoplasm;cytoskeleton;cytosol;extracellular organelle;filopodium;intracellular non-membrane-bounded organelle;intracellular organelle;organelle;vesicle	32	32	32	70.8	70.8	70.8	54.529	0	323.31	68175000000	1120	67.1	63.5	62.7	67.1	67.1	67.1	Q16658	Q16658	Fascin
SNX17	8.58712e+11	8.60604e+11	8.83096e+11	1.15163e+12	1.19301e+12	1.2085e+12	8.67471e+11	1.18438e+12	-0.449244	7.09878e-05	10	10	14	12	11	12	alcohol metabolic process;biological regulation;catabolic process;cellular component organization;cellular component organization or biogenesis;cellular membrane organization;cellular process;cellular response to stimulus;cholesterol catabolic process;cholesterol metabolic process;endocytosis;endosome transport;establishment of localization;establishment of localization in cell;establishment of p…	binding;lipid binding;lipoprotein particle receptor binding;low-density lipoprotein particle receptor binding;phosphatidylinositol binding;phospholipid binding;protein binding;protein C-terminus binding;receptor binding	cell part;cytoplasm;cytoplasmic membrane-bounded vesicle;cytoplasmic part;cytoplasmic vesicle;cytoplasmic vesicle membrane;cytoplasmic vesicle part;cytosol;early endosome;endosomal part;endosome;endosome membrane;Golgi apparatus;intracellular membrane-bounded organelle;intracellular organelle;intracellular organelle part;intracellular part;macromolecular complex;membrane;membrane-bounded organell…	alcohol metabolic process;biological regulation;catabolic process;cellular component organization;cellular membrane organization;cellular process;endocytosis;endosome transport;establishment of localization;lipid metabolic process;membrane invagination;membrane organization;metabolic process;primary metabolic process;protein transport;regulation of transport;response to stimulus;signal transducti…	cell part;cytoplasm;cytoplasmic membrane-bounded vesicle;cytosol;endosome;Golgi apparatus;intracellular membrane-bounded organelle;intracellular organelle;macromolecular complex;membrane;organelle;protein complex;vesicle	15	15	15	36.6	36.6	36.6	52.901	0	122.76	3310200000	141	26.6	28.7	36.2	28.1	29.1	29.1	Q15036;Q15036-2	Q15036;Q15036-2	Sorting nexin-17
PIPOX	2.97327e+11	2.86184e+11	2.53721e+11	6.46152e+11	6.2718e+11	5.93142e+11	2.79077e+11	6.22158e+11	-1.15662	7.16764e-05	7	7	8	9	8	10	acetyl-CoA metabolic process;amine catabolic process;amine metabolic process;aspartate family amino acid catabolic process;aspartate family amino acid metabolic process;carboxylic acid catabolic process;carboxylic acid metabolic process;catabolic process;cellular amine metabolic process;cellular amino acid catabolic process;cellular amino acid metabolic process;cellular aromatic compound metaboli…	binding;catalytic activity;L-pipecolate oxidase activity;oxidoreductase activity;oxidoreductase activity, acting on the CH-NH group of donors;oxidoreductase activity, acting on the CH-NH group of donors, oxygen as acceptor;protein binding;receptor binding;sarcosine oxidase activity	cell part;cytoplasmic part;intracellular membrane-bounded organelle;intracellular organelle;intracellular part;membrane-bounded organelle;microbody;organelle;peroxisome	amine metabolic process;catabolic process;cellular amino acid metabolic process;cellular aromatic compound metabolic process;cellular ketone metabolic process;cellular metabolic process;cellular nitrogen compound metabolic process;cellular process;cofactor metabolic process;heterocycle metabolic process;metabolic process;nitrogen compound metabolic process;organic acid metabolic process;primary m…	cell part;intracellular membrane-bounded organelle;intracellular organelle;microbody;organelle;peroxisome	12	12	12	40	40	40	44.065	0	39.138	1471500000	50	30.5	30.5	28.5	35.4	30.5	33.1	Q9P0Z9	Q9P0Z9	Peroxisomal sarcosine oxidase
HLA-C	2.09799e+12	2.14101e+12	2.31053e+12	9.45803e+11	9.87754e+11	1.0411e+12	2.18318e+12	9.91553e+11	1.13867	7.18065e-05	7	6	7	4	7	5	antigen processing and presentation;antigen processing and presentation of exogenous antigen;antigen processing and presentation of exogenous peptide antigen;antigen processing and presentation of exogenous peptide antigen via MHC class I;antigen processing and presentation of exogenous peptide antigen via MHC class I, TAP-dependent;antigen processing and presentation of exogenous peptide antigen…	antigen binding;binding;peptide antigen binding;peptide binding	cell part;cell surface;coated vesicle membrane;cytoplasmic part;cytoplasmic vesicle membrane;cytoplasmic vesicle part;early endosome membrane;endocytic vesicle membrane;endoplasmic reticulum;endoplasmic reticulum part;endosomal part;endosome membrane;ER to Golgi transport vesicle membrane;extracellular membrane-bounded organelle;extracellular organelle;extracellular region part;extracellular vesi…	biological regulation;cellular process;immune system process;response to chemical stimulus;response to stimulus;signal transduction;viral reproduction	cell part;cell surface;endoplasmic reticulum;extracellular organelle;Golgi apparatus;intracellular membrane-bounded organelle;intracellular organelle;macromolecular complex;membrane;MHC protein complex;organelle;plasma membrane;protein complex;vesicle	14	9	0	49.7	32.5	0	40.885	0	39.62	2426400000	72	39.6	38.5	43.2	29.5	39.6	34.7	P30508;Q07000	P30508;Q07000	HLA class I histocompatibility antigen, Cw-12 alpha chain;HLA class I histocompatibility antigen, Cw-15 alpha chain
VLDLR	1.7132e+11	1.62282e+11	2.10995e+11	4.3985e+11	4.27491e+11	4.34082e+11	1.81532e+11	4.33808e+11	-1.25683	8.08855e-05	8	9	10	14	13	12	alcohol metabolic process;anatomical structure development;behavior;biological regulation;cell surface receptor linked signaling pathway;cellular component organization;cellular component organization or biogenesis;cellular membrane organization;cellular process;cellular response to stimulus;cholesterol metabolic process;cognition;developmental process;endocytosis;establishment of localization;es…	apolipoprotein binding;binding;calcium ion binding;calcium-dependent protein binding;cargo receptor activity;cation binding;glycoprotein binding;glycoprotein transporter activity;ion binding;lipoprotein particle binding;lipoprotein particle receptor activity;low-density lipoprotein particle binding;low-density lipoprotein receptor activity;metal ion binding;molecular transducer activity;protein b…	cell part;coated pit;extracellular region part;integral to membrane;intrinsic to membrane;macromolecular complex;membrane;membrane part;plasma lipoprotein particle;plasma membrane;protein complex;protein-lipid complex;receptor complex;triglyceride-rich lipoprotein particle;very-low-density lipoprotein particle	alcohol metabolic process;anatomical structure development;behavior;biological regulation;cellular component organization;cellular membrane organization;cellular process;developmental process;endocytosis;establishment of localization;lipid metabolic process;lipid transport;membrane invagination;membrane organization;metabolic process;multicellular organismal process;neurological system process;pr…	cell part;macromolecular complex;membrane;plasma membrane;protein complex;receptor complex	20	20	20	34.1	34.1	34.1	96.098	0	51.523	728890000	70	13.2	16	18.6	23.1	23	21	P98155;P98155-2	P98155;P98155-2	Very low-density lipoprotein receptor
HLA-A	6.47788e+13	6.8757e+13	6.83116e+13	2.5221e+13	3.05199e+13	3.19886e+13	6.72825e+13	2.92432e+13	1.20213	9.41238e-05	19	17	18	18	19	17	antibacterial humoral response;antigen processing and presentation;antigen processing and presentation of endogenous antigen;antigen processing and presentation of endogenous peptide antigen;antigen processing and presentation of endogenous peptide antigen via MHC class I;antigen processing and presentation of endogenous peptide antigen via MHC class I via ER pathway;antigen processing and presen…	antigen binding;beta-2-microglobulin binding;binding;peptide antigen binding;peptide binding;protein binding;protein complex binding;receptor binding;T cell receptor binding;TAP binding	cell part;cell surface;coated vesicle membrane;cytoplasmic part;cytoplasmic vesicle membrane;cytoplasmic vesicle part;early endosome membrane;endocytic vesicle membrane;endoplasmic reticulum;endoplasmic reticulum exit site;endoplasmic reticulum part;endosomal part;endosome membrane;ER to Golgi transport vesicle membrane;Golgi apparatus;Golgi apparatus part;Golgi cisterna;Golgi medial cisterna;Gol…	biological regulation;cellular process;immune system process;multi-organism process;response to biotic stimulus;response to chemical stimulus;response to stimulus;response to stress;signal transduction;viral reproduction	cell part;cell surface;endoplasmic reticulum;Golgi apparatus;intracellular membrane-bounded organelle;intracellular organelle;macromolecular complex;membrane;MHC protein complex;organelle;plasma membrane;protein complex	19	19	1	52.1	52.1	4.9	40.921	0	286.06	25027000000	280	52.1	48.8	52.1	52.1	52.1	48.8	P01892;P30512;P16189	P01892	HLA class I histocompatibility antigen, A-2 alpha chain
F3	4.82029e+09	6.04925e+09	5.45174e+09	0	0	0	5.44043e+09	0	#DIV/0!	0.000105539	1	1	1	1	1	1	activation of blood coagulation via clotting cascade;activation of caspase activity;activation of plasma proteins involved in acute inflammatory response;biological regulation;blood coagulation;blood coagulation, extrinsic pathway;cell surface receptor linked signaling pathway;cellular process;cellular response to chemical stimulus;cellular response to cytokine stimulus;cellular response to organ…	binding;cytokine binding;cytokine receptor activity;enzyme binding;lipid binding;molecular transducer activity;phospholipid binding;protease binding;protein binding;receptor activity;signal transducer activity;signaling receptor activity;transmembrane signaling receptor activity	cell part;cell surface;extracellular matrix;extracellular membrane-bounded organelle;extracellular organelle;extracellular region part;extracellular space;extracellular vesicular exosome;integral to membrane;intrinsic to external side of plasma membrane;intrinsic to membrane;intrinsic to plasma membrane;membrane;membrane part;membrane-bounded organelle;membrane-bounded vesicle;organelle;plasma me…	biological regulation;cellular process;coagulation;macromolecule metabolic process;metabolic process;multicellular organismal process;primary metabolic process;protein maturation;protein metabolic process;regulation of body fluid levels;response to chemical stimulus;response to stimulus;signal transduction	cell part;cell surface;extracellular matrix;extracellular organelle;extracellular space;membrane;organelle;plasma membrane;vesicle	1	1	1	4.4	4.4	4.4	33.067	0.0017541	3.6241	22895000	7	4.4	4.4	4.4	4.4	4.4	4.4	P13726	P13726	Tissue factor
NES	1.18117e+14	1.32645e+14	1.30762e+14	3.82481e+14	4.15332e+14	4.46339e+14	127174904391734	4.14717e+14	-1.70531	0.000110958	62	63	64	76	71	71	anatomical structure development;anatomical structure morphogenesis;biological regulation;brain development;camera-type eye development;cell cycle process;cell part morphogenesis;cell projection morphogenesis;cell projection organization;cell proliferation;cellular component morphogenesis;cellular component organization;cellular component organization at cellular level;cellular component organiza…	binding;intermediate filament binding;protein binding;protein complex binding;structural molecule activity	cell part;cytoplasm;cytoskeletal part;cytoskeleton;intermediate filament;intermediate filament cytoskeleton;intracellular non-membrane-bounded organelle;intracellular organelle;intracellular organelle part;intracellular part;macromolecular complex;non-membrane-bounded organelle;organelle;organelle part;protein complex	anatomical structure development;anatomical structure morphogenesis;biological regulation;cell proliferation;cellular component morphogenesis;cellular component organization;cellular process;developmental process;regulation of organelle organization	cell part;cytoplasm;cytoskeleton;intracellular non-membrane-bounded organelle;intracellular organelle;macromolecular complex;organelle;protein complex	88	88	88	64.3	64.3	64.3	177.44	0	323.31	308780000000	2510	52.1	53.3	52.7	60.4	58.9	57.4	P48681	P48681	Nestin
PSMB7	1.88739e+13	1.88758e+13	1.90369e+13	1.70045e+13	1.7348e+13	1.70522e+13	1.89288e+13	1.71349e+13	0.143648	0.000117635	9	9	9	10	9	9	activation of immune response;activation of innate immune response;anaphase-promoting complex-dependent proteasomal ubiquitin-dependent protein catabolic process;antigen processing and presentation;antigen processing and presentation of exogenous antigen;antigen processing and presentation of exogenous peptide antigen;antigen processing and presentation of exogenous peptide antigen via MHC class …	catalytic activity;endopeptidase activity;hydrolase activity;peptidase activity;peptidase activity, acting on L-amino acid peptides;threonine-type endopeptidase activity;threonine-type peptidase activity	cell part;cytoplasm;cytoplasmic part;cytosol;extracellular membrane-bounded organelle;extracellular organelle;extracellular region part;extracellular vesicular exosome;intracellular membrane-bounded organelle;intracellular organelle;intracellular organelle part;intracellular part;macromolecular complex;membrane-bounded organelle;membrane-bounded vesicle;nuclear part;nucleoplasm;nucleus;organelle;…	biological regulation;catabolic process;cell cycle;cell death;cellular metabolic process;cellular nitrogen compound metabolic process;cellular process;death;immune system process;macromolecule metabolic process;macromolecule modification;metabolic process;mitotic cell cycle;nitrogen compound metabolic process;primary metabolic process;protein metabolic process;protein modification by small protei…	cell part;cytoplasm;cytosol;extracellular organelle;intracellular membrane-bounded organelle;intracellular organelle;macromolecular complex;nucleoplasm;nucleus;organelle;proteasome complex;protein complex;vesicle	10	10	10	58.1	58.1	58.1	29.965	0	122.84	13989000000	164	54.2	48	48	58.1	54.2	48	Q99436;Q99436-2	Q99436	Proteasome subunit beta type-7
HMOX1	5.47164e+12	5.07121e+12	5.75793e+12	2.48626e+12	2.36879e+12	2.37591e+12	5.43359e+12	2.41032e+12	1.17268	0.000117807	7	7	7	7	7	6	anatomical structure formation involved in morphogenesis;angiogenesis;biological regulation;catabolic process;cation homeostasis;cell communication;cell death;cell proliferation;cellular catabolic process;cellular cation homeostasis;cellular chemical homeostasis;cellular component assembly;cellular component organization;cellular component organization or biogenesis;cellular homeostasis;cellular …	binding;catalytic activity;cation binding;enzyme binding;heme binding;heme oxygenase (decyclizing) activity;hydrolase activity;hydrolase activity, acting on ester bonds;identical protein binding;ion binding;iron ion binding;lipase activity;metal ion binding;molecular transducer activity;oxidoreductase activity;oxidoreductase activity, acting on paired donors, with incorporation or reduction of mo…	caveola;cell part;cytoplasmic part;cytosol;endoplasmic reticulum;endoplasmic reticulum membrane;endoplasmic reticulum part;extracellular region part;extracellular space;intracellular membrane-bounded organelle;intracellular non-membrane-bounded organelle;intracellular organelle;intracellular organelle part;intracellular part;membrane;membrane part;membrane raft;membrane-bounded organelle;non-memb…	anatomical structure formation involved in morphogenesis;biological regulation;catabolic process;cell communication;cell death;cell proliferation;cellular component assembly;cellular component organization;cellular homeostasis;cellular ion homeostasis;cellular metabolic process;cellular nitrogen compound metabolic process;cellular process;cofactor metabolic process;death;developmental process;est…	cell part;cytosol;endoplasmic reticulum;extracellular space;intracellular membrane-bounded organelle;intracellular non-membrane-bounded organelle;intracellular organelle;membrane;nucleolus;nucleus;organelle	8	8	8	41.7	41.7	41.7	32.818	0	65.69	3546500000	91	37.8	37.8	37.8	37.8	37.8	34	P09601	P09601	Heme oxygenase 1
PLOD2	1.64443e+13	1.74228e+13	1.73567e+13	8.87447e+12	9.69663e+12	1.02162e+13	1.70746e+13	9.59578e+12	0.831379	0.000118454	25	24	25	21	25	23	cellular component organization;cellular component organization at cellular level;cellular component organization or biogenesis;cellular component organization or biogenesis at cellular level;cellular macromolecule metabolic process;cellular metabolic process;cellular process;cellular protein metabolic process;extracellular matrix organization;extracellular structure organization;macromolecule me…	binding;carboxylic acid binding;catalytic activity;cation binding;ion binding;iron ion binding;L-ascorbic acid binding;metal ion binding;oxidoreductase activity;oxidoreductase activity, acting on paired donors, with incorporation or reduction of molecular oxygen;oxidoreductase activity, acting on paired donors, with incorporation or reduction of molecular oxygen, 2-oxoglutarate as one donor, and …	cell part;cytoplasmic part;endoplasmic reticulum;endoplasmic reticulum membrane;endoplasmic reticulum part;extracellular membrane-bounded organelle;extracellular organelle;extracellular region part;extracellular vesicular exosome;intracellular membrane-bounded organelle;intracellular organelle;intracellular organelle part;intracellular part;membrane;membrane part;membrane-bounded organelle;membra…	cellular component organization;cellular metabolic process;cellular process;extracellular matrix organization;extracellular structure organization;macromolecule metabolic process;macromolecule modification;metabolic process;primary metabolic process;protein metabolic process;protein modification process;response to chemical stimulus;response to stimulus;response to stress	cell part;endoplasmic reticulum;extracellular organelle;intracellular membrane-bounded organelle;intracellular organelle;membrane;organelle;vesicle	26	26	26	40.6	40.6	40.6	87.097	0	164.77	7121800000	212	39.7	37.6	39.2	36.3	40.6	37.6	O00469-2;O00469;O00469-3	O00469-2;O00469;O00469-3	Procollagen-lysine,2-oxoglutarate 5-dioxygenase 2
HAUS6	6.38125e+11	6.37806e+11	6.04641e+11	8.34585e+11	8.70471e+11	8.53661e+11	6.26857e+11	8.52905e+11	-0.444249	0.000118874	10	13	12	11	13	13	cell cycle phase;cell cycle process;cell division;cellular component assembly;cellular component assembly at cellular level;cellular component organization;cellular component organization at cellular level;cellular component organization or biogenesis;cellular component organization or biogenesis at cellular level;cellular process;centrosome organization;cytoskeleton organization;microtubule cyto…		cell part;centrosome;cytoplasm;cytoplasmic part;cytoskeletal part;HAUS complex;intracellular non-membrane-bounded organelle;intracellular organelle;intracellular organelle part;intracellular part;macromolecular complex;microtubule;microtubule associated complex;microtubule organizing center;non-membrane-bounded organelle;nuclear part;nucleoplasm;organelle;organelle part;protein complex;spindle	cell division;cellular component assembly;cellular component organization;cellular process;cytoskeleton organization;microtubule organizing center organization;mitosis;nuclear division;organelle assembly;organelle fission;organelle organization	cell part;centrosome;cytoplasm;intracellular non-membrane-bounded organelle;intracellular organelle;macromolecular complex;microtubule organizing center;nucleoplasm;organelle;protein complex	21	21	21	29.3	29.3	29.3	108.62	0	41.879	1704000000	73	16	19.3	18.5	16.6	19.9	18.2	Q7Z4H7;Q7Z4H7-3;Q7Z4H7-2	Q7Z4H7;Q7Z4H7-3;Q7Z4H7-2	HAUS augmin-like complex subunit 6
PLEKHG1	9.44749e+10	1.41987e+11	1.16878e+11	4.08272e+11	3.71123e+11	3.75528e+11	1.1778e+11	3.84975e+11	-1.70867	0.000121115	9	8	7	8	12	9		enzyme regulator activity;GTPase regulator activity;guanyl-nucleotide exchange factor activity;nucleoside-triphosphatase regulator activity;Ras guanyl-nucleotide exchange factor activity;Rho guanyl-nucleotide exchange factor activity;small GTPase regulator activity				15	15	15	14.5	14.5	14.5	155.44	0	46.021	408800000	37	9.2	8.1	7.3	8.6	12.5	9.2	Q9ULL1	Q9ULL1	Pleckstrin homology domain-containing family G member 1
DPM1	1.79495e+12	1.87195e+12	1.89834e+12	1.33881e+12	1.26868e+12	1.32244e+12	1.85508e+12	1.30998e+12	0.50194	0.00013102	6	7	7	7	7	7	alcohol metabolic process;biosynthetic process;carbohydrate biosynthetic process;carbohydrate metabolic process;cellular biosynthetic process;cellular carbohydrate metabolic process;cellular lipid metabolic process;cellular macromolecule metabolic process;cellular metabolic process;cellular nitrogen compound metabolic process;cellular process;cellular protein metabolic process;C-terminal protein …	alcohol binding;binding;carbohydrate binding;catalytic activity;dolichyl-phosphate beta-D-mannosyltransferase activity;dolichyl-phosphate-mannose-protein mannosyltransferase activity;mannose binding;mannosyltransferase activity;monosaccharide binding;sugar binding;transferase activity;transferase activity, transferring glycosyl groups;transferase activity, transferring hexosyl groups	cell part;cytoplasmic part;dolichol-phosphate-mannose synthase complex;endoplasmic reticulum;endoplasmic reticulum membrane;endoplasmic reticulum part;intracellular membrane-bounded organelle;intracellular organelle;intracellular organelle part;intracellular part;macromolecular complex;mannosyltransferase complex;membrane;membrane part;membrane-bounded organelle;nucleus;organelle;organelle membra…	alcohol metabolic process;biosynthetic process;carbohydrate metabolic process;cellular lipid metabolic process;cellular metabolic process;cellular nitrogen compound metabolic process;cellular process;lipid metabolic process;macromolecule metabolic process;macromolecule modification;metabolic process;nitrogen compound metabolic process;nucleobase-containing compound metabolic process;nucleotide-su…	cell part;endoplasmic reticulum;intracellular membrane-bounded organelle;intracellular organelle;macromolecular complex;mannosyltransferase complex;membrane;nucleus;organelle;protein complex	8	8	8	38.1	38.1	38.1	29.634	0	64.173	3154900000	95	31.2	33.8	33.8	33.8	33.8	33.8	O60762	O60762	Dolichol-phosphate mannosyltransferase subunit 1
TLDC1	3.18185e+11	3.02728e+11	2.97982e+11	2.03087e+11	2.13435e+11	2.03942e+11	3.06299e+11	2.06821e+11	0.566553	0.000137832	8	7	8	8	7	6			cell part;cytoplasmic part;intracellular organelle part;intracellular part;lysosomal membrane;membrane;organelle membrane;organelle part;vacuolar membrane;vacuolar part		cell part;membrane	9	9	9	34	34	34	50.993	0	38.189	742890000	55	31.1	26.8	29.6	32	26.1	21.7	Q6P9B6	Q6P9B6	TLD domain-containing protein 1
SARS2	8.36327e+10	9.11616e+10	8.41107e+10	4.11093e+10	4.44086e+10	4.74765e+10	8.63017e+10	4.43315e+10	0.961057	0.000161645	3	3	2	3	3	2	amine metabolic process;amino acid activation;carboxylic acid metabolic process;cellular amine metabolic process;cellular amino acid metabolic process;cellular ketone metabolic process;cellular macromolecule metabolic process;cellular metabolic process;cellular nitrogen compound metabolic process;cellular process;gene expression;macromolecule metabolic process;metabolic process;ncRNA metabolic pr…	adenyl nucleotide binding;adenyl ribonucleotide binding;aminoacyl-tRNA ligase activity;ATP binding;binding;catalytic activity;ligase activity;ligase activity, forming aminoacyl-tRNA and related compounds;ligase activity, forming carbon-oxygen bonds;nucleotide binding;purine nucleotide binding;purine ribonucleoside triphosphate binding;purine ribonucleotide binding;ribonucleotide binding;serine-tR…	cell part;cytoplasmic part;intracellular membrane-bounded organelle;intracellular organelle;intracellular organelle lumen;intracellular organelle part;intracellular part;membrane-bounded organelle;membrane-enclosed lumen;mitochondrial matrix;mitochondrial part;mitochondrion;organelle;organelle lumen;organelle part	amine metabolic process;cellular amino acid metabolic process;cellular ketone metabolic process;cellular metabolic process;cellular nitrogen compound metabolic process;cellular process;macromolecule metabolic process;metabolic process;nitrogen compound metabolic process;nucleobase-containing compound metabolic process;organic acid metabolic process;primary metabolic process;RNA metabolic process;…	cell part;intracellular membrane-bounded organelle;intracellular organelle;mitochondrion;organelle	7	7	7	18.5	18.5	18.5	58.282	0	20.702	326810000	32	7.3	8.9	5.4	8.9	7.3	5.8	Q9NP81;Q9NP81-2	Q9NP81;Q9NP81-2	Serine--tRNA ligase, mitochondrial
AKR1A1	1.23379e+13	1.24147e+13	1.17374e+13	8.67789e+12	8.91806e+12	9.0456e+12	1.21633e+13	8.88052e+12	0.453822	0.000164718	16	16	17	15	14	16	alcohol metabolic process;aldehyde catabolic process;biosynthetic process;carbohydrate catabolic process;carbohydrate metabolic process;carboxylic acid biosynthetic process;carboxylic acid catabolic process;carboxylic acid metabolic process;catabolic process;cellular aldehyde metabolic process;cellular biosynthetic process;cellular carbohydrate metabolic process;cellular catabolic process;cellula…	alcohol dehydrogenase (NADP+) activity;alditol:NADP+ 1-oxidoreductase activity;aldo-keto reductase (NADP) activity;catalytic activity;electron carrier activity;L-glucuronate reductase activity;oxidoreductase activity;oxidoreductase activity, acting on CH-OH group of donors;oxidoreductase activity, acting on the CH-OH group of donors, NAD or NADP as acceptor	apical plasma membrane;cell part;cytoplasmic part;cytosol;extracellular membrane-bounded organelle;extracellular organelle;extracellular region part;extracellular space;extracellular vesicular exosome;intracellular part;membrane part;membrane-bounded organelle;membrane-bounded vesicle;organelle;plasma membrane part;vesicle	alcohol metabolic process;biosynthetic process;carbohydrate metabolic process;catabolic process;cellular aldehyde metabolic process;cellular ketone metabolic process;cellular metabolic process;cellular process;metabolic process;organic acid metabolic process;primary metabolic process;small molecule metabolic process;vitamin metabolic process	cell part;cytosol;extracellular organelle;extracellular space;organelle;vesicle	17	17	17	61.2	61.2	61.2	36.573	0	173.38	11541000000	217	57.5	60	61.2	55.4	53.8	57.5	P14550	P14550	Alcohol dehydrogenase [NADP(+)]
TDRD3	6.05046e+09	7.82508e+09	6.98199e+09	0	0	0	6.95251e+09	0	#DIV/0!	0.00017092	1	1	2	NaN	NaN	1	cellular component organization;cellular component organization at cellular level;cellular component organization or biogenesis;cellular component organization or biogenesis at cellular level;cellular process;chromatin modification;chromatin organization;chromosome organization;organelle organization	binding;chromatin binding;histone binding;methylated histone residue binding;protein binding;protein binding transcription factor activity;transcription coactivator activity;transcription cofactor activity;transcription factor binding transcription factor activity	cell part;cytoplasm;intracellular membrane-bounded organelle;intracellular organelle;intracellular part;membrane-bounded organelle;nucleus;organelle	cellular component organization;cellular process;chromatin modification;chromatin organization;chromosome organization;organelle organization	cell part;cytoplasm;intracellular membrane-bounded organelle;intracellular organelle;nucleus;organelle	3	3	3	7.1	7.1	7.1	83.102	0.0052888	2.7672	34029000	3	3.6	3.6	5.1	0	0	2	Q9H7E2-3;Q9H7E2-2;Q9H7E2	Q9H7E2-3;Q9H7E2-2;Q9H7E2	Tudor domain-containing protein 3
NUDT4	4.48281e+10	7.13384e+10	7.53267e+10	1.93898e+11	1.98093e+11	1.91547e+11	6.3831e+10	1.94513e+11	-1.60753	0.000179973	1	2	5	3	3	3	biological regulation;calcium-mediated signaling;cellular metabolic process;cellular nitrogen compound metabolic process;cellular process;cellular response to stimulus;cyclic nucleotide metabolic process;cyclic-nucleotide-mediated signaling;establishment of localization;establishment of localization in cell;inositol phosphate metabolic process;intracellular signal transduction;intracellular trans…	binding;catalytic activity;cation binding;diphosphoinositol-polyphosphate diphosphatase activity;hydrolase activity;hydrolase activity, acting on acid anhydrides;hydrolase activity, acting on acid anhydrides, in phosphorus-containing anhydrides;ion binding;metal ion binding;nucleic acid binding;pyrophosphatase activity;RNA binding;snoRNA binding	cell part;cytoplasmic part;cytosol;intracellular;intracellular part	biological regulation;cellular metabolic process;cellular nitrogen compound metabolic process;cellular process;establishment of localization;metabolic process;nitrogen compound metabolic process;nucleobase-containing compound metabolic process;nucleobase-containing small molecule metabolic process;nucleotide metabolic process;primary metabolic process;regulation of transport;response to stimulus;…	cell part;cytosol;intracellular	7	6	4	63.9	60	46.7	20.306	0	17.822	1138500000	41	7.8	20	55	30.6	26.7	21.7	Q9NZJ9;A0A024RBG1;Q9NZJ9-2;Q9NZJ9-3	Q9NZJ9;A0A024RBG1;Q9NZJ9-2	Diphosphoinositol polyphosphate phosphohydrolase 2
PGM2	2.40174e+13	2.4786e+13	2.57898e+13	1.55456e+13	1.62498e+13	1.69316e+13	2.48644e+13	1.62423e+13	0.614324	0.000187451	27	26	25	22	24	23	alcohol catabolic process;alcohol metabolic process;biosynthetic process;carbohydrate biosynthetic process;carbohydrate catabolic process;carbohydrate metabolic process;catabolic process;cellular biosynthetic process;cellular carbohydrate biosynthetic process;cellular carbohydrate catabolic process;cellular carbohydrate metabolic process;cellular glucan metabolic process;cellular macromolecule bi…	binding;catalytic activity;cation binding;intramolecular transferase activity;intramolecular transferase activity, phosphotransferases;ion binding;isomerase activity;magnesium ion binding;metal ion binding;phosphoglucomutase activity;phosphopentomutase activity	cell part;cytoplasmic part;cytosol;extracellular membrane-bounded organelle;extracellular organelle;extracellular region part;extracellular vesicular exosome;intracellular part;membrane-bounded organelle;membrane-bounded vesicle;organelle;vesicle	alcohol metabolic process;biosynthetic process;carbohydrate metabolic process;catabolic process;cellular metabolic process;cellular process;energy reserve metabolic process;generation of precursor metabolites and energy;macromolecule metabolic process;metabolic process;polysaccharide metabolic process;primary metabolic process;small molecule metabolic process	cell part;cytosol;extracellular organelle;organelle;vesicle	28	28	16	55.2	55.2	33.3	68.283	0	143.5	12614000000	295	55.2	52.9	50.7	46.2	51.6	50.2	Q96G03	Q96G03	Phosphoglucomutase-2
MYBBP1A	3.45594e+13	3.47014e+13	3.50081e+13	2.93819e+13	2.83458e+13	2.78262e+13	3.47563e+13	2.8518e+13	0.285402	0.000195799	44	43	45	42	40	43	biological regulation;biosynthetic process;cell communication;cell differentiation;cellular biosynthetic process;cellular developmental process;cellular macromolecule biosynthetic process;cellular macromolecule metabolic process;cellular metabolic process;cellular nitrogen compound metabolic process;cellular process;cellular response to external stimulus;cellular response to extracellular stimulu…	binding;catalytic activity;core promoter binding;DNA binding;DNA polymerase activity;DNA-directed DNA polymerase activity;nucleic acid binding;nucleotidyltransferase activity;protein binding;protein binding transcription factor activity;regulatory region DNA binding;regulatory region nucleic acid binding;sequence-specific DNA binding;transcription cofactor activity;transcription corepressor activ…	cell part;cytoplasm;intracellular membrane-bounded organelle;intracellular non-membrane-bounded organelle;intracellular organelle;intracellular organelle part;intracellular part;macromolecular complex;membrane;membrane-bounded organelle;NLS-dependent protein nuclear import complex;non-membrane-bounded organelle;nuclear part;nucleocytoplasmic shuttling complex;nucleolus;nucleus;organelle;organelle…	biological regulation;biosynthetic process;cell communication;cell differentiation;cellular metabolic process;cellular nitrogen compound metabolic process;cellular process;developmental process;establishment of localization;generation of precursor metabolites and energy;macromolecule metabolic process;metabolic process;nitrogen compound metabolic process;nuclear transport;nucleobase-containing co…	cell part;cytoplasm;intracellular membrane-bounded organelle;intracellular non-membrane-bounded organelle;intracellular organelle;macromolecular complex;membrane;nucleocytoplasmic shuttling complex;nucleolus;nucleus;organelle;protein complex	47	47	47	47.4	47.4	47.4	148.85	0	323.31	13439000000	453	46.4	42.7	46.2	44.7	41.7	45.4	Q9BQG0;Q9BQG0-2	Q9BQG0;Q9BQG0-2	Myb-binding protein 1A
UBE2K	2.72203e+12	2.92759e+12	2.59291e+12	4.49686e+12	4.24261e+12	4.31708e+12	2.74751e+12	4.35218e+12	-0.663615	0.00020087	14	14	14	14	14	13	apoptosis;apoptosis in response to endoplasmic reticulum stress;biological regulation;catabolic process;cell death;cellular catabolic process;cellular macromolecule catabolic process;cellular macromolecule metabolic process;cellular metabolic process;cellular process;cellular protein metabolic process;death;macromolecule catabolic process;macromolecule metabolic process;macromolecule modification…	acid-amino acid ligase activity;adenyl nucleotide binding;adenyl ribonucleotide binding;ATP binding;binding;catalytic activity;enzyme binding;ligase activity;ligase activity, forming carbon-nitrogen bonds;nucleotide binding;protein binding;purine nucleotide binding;purine ribonucleoside triphosphate binding;purine ribonucleotide binding;ribonucleotide binding;small conjugating protein ligase acti…	actin cytoskeleton;cell part;cytoplasm;cytoskeleton;extracellular membrane-bounded organelle;extracellular organelle;extracellular region part;extracellular vesicular exosome;intermediate filament cytoskeleton;intracellular membrane-bounded organelle;intracellular non-membrane-bounded organelle;intracellular organelle;intracellular part;membrane-bounded organelle;membrane-bounded vesicle;non-memb…	biological regulation;catabolic process;cell death;cellular metabolic process;cellular process;death;macromolecule metabolic process;macromolecule modification;metabolic process;primary metabolic process;protein metabolic process;protein modification by small protein conjugation or removal;protein modification process;proteolysis;proteolysis involved in cellular protein catabolic process	cell part;cytoplasm;cytoskeleton;extracellular organelle;intracellular membrane-bounded organelle;intracellular non-membrane-bounded organelle;intracellular organelle;nucleus;organelle;vesicle	14	14	14	81.5	81.5	81.5	22.406	0	111.59	5519300000	179	81.5	81.5	81.5	81.5	81.5	76	P61086;P61086-2;P61086-3	P61086;P61086-2;P61086-3	Ubiquitin-conjugating enzyme E2 K
HLA-A	6.83984e+11	8.04189e+11	6.77449e+11	1.33491e+11	1.74118e+11	1.74764e+11	7.21874e+11	1.60791e+11	2.16656	0.000206542	1	1	1	2	1	1	antigen processing and presentation;antigen processing and presentation of exogenous antigen;antigen processing and presentation of exogenous peptide antigen;antigen processing and presentation of exogenous peptide antigen via MHC class I;antigen processing and presentation of exogenous peptide antigen via MHC class I, TAP-dependent;antigen processing and presentation of exogenous peptide antigen…	antigen binding;beta-2-microglobulin binding;binding;peptide antigen binding;peptide binding;protein binding	cell part;cell surface;coated vesicle membrane;cytoplasmic part;cytoplasmic vesicle membrane;cytoplasmic vesicle part;early endosome membrane;endocytic vesicle membrane;endoplasmic reticulum;endoplasmic reticulum part;endosomal part;endosome membrane;ER to Golgi transport vesicle membrane;extracellular membrane-bounded organelle;extracellular organelle;extracellular region part;extracellular vesi…	biological regulation;cellular process;immune system process;response to chemical stimulus;response to stimulus;signal transduction;viral reproduction	cell part;cell surface;endoplasmic reticulum;extracellular organelle;Golgi apparatus;intracellular membrane-bounded organelle;intracellular organelle;macromolecular complex;membrane;MHC protein complex;organelle;plasma membrane;protein complex;vesicle	19	4	0	54.8	10.7	0	40.976	0	80.273	922320000	30	47.9	44.7	47.9	51	47.9	44.7	P10316;P01891;P16190	P10316;P01891	HLA class I histocompatibility antigen, A-69 alpha chain;HLA class I histocompatibility antigen, A-68 alpha chain
CEP250	0	0	0	1.23918e+10	1.06839e+10	1.40025e+10	0	1.23594e+10	#NUM!	0.000208294	NaN	1	NaN	1	2	2	anatomical structure formation involved in morphogenesis;biological regulation;cell cycle;cell cycle process;cell projection assembly;cell projection organization;cellular component assembly;cellular component assembly at cellular level;cellular component assembly involved in morphogenesis;cellular component organization;cellular component organization at cellular level;cellular component organiz…	binding;enzyme binding;kinase binding;protein binding;protein C-terminus binding;protein domain specific binding;protein kinase binding	cell part;cell projection;centriole;centrosome;cilium;cytoplasmic part;cytoskeletal part;cytosol;extracellular membrane-bounded organelle;extracellular organelle;extracellular region part;extracellular vesicular exosome;intracellular non-membrane-bounded organelle;intracellular organelle;intracellular organelle part;intracellular part;macromolecular complex;membrane-bounded organelle;membrane-bou…	anatomical structure formation involved in morphogenesis;biological regulation;cell cycle;cellular component assembly;cellular component organization;cellular localization;cellular process;developmental process;localization;microtubule organizing center organization;mitotic cell cycle;organelle organization;regulation of organelle organization	cell part;cell projection;centrosome;cilium;cytosol;extracellular organelle;intracellular non-membrane-bounded organelle;intracellular organelle;macromolecular complex;microtubule organizing center;organelle;protein complex;vesicle	4	4	4	2.2	2.2	2.2	274.38	0.00031363	5.1898	92182000	6	0	0.5	0	0.5	1.2	1.2	Q9BV73-2;Q9BV73	Q9BV73-2;Q9BV73	Centrosome-associated protein CEP250
AKR1C3	8.30327e+10	6.15121e+10	8.13885e+10	2.10111e+11	1.93743e+11	1.88074e+11	7.53111e+10	1.97309e+11	-1.38952	0.000217652	2	3	3	5	6	3	alcohol catabolic process;alcohol metabolic process;anatomical structure development;androgen biosynthetic process;androgen metabolic process;apocarotenoid metabolic process;arachidonic acid metabolic process;biological regulation;biosynthetic process;C21-steroid hormone metabolic process;carboxylic acid metabolic process;catabolic process;cell communication;cell differentiation;cell surface rece…	15-hydroxyprostaglandin-D dehydrogenase (NADP+) activity;alcohol dehydrogenase (NADP+) activity;alditol:NADP+ 1-oxidoreductase activity;aldo-keto reductase (NADP) activity;androsterone dehydrogenase activity;catalytic activity;delta4-3-oxosteroid 5beta-reductase activity;dihydrotestosterone 17-beta-dehydrogenase activity;enone reductase activity;geranylgeranyl reductase activity;indanol dehydroge…	cell part;cytoplasm;cytoplasmic part;cytosol;extracellular membrane-bounded organelle;extracellular organelle;extracellular region part;extracellular vesicular exosome;intracellular;intracellular membrane-bounded organelle;intracellular organelle;intracellular part;membrane-bounded organelle;membrane-bounded vesicle;nucleus;organelle;vesicle	alcohol metabolic process;anatomical structure development;biological regulation;biosynthetic process;catabolic process;cell communication;cell differentiation;cellular aldehyde metabolic process;cellular ketone metabolic process;cellular lipid metabolic process;cellular metabolic process;cellular process;detection of stimulus;developmental process;establishment of localization;hormone metabolic …	cell part;cytoplasm;cytosol;extracellular organelle;intracellular;intracellular membrane-bounded organelle;intracellular organelle;nucleus;organelle;vesicle	13	13	8	61.3	61.3	44	36.853	0	100.53	2868600000	69	11.8	14.6	18	31.9	33.1	18.6	P42330;P42330-2;P17516	P42330;P42330-2	Aldo-keto reductase family 1 member C3
HLA-B	4.76008e+11	5.82911e+11	5.18964e+11	1.35508e+11	1.22099e+11	1.33158e+11	5.25961e+11	1.30255e+11	2.01361	0.000226292	1	1	1	1	1	1	antigen processing and presentation;antigen processing and presentation of exogenous antigen;antigen processing and presentation of exogenous peptide antigen;antigen processing and presentation of exogenous peptide antigen via MHC class I;antigen processing and presentation of exogenous peptide antigen via MHC class I, TAP-dependent;antigen processing and presentation of exogenous peptide antigen…	antigen binding;binding;peptide antigen binding;peptide binding	cell part;cell surface;coated vesicle membrane;cytoplasmic part;cytoplasmic vesicle membrane;cytoplasmic vesicle part;early endosome membrane;endocytic vesicle membrane;endoplasmic reticulum;endoplasmic reticulum part;endosomal part;endosome membrane;ER to Golgi transport vesicle membrane;Golgi apparatus;Golgi apparatus part;Golgi membrane;integral to endoplasmic reticulum membrane;integral to lu…	biological regulation;cellular process;immune system process;response to chemical stimulus;response to stimulus;signal transduction;viral reproduction	cell part;cell surface;endoplasmic reticulum;Golgi apparatus;intracellular membrane-bounded organelle;intracellular organelle;macromolecular complex;membrane;MHC protein complex;organelle;plasma membrane;protein complex	10	1	1	35.6	3.9	3.9	40.274	0.00019231	11.689	445120000	15	32	22.1	35.6	22.9	32	22.1	P30466	P30466	HLA class I histocompatibility antigen, B-18 alpha chain
POLD1	2.84163e+12	2.7862e+12	2.70061e+12	2.21484e+12	2.14981e+12	2.12502e+12	2.77615e+12	2.16322e+12	0.359904	0.000234736	25	21	27	25	25	25	anatomical structure homeostasis;base-excision repair;base-excision repair, gap-filling;biological regulation;biosynthetic process;cell cycle;cellular biosynthetic process;cellular component organization;cellular component organization at cellular level;cellular component organization or biogenesis;cellular component organization or biogenesis at cellular level;cellular macromolecule biosynthetic…	3'-5' exonuclease activity;3'-5'-exodeoxyribonuclease activity;4 iron, 4 sulfur cluster binding;binding;catalytic activity;cation binding;chromatin binding;damaged DNA binding;deoxyribonuclease activity;DNA binding;DNA polymerase activity;DNA-directed DNA polymerase activity;exodeoxyribonuclease activity;exodeoxyribonuclease activity, producing 5'-phosphomonoesters;exonuclease activity;exonucleas…	aggresome;cell part;chromosomal part;cytoplasm;delta DNA polymerase complex;DNA polymerase complex;inclusion body;intracellular membrane-bounded organelle;intracellular organelle;intracellular organelle part;intracellular part;macromolecular complex;membrane;membrane-bounded organelle;nuclear chromosome part;nuclear part;nucleoplasm;nucleotide-excision repair complex;nucleus;organelle;organelle p…	biological regulation;biosynthetic process;cell cycle;cellular component organization;cellular metabolic process;cellular nitrogen compound metabolic process;cellular process;chromosome organization;detection of stimulus;DNA metabolic process;DNA recombination;DNA repair;DNA replication;homeostatic process;macromolecule metabolic process;metabolic process;mitotic cell cycle;nitrogen compound meta…	cell part;cytoplasm;DNA polymerase complex;intracellular membrane-bounded organelle;intracellular organelle;macromolecular complex;membrane;nucleoplasm;nucleotide-excision repair complex;nucleus;organelle;protein complex	33	33	33	44.8	44.8	44.8	123.63	0	140.17	3325200000	201	35.6	31	38.1	35.7	36.1	36.3	P28340	P28340	DNA polymerase delta catalytic subunit
PBX1	3.09616e+11	3.08411e+11	3.24548e+11	2.26815e+11	2.21902e+11	2.3716e+11	3.14192e+11	2.28625e+11	0.45866	0.000238541	6	7	7	7	6	6	adrenal gland development;anatomical structure development;anatomical structure morphogenesis;anterior/posterior pattern specification;appendage morphogenesis;biological regulation;biosynthetic process;branching involved in ureteric bud morphogenesis;branching morphogenesis of a tube;developmental process;developmental process involved in reproduction;embryonic appendage morphogenesis;embryonic h…	binding;core promoter proximal region DNA binding;core promoter proximal region sequence-specific DNA binding;DNA binding;nucleic acid binding;nucleic acid binding transcription factor activity;protein binding;regulatory region DNA binding;regulatory region nucleic acid binding;RNA polymerase II core promoter proximal region sequence-specific DNA binding;RNA polymerase II core promoter proximal r…	cell part;cytoplasm;intracellular membrane-bounded organelle;intracellular organelle;intracellular organelle part;intracellular part;macromolecular complex;membrane-bounded organelle;nuclear part;nucleoplasm;nucleoplasm part;nucleus;organelle;organelle part;protein complex;transcription factor complex	anatomical structure development;anatomical structure morphogenesis;biological regulation;biosynthetic process;developmental process;lipid metabolic process;metabolic process;multicellular organismal process;primary metabolic process;regulation of cell cycle;regulation of mitotic cell cycle	cell part;cytoplasm;intracellular membrane-bounded organelle;intracellular organelle;macromolecular complex;nucleoplasm;nucleus;organelle;protein complex;transcription factor complex	8	8	5	39.8	39.8	23.3	38.427	0	50.699	1046000000	56	35.2	35.2	35.2	39.8	35.2	28	P40424-2;P40424-3;P40424	P40424-2;P40424-3;P40424	Pre-B-cell leukemia transcription factor 1
PPM1B	4.35256e+11	4.11634e+11	4.43117e+11	7.56827e+11	7.32039e+11	8.18386e+11	4.30002e+11	7.69084e+11	-0.838797	0.000243533	10	10	9	8	10	11	biological regulation;cell surface receptor linked signaling pathway;cellular macromolecule metabolic process;cellular metabolic process;cellular process;cellular protein metabolic process;cellular response to chemical stimulus;cellular response to cytokine stimulus;cellular response to organic substance;cellular response to stimulus;cytokine-mediated signaling pathway;dephosphorylation;macromole…	binding;catalytic activity;cation binding;hydrolase activity;hydrolase activity, acting on ester bonds;ion binding;magnesium ion binding;manganese ion binding;metal ion binding;phosphatase activity;phosphoprotein phosphatase activity;phosphoric ester hydrolase activity;protein serine/threonine phosphatase activity;transition metal ion binding	cell part;cytoplasmic part;cytosol;intracellular part;membrane	biological regulation;cellular metabolic process;cellular process;macromolecule metabolic process;macromolecule modification;metabolic process;phosphorus metabolic process;primary metabolic process;protein acylation;protein dephosphorylation;protein lipidation;protein metabolic process;protein modification process;regulation of transport;response to chemical stimulus;response to stimulus;signal t…	cell part;cytosol;membrane	15	15	13	40.9	40.9	36.3	52.642	0	59.916	1658400000	88	31.5	26.9	27.3	25.7	29.6	31.1	O75688;O75688-4;O75688-2;O75688-5;O75688-3	O75688;O75688-4;O75688-2;O75688-5	Protein phosphatase 1B
LYPLA1	1.34068e+12	1.35145e+12	1.52102e+12	2.52686e+12	2.55916e+12	2.34827e+12	1.40438e+12	2.4781e+12	-0.819296	0.000256874	7	5	8	6	8	5	biological regulation;carboxylic acid metabolic process;catabolic process;cellular catabolic process;cellular ketone metabolic process;cellular lipid metabolic process;cellular macromolecule catabolic process;cellular macromolecule metabolic process;cellular metabolic process;cellular process;cellular protein metabolic process;fatty acid metabolic process;lipid metabolic process;lipoprotein catab…	carboxylic ester hydrolase activity;catalytic activity;hydrolase activity;hydrolase activity, acting on ester bonds;lipase activity;lysophospholipase activity;palmitoyl-(protein) hydrolase activity;phospholipase activity;thiolester hydrolase activity	cell part;cytoplasmic part;cytosol;extracellular membrane-bounded organelle;extracellular organelle;extracellular region part;extracellular vesicular exosome;intracellular membrane-bounded organelle;intracellular organelle;intracellular part;membrane-bounded organelle;membrane-bounded vesicle;mitochondrion;organelle;vesicle	biological regulation;catabolic process;cellular ketone metabolic process;cellular lipid metabolic process;cellular metabolic process;cellular process;lipid metabolic process;macromolecule metabolic process;macromolecule modification;metabolic process;nitrogen compound metabolic process;organic acid metabolic process;primary metabolic process;protein metabolic process;protein modification process…	cell part;cytosol;extracellular organelle;intracellular membrane-bounded organelle;intracellular organelle;mitochondrion;organelle;vesicle	9	9	9	77.8	77.8	77.8	24.669	0	114.8	4796300000	81	62.2	38.7	72.2	50.9	72.2	38.7	O75608;O75608-2	O75608;O75608-2	Acyl-protein thioesterase 1
NARF	1.88561e+10	2.38488e+10	2.60244e+10	5.37441e+10	5.80982e+10	5.3204e+10	2.29098e+10	5.50154e+10	-1.26387	0.000257461	1	1	1	1	1	1		binding;lamin binding;protein binding	cell part;cytoskeletal part;intermediate filament;intracellular membrane-bounded organelle;intracellular non-membrane-bounded organelle;intracellular organelle;intracellular organelle lumen;intracellular organelle part;intracellular part;lamin filament;macromolecular complex;membrane-bounded organelle;membrane-enclosed lumen;non-membrane-bounded organelle;nuclear lamina;nuclear lumen;nuclear part…		cell part;intracellular membrane-bounded organelle;intracellular non-membrane-bounded organelle;intracellular organelle;macromolecular complex;nucleolus;nucleus;organelle;protein complex	1	1	1	3	3	3	44.68	0.0025781	3.2771	113730000	6	3	3	3	3	3	3	Q9UHQ1-4;Q9UHQ1-3;Q9UHQ1;Q9UHQ1-2	Q9UHQ1-4;Q9UHQ1-3;Q9UHQ1;Q9UHQ1-2	Nuclear prelamin A recognition factor
NUP50	9.82337e+11	1.08175e+12	1.02827e+12	1.94192e+12	1.95283e+12	2.17511e+12	1.03079e+12	2.02329e+12	-0.972957	0.00025754	11	10	11	16	14	13	biological regulation;biosynthetic process;carbohydrate metabolic process;carbohydrate transport;cell cycle;cell cycle process;cell surface receptor linked signaling pathway;cellular biosynthetic process;cellular component disassembly;cellular component disassembly at cellular level;cellular component organization;cellular component organization at cellular level;cellular component organization o…		cell part;cytoplasm;intracellular organelle part;intracellular part;macromolecular complex;membrane;membrane part;nuclear membrane;nuclear part;nuclear pore;nucleoplasm;organelle membrane;organelle part;pore complex;protein complex	biological regulation;biosynthetic process;carbohydrate metabolic process;carbohydrate transport;cell cycle;cellular component disassembly;cellular component organization;cellular membrane organization;cellular metabolic process;cellular nitrogen compound metabolic process;cellular process;establishment of localization;macromolecule metabolic process;macromolecule modification;membrane organizati…	cell part;cytoplasm;macromolecular complex;membrane;nuclear pore;nucleoplasm;protein complex	21	21	21	62.7	62.7	62.7	46.862	0	213.41	3969900000	168	40.2	32.7	40.2	49.8	44.5	43.2	Q9UKX7-2;Q9UKX7	Q9UKX7-2;Q9UKX7	Nuclear pore complex protein Nup50
CTBP2	3.96331e+12	3.9641e+12	3.53983e+12	6.11888e+12	5.79896e+12	5.85022e+12	3.82241e+12	5.92269e+12	-0.631768	0.000262007	11	11	11	10	12	11	biological regulation;biosynthetic process;cell differentiation;cellular biosynthetic process;cellular developmental process;cellular macromolecule biosynthetic process;cellular macromolecule metabolic process;cellular metabolic process;cellular nitrogen compound metabolic process;cellular process;developmental process;fat cell differentiation;macromolecule biosynthetic process;macromolecule meta…	binding;catalytic activity;chromatin binding;coenzyme binding;cofactor binding;NAD binding;nucleotide binding;oxidoreductase activity;oxidoreductase activity, acting on CH-OH group of donors;oxidoreductase activity, acting on the CH-OH group of donors, NAD or NADP as acceptor;protein binding transcription factor activity;transcription coactivator activity;transcription cofactor activity;transcrip…	cell junction;cell part;intracellular membrane-bounded organelle;intracellular organelle;intracellular organelle part;intracellular part;macromolecular complex;membrane-bounded organelle;nuclear part;nucleoplasm part;nucleus;organelle;organelle part;protein complex;synapse;transcriptional repressor complex	biological regulation;biosynthetic process;cell differentiation;cellular metabolic process;cellular nitrogen compound metabolic process;cellular process;developmental process;macromolecule metabolic process;metabolic process;nitrogen compound metabolic process;nucleobase-containing compound metabolic process;primary metabolic process;RNA metabolic process	cell part;intracellular membrane-bounded organelle;intracellular organelle;macromolecular complex;nucleus;organelle;protein complex;synapse;transcriptional repressor complex	14	14	11	47.2	47.2	41.1	48.944	0	155.4	7084600000	133	39.3	43.1	43.1	37.1	43.1	43.1	P56545;P56545-3;P56545-2	P56545;P56545-3;P56545-2	C-terminal-binding protein 2
PYGB	6.07446e+13	6.64586e+13	6.33503e+13	8.72763e+13	8.57022e+13	8.44347e+13	6.35178e+13	8.58044e+13	-0.43389	0.000269267	41	40	40	40	40	39	alcohol metabolic process;carbohydrate catabolic process;carbohydrate metabolic process;catabolic process;cellular carbohydrate catabolic process;cellular carbohydrate metabolic process;cellular glucan metabolic process;cellular macromolecule metabolic process;cellular metabolic process;cellular polysaccharide catabolic process;cellular polysaccharide metabolic process;cellular process;energy der…	binding;catalytic activity;cofactor binding;glycogen phosphorylase activity;phosphorylase activity;pyridoxal phosphate binding;transferase activity;transferase activity, transferring glycosyl groups;transferase activity, transferring hexosyl groups;vitamin B6 binding;vitamin binding	cell part;cytoplasm;extracellular membrane-bounded organelle;extracellular organelle;extracellular region part;extracellular vesicular exosome;intracellular part;membrane;membrane-bounded organelle;membrane-bounded vesicle;organelle;vesicle	alcohol metabolic process;carbohydrate metabolic process;catabolic process;cellular metabolic process;cellular process;energy reserve metabolic process;generation of precursor metabolites and energy;macromolecule metabolic process;metabolic process;polysaccharide metabolic process;primary metabolic process;small molecule metabolic process	cell part;cytoplasm;extracellular organelle;membrane;organelle;vesicle	43	43	35	57.7	57.7	45.7	96.695	0	323.31	32077000000	689	56.3	55	56.5	57.4	55.5	55	P11216	P11216	Glycogen phosphorylase, brain form
CLIC4	7.15058e+13	7.13701e+13	7.20946e+13	4.96093e+13	5.46899e+13	5.37842e+13	7.16568e+13	5.26945e+13	0.443453	0.00027649	20	21	20	19	20	20	anatomical structure formation involved in morphogenesis;anatomical structure morphogenesis;angiogenesis;anion transport;apoptosis;biological regulation;branching morphogenesis of a tube;cation homeostasis;cell death;cell differentiation;cell morphogenesis;cell morphogenesis involved in differentiation;cellular cation homeostasis;cellular chemical homeostasis;cellular component morphogenesis;cell…	anion channel activity;anion transmembrane transporter activity;channel activity;chloride channel activity;gated channel activity;ion channel activity;ion transmembrane transporter activity;passive transmembrane transporter activity;substrate-specific channel activity;substrate-specific transmembrane transporter activity;substrate-specific transporter activity;transmembrane transporter activity;t…	actin cytoskeleton;apical part of cell;cell junction;cell part;cell projection;cell surface;cell-cell junction;centrosome;chloride channel complex;cytoplasm;cytoplasmic part;cytoplasmic vesicle membrane;cytoplasmic vesicle part;cytoskeletal part;cytoskeleton;cytosol;extracellular membrane-bounded organelle;extracellular organelle;extracellular region part;extracellular vesicular exosome;intracell…	anatomical structure formation involved in morphogenesis;anatomical structure morphogenesis;biological regulation;cell death;cell differentiation;cell morphogenesis;cellular component morphogenesis;cellular component organization;cellular homeostasis;cellular ion homeostasis;cellular process;death;developmental process;establishment of localization;establishment or maintenance of cell polarity;gr…	apical part of cell;cell part;cell projection;cell surface;centrosome;cytoplasm;cytoskeleton;cytosol;extracellular organelle;intracellular;intracellular membrane-bounded organelle;intracellular non-membrane-bounded organelle;intracellular organelle;macromolecular complex;membrane;microtubule organizing center;microvillus;midbody;mitochondrion;organelle;plasma membrane;protein complex;vesicle	21	21	20	81	81	77.9	28.772	0	323.31	30873000000	546	81	81	81	77.9	81	81	Q9Y696	Q9Y696	Chloride intracellular channel protein 4
WLS	6.12552e+11	6.44861e+11	6.70306e+11	4.19739e+11	4.41746e+11	4.2715e+11	6.42573e+11	4.29545e+11	0.581051	0.000286652	7	5	7	5	7	7	anatomical structure formation involved in morphogenesis;anterior/posterior axis specification;axis specification;biological regulation;cell surface receptor linked signaling pathway;cellular process;cellular response to stimulus;developmental process;formation of primary germ layer;mesoderm formation;pattern specification process;positive regulation of biological process;positive regulation of c…	molecular transducer activity;signal transducer activity	cell part;cell projection cytoplasm;cell projection membrane;cell projection part;cytoplasmic part;cytoplasmic vesicle membrane;cytoplasmic vesicle part;dendrite cytoplasm;dendrite membrane;early endosome membrane;endosomal part;endosome membrane;Golgi apparatus part;Golgi membrane;integral to membrane;intracellular organelle part;intracellular part;intrinsic to membrane;leading edge membrane;mem…	anatomical structure formation involved in morphogenesis;biological regulation;cellular process;developmental process;response to stimulus;signal transduction	cell part;membrane;plasma membrane	8	8	8	17.3	17.3	17.3	62.551	0	19.191	1298100000	49	15.1	11	15.1	10.7	15.1	15.1	Q5T9L3-2;Q5T9L3;Q5T9L3-3	Q5T9L3-2;Q5T9L3;Q5T9L3-3	Protein wntless homolog
ASNA1	1.12535e+13	1.13541e+13	1.10042e+13	9.82843e+12	9.6088e+12	9.77745e+12	1.12039e+13	9.73822e+12	0.202275	0.000287431	16	16	15	16	15	15	anion transport;biological regulation;cellular localization;cellular macromolecule localization;cellular macromolecule metabolic process;cellular metabolic process;cellular process;cellular protein localization;cellular protein metabolic process;cellular response to chemical stimulus;cellular response to organic substance;cellular response to stimulus;cellular response to stress;cellular response…	adenyl nucleotide binding;adenyl ribonucleotide binding;anion transmembrane transporter activity;arsenite transmembrane transporter activity;ATP binding;ATPase activity;binding;catalytic activity;cation binding;hydrolase activity;hydrolase activity, acting on acid anhydrides;hydrolase activity, acting on acid anhydrides, in phosphorus-containing anhydrides;inorganic anion transmembrane transporte…	cell part;cytoplasm;cytoplasmic part;endoplasmic reticulum membrane;endoplasmic reticulum part;extracellular membrane-bounded organelle;extracellular organelle;extracellular region part;extracellular vesicular exosome;intracellular membrane-bounded organelle;intracellular non-membrane-bounded organelle;intracellular organelle;intracellular organelle part;intracellular part;membrane;membrane part;…	biological regulation;cellular localization;cellular metabolic process;cellular process;establishment of localization;ion transport;localization;macromolecule metabolic process;metabolic process;primary metabolic process;protein metabolic process;response to chemical stimulus;response to stimulus;response to stress;signal transduction;transport	cell part;cytoplasm;extracellular organelle;intracellular membrane-bounded organelle;intracellular non-membrane-bounded organelle;intracellular organelle;membrane;nucleolus;nucleus;organelle;vesicle	16	16	16	67.8	67.8	67.8	38.792	0	144.68	12509000000	284	67.8	67.8	65.2	67.8	60.1	62.4	O43681	O43681	ATPase ASNA1
CNN3	8.60113e+13	8.89326e+13	8.77927e+13	1.07843e+14	1.14009e+14	1.1105e+14	8.75789e+13	1.10967e+14	-0.341481	0.000289915	17	16	16	17	16	16	actin cytoskeleton organization;actin filament-based process;actomyosin structure organization;cell differentiation;cellular component organization;cellular component organization at cellular level;cellular component organization or biogenesis;cellular component organization or biogenesis at cellular level;cellular developmental process;cellular process;cytoskeleton organization;developmental pro…		actin cytoskeleton;adherens junction;anchoring junction;cell junction;cell part;cell-substrate adherens junction;cell-substrate junction;cytoplasm;cytoskeleton;focal adhesion;intracellular non-membrane-bounded organelle;intracellular organelle;intracellular part;non-membrane-bounded organelle;organelle	cell differentiation;cellular component organization;cellular process;cytoskeleton organization;developmental process;organelle organization	cell part;cytoplasm;cytoskeleton;intracellular non-membrane-bounded organelle;intracellular organelle;organelle	17	17	2	67.2	67.2	9.1	36.413	0	323.31	38194000000	434	67.2	63.2	63.2	67.2	64.4	63.2	Q15417;Q15417-3	Q15417;Q15417-3	Calponin-3
KLHL7	0	0	0	1.27309e+10	1.62279e+10	1.69528e+10	0	1.53039e+10	#NUM!	0.000300973	1	1	NaN	1	2	1	cellular macromolecule metabolic process;cellular metabolic process;cellular process;cellular protein metabolic process;macromolecule metabolic process;macromolecule modification;metabolic process;primary metabolic process;protein metabolic process;protein modification by small protein conjugation;protein modification by small protein conjugation or removal;protein modification process;protein ub…	binding;identical protein binding;protein binding;protein dimerization activity;protein homodimerization activity	cell part;Cul3-RING ubiquitin ligase complex;cullin-RING ubiquitin ligase complex;cytoplasm;intracellular membrane-bounded organelle;intracellular non-membrane-bounded organelle;intracellular organelle;intracellular organelle part;intracellular part;macromolecular complex;membrane;membrane-bounded organelle;non-membrane-bounded organelle;nuclear part;nucleolus;nucleoplasm;nucleus;organelle;organe…	cellular metabolic process;cellular process;macromolecule metabolic process;macromolecule modification;metabolic process;primary metabolic process;protein metabolic process;protein modification by small protein conjugation or removal;protein modification process	cell part;cytoplasm;intracellular membrane-bounded organelle;intracellular non-membrane-bounded organelle;intracellular organelle;macromolecular complex;membrane;nucleolus;nucleoplasm;nucleus;organelle;plasma membrane;protein complex;ubiquitin ligase complex	4	4	4	9.6	9.6	9.6	65.991	0.00018218	9.7373	88315000	9	2.2	2.7	0	1.9	4.6	2.7	Q8IXQ5;Q8IXQ5-5;Q8IXQ5-2;Q8IXQ5-3	Q8IXQ5;Q8IXQ5-5;Q8IXQ5-2	Kelch-like protein 7
GALE	3.94117e+12	4.20208e+12	3.99714e+12	2.43849e+12	2.76649e+12	2.5994e+12	4.0468e+12	2.60146e+12	0.63746	0.000304973	11	13	13	9	10	12	alcohol catabolic process;alcohol metabolic process;carbohydrate catabolic process;carbohydrate metabolic process;catabolic process;cellular carbohydrate catabolic process;cellular carbohydrate metabolic process;cellular metabolic process;cellular process;galactose catabolic process;galactose metabolic process;hexose catabolic process;hexose metabolic process;metabolic process;monosaccharide cata…	binding;catalytic activity;coenzyme binding;cofactor binding;identical protein binding;isomerase activity;protein binding;protein dimerization activity;protein homodimerization activity;racemase and epimerase activity;racemase and epimerase activity, acting on carbohydrates and derivatives;UDP-glucose 4-epimerase activity;UDP-N-acetylglucosamine 4-epimerase activity	cell part;cytoplasmic part;cytosol;extracellular membrane-bounded organelle;extracellular organelle;extracellular region part;extracellular vesicular exosome;intracellular part;membrane-bounded organelle;membrane-bounded vesicle;organelle;vesicle	alcohol metabolic process;carbohydrate metabolic process;catabolic process;cellular metabolic process;cellular process;metabolic process;primary metabolic process;small molecule metabolic process	cell part;cytosol;extracellular organelle;organelle;vesicle	15	15	15	64.7	64.7	64.7	38.281	0	63.947	3447000000	120	53.2	62.4	62.4	48.9	52.9	59.5	Q14376;Q14376-2	Q14376;Q14376-2	UDP-glucose 4-epimerase
GMFB	1.63391e+12	2.04333e+12	1.64951e+12	3.65019e+12	3.56684e+12	3.88677e+12	1.77558e+12	3.70127e+12	-1.05973	0.000305935	7	6	8	7	7	7	anatomical structure development;behavior;biological regulation;cellular macromolecule metabolic process;cellular metabolic process;cellular process;cellular protein metabolic process;cellular response to stimulus;cognition;developmental process;learning;learning or memory;locomotory behavior;macromolecule metabolic process;macromolecule modification;metabolic process;multicellular organismal pro…	enzyme activator activity;enzyme inhibitor activity;enzyme regulator activity;kinase inhibitor activity;kinase regulator activity;molecular transducer activity;protein kinase inhibitor activity;protein kinase regulator activity;signal transducer activity	cell part;intracellular	anatomical structure development;behavior;biological regulation;cellular metabolic process;cellular process;developmental process;macromolecule metabolic process;macromolecule modification;metabolic process;multicellular organismal process;neurological system process;phosphorus metabolic process;primary metabolic process;protein metabolic process;protein modification process;protein phosphorylati…	cell part;intracellular	9	9	9	73.2	73.2	73.2	16.713	0	210.65	6734000000	89	67.6	67.6	72.5	67.6	53.5	67.6	P60983;O60234	P60983	Glia maturation factor beta
ADD2	6.55261e+11	6.76839e+11	6.43443e+11	9.46939e+11	9.46939e+11	1.02304e+12	6.58515e+11	9.72306e+11	-0.562194	0.000321775	10	13	11	10	13	14	actin cytoskeleton organization;actin filament bundle assembly;actin filament capping;actin filament organization;actin filament-based process;anatomical structure development;barbed-end actin filament capping;biological regulation;cellular component assembly;cellular component assembly at cellular level;cellular component organization;cellular component organization at cellular level;cellular co…	actin binding;actin filament binding;binding;cytoskeletal protein binding;identical protein binding;protein binding;protein dimerization activity;protein heterodimerization activity;protein homodimerization activity;spectrin binding;structural molecule activity	cell part;cytoplasmic membrane-bounded vesicle;cytoplasmic part;cytoplasmic vesicle;cytoskeletal part;cytosol;F-actin capping protein complex;intracellular membrane-bounded organelle;intracellular organelle;intracellular organelle part;intracellular part;macromolecular complex;membrane;membrane-bounded organelle;membrane-bounded vesicle;organelle;organelle part;plasma membrane;protein complex;ves…	anatomical structure development;biological regulation;cellular component assembly;cellular component organization;cellular process;cytoskeleton organization;developmental process;establishment of localization;macromolecular complex assembly;organelle organization;protein complex assembly;regulation of organelle organization;transmembrane transport;transport	cell part;cytoplasmic membrane-bounded vesicle;cytosol;F-actin capping protein complex;intracellular membrane-bounded organelle;intracellular organelle;macromolecular complex;membrane;organelle;plasma membrane;protein complex;vesicle	19	18	18	32.8	31.7	31.7	80.853	0	119.5	2742400000	126	20.5	27.4	23.6	21.1	26.9	28.7	P35612;P35612-2;P35612-8;P35612-9;P35612-4;P35612-3;P35612-5;P35612-6;P35612-7	P35612;P35612-2;P35612-8;P35612-9;P35612-4;P35612-3	Beta-adducin
SPATA5	1.909e+12	1.62252e+12	1.60108e+12	2.97689e+12	2.99301e+12	3.1692e+12	1.71087e+12	3.04637e+12	-0.832363	0.000334012	17	16	20	22	22	20	cell differentiation;cellular developmental process;cellular process;developmental process;gamete generation;male gamete generation;multicellular organismal development;multicellular organismal process;multicellular organismal reproductive process;reproductive process;spermatogenesis	adenyl nucleotide binding;adenyl ribonucleotide binding;ATP binding;binding;nucleotide binding;purine nucleotide binding;purine ribonucleoside triphosphate binding;purine ribonucleotide binding;ribonucleotide binding	cell part;cytoplasm;cytoplasmic part;intracellular membrane-bounded organelle;intracellular organelle;intracellular part;membrane-bounded organelle;mitochondrion;organelle	cell differentiation;cellular process;developmental process;multicellular organismal development;multicellular organismal process	cell part;cytoplasm;intracellular membrane-bounded organelle;intracellular organelle;mitochondrion;organelle	26	26	25	45.1	45.1	43.8	97.903	0	95.277	3973300000	153	28	26.1	33.8	38.3	37.7	34.7	Q8NB90;Q8NB90-2;Q8NB90-3	Q8NB90;Q8NB90-2;Q8NB90-3	Spermatogenesis-associated protein 5
MARCKS	2.14687e+14	2.34248e+14	2.29816e+14	3.65761e+14	3.80573e+14	4.08699e+14	2.2625e+14	3.85011e+14	-0.766981	0.000336671	15	15	14	16	16	15	biological regulation;cellular metabolic process;cellular process;energy derivation by oxidation of organic compounds;energy reserve metabolic process;generation of precursor metabolites and energy;metabolic process;oxidation-reduction process;regulation of biological process;regulation of cell communication;regulation of cellular localization;regulation of cellular process;regulation of hormone …	actin binding;actin filament binding;binding;calmodulin binding;cytoskeletal protein binding;protein binding	actin cytoskeleton;adherens junction;anchoring junction;cell cortex;cell junction;cell part;cell-substrate adherens junction;cell-substrate junction;centrosome;cytoplasmic part;cytoskeletal part;cytoskeleton;extracellular membrane-bounded organelle;extracellular organelle;extracellular region part;extracellular vesicular exosome;female germ cell nucleus;focal adhesion;germ cell nucleus;germinal v…	biological regulation;cellular metabolic process;cellular process;energy reserve metabolic process;generation of precursor metabolites and energy;metabolic process;regulation of transport;small molecule metabolic process	cell cortex;cell part;centrosome;cytoskeleton;extracellular organelle;intracellular membrane-bounded organelle;intracellular non-membrane-bounded organelle;intracellular organelle;membrane;microtubule organizing center;nucleus;organelle;plasma membrane;vesicle	17	17	16	70.5	70.5	70.5	31.554	0	323.31	161850000000	854	67.5	67.5	56.9	70.5	70.5	70.5	P29966	P29966	Myristoylated alanine-rich C-kinase substrate
CALD1	3.21521e+13	3.01378e+13	3.2011e+13	4.20929e+13	4.20887e+13	4.43973e+13	3.14336e+13	4.28596e+13	-0.447311	0.000343017	26	25	24	28	25	25	cellular component movement;cellular process;multicellular organismal process;muscle contraction;muscle system process;system process	actin binding;binding;calmodulin binding;cytoskeletal protein binding;protein binding;tropomyosin binding	actin cap;actin cytoskeleton;cell cortex part;cell part;contractile fiber;cytoplasmic part;cytoskeletal part;cytoskeleton;cytosol;intracellular non-membrane-bounded organelle;intracellular organelle;intracellular organelle part;intracellular part;membrane;myofibril;non-membrane-bounded organelle;organelle;organelle part;plasma membrane	cellular component movement;cellular process;multicellular organismal process;muscle contraction	cell part;cytoskeleton;cytosol;intracellular non-membrane-bounded organelle;intracellular organelle;membrane;organelle;plasma membrane	31	31	31	49.1	49.1	49.1	61.212	0	323.31	20071000000	372	45.3	42.9	42.3	41.5	38	42.9	Q05682-5;Q05682-3;Q05682-4;Q05682-6;Q05682-2;Q05682	Q05682-5;Q05682-3;Q05682-4;Q05682-6;Q05682-2;Q05682	Caldesmon
GFAP	1.63037e+14	183053577656640	1.84008e+14	3.74196e+14	4.25081e+14	4.38728e+14	1.767e+14	4.12668e+14	-1.22368	0.000343666	32	34	31	33	34	33	anatomical structure development;anatomical structure morphogenesis;astrocyte development;astrocyte differentiation;Bergmann glial cell differentiation;biological regulation;cell development;cell differentiation;cell part morphogenesis;cell projection morphogenesis;cell projection organization;cellular component morphogenesis;cellular component organization;cellular component organization at cell…	structural constituent of cytoskeleton;structural molecule activity	cell body;cell part;cytoplasm;cytoplasmic part;cytoskeletal part;cytosol;intermediate filament;intracellular organelle part;intracellular part;macromolecular complex;membrane;organelle part;protein complex	anatomical structure development;anatomical structure morphogenesis;biological regulation;cell development;cell differentiation;cellular component morphogenesis;cellular component organization;cellular process;cytoskeleton organization;developmental process;extracellular matrix organization;extracellular structure organization;organelle organization;regulation of transport;response to stimulus;re…	cell body;cell part;cytoplasm;cytosol;macromolecular complex;membrane;protein complex	39	37	2	75.4	71.9	4.2	49.507	0	323.31	50722000000	423	74.9	72.4	72.2	70.8	75.4	72.4	P14136-3	P14136-3	Glial fibrillary acidic protein
CTR9	4.77772e+11	4.7264e+11	5.25649e+11	7.32552e+11	7.11186e+11	6.98429e+11	4.92021e+11	7.14056e+11	-0.537318	0.000345871	8	10	8	15	9	10	biological regulation;biosynthetic process;cell fate commitment;cell fate commitment involved in formation of primary germ layers;cell surface receptor linked signaling pathway;cellular biosynthetic process;cellular component organization;cellular component organization at cellular level;cellular component organization or biogenesis;cellular component organization or biogenesis at cellular level;…	basal RNA polymerase II transcription machinery binding;basal transcription machinery binding;binding;enzyme binding;protein binding;RNA polymerase binding;RNA polymerase core enzyme binding;RNA polymerase II core binding	Cdc73/Paf1 complex;cell part;chromatin;chromosomal part;intracellular organelle part;intracellular part;macromolecular complex;nuclear body;nuclear part;nuclear speck;nucleoplasm part;organelle part;protein complex;transcription elongation factor complex;transcriptionally active chromatin	biological regulation;biosynthetic process;cellular component organization;cellular metabolic process;cellular nitrogen compound metabolic process;cellular process;chromatin modification;chromatin organization;chromosome organization;developmental process;histone modification;macromolecule metabolic process;macromolecule modification;metabolic process;nitrogen compound metabolic process;nucleobas…	cell part;macromolecular complex;protein complex;transcription elongation factor complex	22	22	22	28.7	28.7	28.7	133.5	0	99.597	1815100000	99	10.7	14.7	12.4	20.3	13.9	14.5	Q6PD62	Q6PD62	RNA polymerase-associated protein CTR9 homolog
COPS4	7.79497e+12	7.95881e+12	8.53844e+12	5.47931e+12	5.28715e+12	5.52001e+12	8.09741e+12	5.42882e+12	0.576821	0.000352606	21	20	21	15	19	20	cellular macromolecule metabolic process;cellular metabolic process;cellular process;cellular protein metabolic process;cullin deneddylation;macromolecule metabolic process;macromolecule modification;metabolic process;primary metabolic process;protein deneddylation;protein metabolic process;protein modification by small protein conjugation or removal;protein modification by small protein removal;…		cell junction;cell part;clathrin-coated vesicle;coated vesicle;cytoplasmic membrane-bounded vesicle;cytoplasmic part;cytoplasmic vesicle;extracellular membrane-bounded organelle;extracellular organelle;extracellular region part;extracellular vesicular exosome;intracellular membrane-bounded organelle;intracellular organelle;intracellular organelle part;intracellular part;macromolecular complex;mem…	cellular metabolic process;cellular process;macromolecule metabolic process;macromolecule modification;metabolic process;primary metabolic process;protein metabolic process;protein modification by small protein conjugation or removal;protein modification process	cell part;cytoplasmic membrane-bounded vesicle;extracellular organelle;intracellular membrane-bounded organelle;intracellular organelle;macromolecular complex;nucleoplasm;nucleus;organelle;protein complex;vesicle	21	21	21	70.7	70.7	70.7	46.268	0	178.14	7412100000	221	70.7	66	70.7	55.7	61.6	66.3	Q9BT78;Q9BT78-2	Q9BT78;Q9BT78-2	COP9 signalosome complex subunit 4
MSN	6.75517e+14	6.47086e+14	6.23332e+14	4.78894e+14	4.62422e+14	4.56678e+14	648644973866717	4.65998e+14	0.477105	0.000377757	41	40	41	46	40	39	anatomical structure development;biological adhesion;biological regulation;cell adhesion;cell development;cell migration;cell motility;cell-cell adhesion;cellular component movement;cellular developmental process;cellular process;developmental process;endothelial cell development;epithelial cell development;establishment of endothelial barrier;immune system process;leukocyte cell-cell adhesion;le…	binding;cell adhesion molecule binding;double-stranded RNA binding;enzyme binding;kinase binding;nucleic acid binding;protein binding;protein kinase binding;receptor binding;RNA binding;structural constituent of cytoskeleton;structural molecule activity	adherens junction;anchoring junction;apical part of cell;apical plasma membrane;basolateral plasma membrane;blood microparticle;cell junction;cell part;cell periphery;cell projection;cell projection membrane;cell projection part;cell-substrate adherens junction;cell-substrate junction;cytoplasm;cytoskeleton;extracellular membrane-bounded organelle;extracellular organelle;extracellular region part…	anatomical structure development;biological adhesion;biological regulation;cell adhesion;cell development;cell motility;cellular component movement;cellular process;developmental process;immune system process;locomotion;membrane docking	apical part of cell;cell part;cell projection;cytoplasm;cytoskeleton;extracellular organelle;extracellular space;filopodium;intracellular membrane-bounded organelle;intracellular non-membrane-bounded organelle;intracellular organelle;membrane;microvillus;nucleus;organelle;plasma membrane;vesicle	46	46	33	63.8	63.8	47.1	67.819	0	323.31	134800000000	1280	62.4	60.8	60.7	63.8	60.5	59.3	P26038	P26038	Moesin
IFIT5	1.30732e+12	1.20922e+12	1.11291e+12	1.85239e+12	1.94834e+12	1.90518e+12	1.20982e+12	1.90197e+12	-0.652707	0.000380586	12	11	12	13	11	10	defense response;defense response to virus;immune effector process;immune response;immune system process;innate immune response;multi-organism process;response to biotic stimulus;response to other organism;response to stimulus;response to stress;response to virus	binding;nucleic acid binding;RNA binding;single-stranded RNA binding;tRNA binding	actin cytoskeleton;apical part of cell;cell part;cell projection membrane;cell projection part;cytoskeleton;intracellular non-membrane-bounded organelle;intracellular organelle;intracellular part;leading edge membrane;membrane part;non-membrane-bounded organelle;organelle;plasma membrane part;ruffle membrane	immune system process;multi-organism process;response to biotic stimulus;response to stimulus;response to stress	apical part of cell;cell part;cytoskeleton;intracellular non-membrane-bounded organelle;intracellular organelle;organelle	17	17	16	49.2	49.2	47.7	55.846	0	169.77	5739800000	159	36.5	30.5	38.2	37.3	35.9	29.7	Q13325;Q13325-2	Q13325;Q13325-2	Interferon-induced protein with tetratricopeptide repeats 5
PRKAR1A	1.60865e+13	1.69197e+13	1.68421e+13	1.17797e+13	1.27621e+13	1.1953e+13	1.66161e+13	1.21649e+13	0.449853	0.000381431	17	18	17	16	18	18	actin cytoskeleton organization;actin filament-based process;activation of phospholipase C activity;activation of protein kinase A activity;activation of protein kinase activity;actomyosin structure organization;anatomical structure formation involved in morphogenesis;biological regulation;blood coagulation;cardiac muscle cell proliferation;cell cycle phase;cell cycle process;cell proliferation;c…	adenyl nucleotide binding;adenyl ribonucleotide binding;AMP binding;binding;cAMP binding;cAMP-dependent protein kinase inhibitor activity;cAMP-dependent protein kinase regulator activity;cyclic nucleotide binding;enzyme binding;enzyme inhibitor activity;enzyme regulator activity;kinase binding;kinase inhibitor activity;kinase regulator activity;nucleotide binding;protein binding;protein kinase A …	AMP-activated protein kinase complex;cAMP-dependent protein kinase complex;cell part;cytoplasmic part;cytosol;intracellular part;macromolecular complex;membrane;neuromuscular junction;plasma membrane;protein complex;synapse	anatomical structure formation involved in morphogenesis;biological regulation;cell proliferation;cellular component organization;cellular metabolic process;cellular process;coagulation;cytoskeleton organization;developmental process;energy reserve metabolic process;establishment of localization;fluid transport;generation of precursor metabolites and energy;homeostatic process;immune system proce…	cell part;cytosol;macromolecular complex;membrane;plasma membrane;protein complex;synapse	19	19	19	50.7	50.7	50.7	42.981	0	177.81	12255000000	237	45.9	50.7	45.9	45.9	50.7	50.7	P10644;P10644-2;P31321	P10644;P10644-2	cAMP-dependent protein kinase type I-alpha regulatory subunit;cAMP-dependent protein kinase type I-alpha regulatory subunit, N-terminally processed
PMVK	1.74452e+12	1.6548e+12	1.75081e+12	2.26569e+12	2.42269e+12	2.40724e+12	1.71671e+12	2.36521e+12	-0.46232	0.000384208	9	9	9	11	10	10	acetyl-CoA metabolic process;alcohol metabolic process;biosynthetic process;cellular biosynthetic process;cellular lipid metabolic process;cellular metabolic process;cellular process;cholesterol biosynthetic process;cholesterol metabolic process;coenzyme metabolic process;cofactor metabolic process;isopentenyl diphosphate biosynthetic process;isopentenyl diphosphate biosynthetic process, mevalona…	adenyl nucleotide binding;adenyl ribonucleotide binding;ATP binding;binding;catalytic activity;kinase activity;nucleotide binding;phosphomevalonate kinase activity;phosphotransferase activity, phosphate group as acceptor;purine nucleotide binding;purine ribonucleoside triphosphate binding;purine ribonucleotide binding;ribonucleotide binding;transferase activity;transferase activity, transferring …	cell part;cytoplasmic part;cytosol;extracellular membrane-bounded organelle;extracellular organelle;extracellular region part;extracellular vesicular exosome;intracellular membrane-bounded organelle;intracellular organelle;intracellular part;membrane;membrane-bounded organelle;membrane-bounded vesicle;microbody;organelle;peroxisome;vesicle	alcohol metabolic process;biosynthetic process;cellular lipid metabolic process;cellular metabolic process;cellular process;cofactor metabolic process;isopentenyl diphosphate metabolic process;lipid metabolic process;metabolic process;primary metabolic process;response to chemical stimulus;response to stimulus;small molecule metabolic process	cell part;cytosol;extracellular organelle;intracellular membrane-bounded organelle;intracellular organelle;membrane;microbody;organelle;peroxisome;vesicle	14	14	14	70.8	70.8	70.8	21.995	0	174.55	8173900000	154	45.8	46.4	51	52.1	59.4	46.9	Q15126	Q15126	Phosphomevalonate kinase
ARHGDIB	2.90451e+11	2.86441e+11	3.20934e+11	1.29922e+11	1.0463e+11	8.2034e+10	2.99275e+11	1.05529e+11	1.50384	0.000387411	2	4	4	2	3	3	actin cytoskeleton organization;actin filament-based process;biological regulation;cellular component movement;cellular component organization;cellular component organization at cellular level;cellular component organization or biogenesis;cellular component organization or biogenesis at cellular level;cellular process;cellular response to stimulus;cytoskeleton organization;developmental process;i…	catalytic activity;enzyme activator activity;enzyme regulator activity;GDP-dissociation inhibitor activity;GTPase activator activity;GTPase activity;GTPase regulator activity;hydrolase activity;hydrolase activity, acting on acid anhydrides;hydrolase activity, acting on acid anhydrides, in phosphorus-containing anhydrides;nucleoside-triphosphatase activity;nucleoside-triphosphatase regulator activ…	cell part;cytoplasm;cytoplasmic membrane-bounded vesicle;cytoplasmic part;cytoplasmic vesicle;cytoskeleton;cytosol;extracellular membrane-bounded organelle;extracellular organelle;extracellular region part;extracellular vesicular exosome;intracellular membrane-bounded organelle;intracellular non-membrane-bounded organelle;intracellular organelle;intracellular part;membrane-bounded organelle;membr…	biological regulation;cellular component movement;cellular component organization;cellular process;cytoskeleton organization;developmental process;immune system process;metabolic process;multicellular organismal development;multicellular organismal process;organelle organization;response to stimulus;signal transduction	cell part;cytoplasm;cytoplasmic membrane-bounded vesicle;cytoskeleton;cytosol;extracellular organelle;intracellular membrane-bounded organelle;intracellular non-membrane-bounded organelle;intracellular organelle;organelle;vesicle	4	4	4	40.3	40.3	40.3	22.988	0.00019369	11.98	346210000	16	25.4	40.3	40.3	25.4	31.8	27.4	P52566	P52566	Rho GDP-dissociation inhibitor 2
MMP2	4.16014e+10	3.31066e+10	3.31431e+10	6.81175e+10	6.91746e+10	6.66619e+10	3.59504e+10	6.79847e+10	-0.919203	0.000391137	5	4	4	5	5	4	anatomical structure formation involved in morphogenesis;anatomical structure maturation;anatomical structure morphogenesis;angiogenesis;axon guidance;biological regulation;blood vessel maturation;bone trabecula formation;cell differentiation;cell surface receptor linked signaling pathway;cellular component disassembly;cellular component disassembly at cellular level;cellular component organizati…	binding;catalytic activity;cation binding;endopeptidase activity;hydrolase activity;ion binding;metal ion binding;metalloendopeptidase activity;metallopeptidase activity;peptidase activity;peptidase activity, acting on L-amino acid peptides;serine hydrolase activity;serine-type endopeptidase activity;serine-type peptidase activity;transition metal ion binding;zinc ion binding	cell part;contractile fiber part;cytoplasmic part;extracellular matrix;extracellular region;extracellular region part;extracellular space;intracellular membrane-bounded organelle;intracellular organelle;intracellular part;membrane;membrane-bounded organelle;mitochondrion;nucleus;organelle;organelle part;plasma membrane;proteinaceous extracellular matrix;sarcomere	anatomical structure formation involved in morphogenesis;anatomical structure morphogenesis;biological regulation;cell differentiation;cellular component disassembly;cellular component organization;cellular metabolic process;cellular process;developmental maturation;developmental process;extracellular matrix organization;extracellular structure organization;locomotion;macromolecule metabolic proc…	cell part;extracellular matrix;extracellular region;extracellular space;intracellular membrane-bounded organelle;intracellular organelle;membrane;mitochondrion;nucleus;organelle;plasma membrane;proteinaceous extracellular matrix	7	7	7	16.8	16.8	16.8	65.764	0	14.144	137150000	16	12.7	9.4	9.4	10.3	11.5	9.4	P08253-2;P08253-3;P08253	P08253-2;P08253-3;P08253	72 kDa type IV collagenase;PEX
CADM1	1.26944e+12	1.42032e+12	1.35118e+12	1.99966e+12	2.17881e+12	2.08899e+12	1.34698e+12	2.08915e+12	-0.63319	0.000392079	11	8	8	9	9	9	adherens junction organization;anatomical structure development;anatomical structure morphogenesis;apoptosis;biological adhesion;biological regulation;bone development;brain development;calcium-independent cell-cell adhesion;cell adhesion;cell death;cell differentiation;cell growth;cell junction assembly;cell junction organization;cell morphogenesis;cell recognition;cell-cell adhesion;cell-cell j…	binding;identical protein binding;PDZ domain binding;protein binding;protein dimerization activity;protein domain specific binding;protein homodimerization activity;receptor binding	axon;basolateral plasma membrane;cell junction;cell part;cell projection;cell-cell junction;clathrin-coated vesicle;coated vesicle;cytoplasmic membrane-bounded vesicle;cytoplasmic part;cytoplasmic vesicle;dendrite;extracellular membrane-bounded organelle;extracellular organelle;extracellular region part;extracellular vesicular exosome;integral to membrane;intracellular membrane-bounded organelle;…	anatomical structure development;anatomical structure morphogenesis;biological adhesion;biological regulation;cell adhesion;cell death;cell differentiation;cell growth;cell junction organization;cell morphogenesis;cell recognition;cellular component assembly;cellular component morphogenesis;cellular component organization;cellular process;death;detection of stimulus;developmental process;growth;i…	cell part;cell projection;cytoplasmic membrane-bounded vesicle;extracellular organelle;intracellular membrane-bounded organelle;intracellular organelle;membrane;neuron projection;organelle;plasma membrane;vesicle	15	15	15	43.7	43.7	43.7	45.623	0	201.86	9377800000	161	29.2	27.5	29.2	29	28.5	30.7	Q9BY67-5;Q9BY67;Q9BY67-4;Q9BY67-3;Q9BY67-2	Q9BY67-5;Q9BY67;Q9BY67-4;Q9BY67-3;Q9BY67-2	Cell adhesion molecule 1
NCL	2.94765e+14	3.03681e+14	301141087471671	2.41213e+14	2.53504e+14	2.40346e+14	2.99863e+14	2.45021e+14	0.291397	0.000395204	23	23	23	22	21	22	anatomical structure formation involved in morphogenesis;angiogenesis;developmental process	binding;DNA binding;identical protein binding;nucleic acid binding;nucleotide binding;protein binding;protein C-terminus binding;RNA binding;sequence-specific DNA binding;telomeric DNA binding	cell cortex;cell part;cytoplasmic part;extracellular membrane-bounded organelle;extracellular organelle;extracellular region part;extracellular vesicular exosome;intracellular membrane-bounded organelle;intracellular non-membrane-bounded organelle;intracellular organelle;intracellular organelle part;intracellular part;macromolecular complex;membrane;membrane-bounded organelle;membrane-bounded ves…	anatomical structure formation involved in morphogenesis;developmental process	cell cortex;cell part;extracellular organelle;intracellular membrane-bounded organelle;intracellular non-membrane-bounded organelle;intracellular organelle;macromolecular complex;membrane;nucleolus;nucleoplasm;nucleus;organelle;ribonucleoprotein complex;vesicle	23	23	23	32.7	32.7	32.7	76.613	0	323.31	91354000000	628	32.7	32.7	32.7	31.7	30.3	31.5	P19338	P19338	Nucleolin
IL18	1.87532e+12	2.0307e+12	2.00708e+12	2.79765e+12	3.00771e+12	2.81561e+12	1.97103e+12	2.87366e+12	-0.543937	0.000402072	8	7	8	8	8	8	adaptive immune response;adaptive immune response based on somatic recombination of immune receptors built from immunoglobulin superfamily domains;anatomical structure formation involved in morphogenesis;angiogenesis;behavior;biological regulation;cell activation;cell communication;cell surface receptor linked signaling pathway;cell-cell signaling;cellular process;cellular response to biotic stim…	binding;cytokine activity;protein binding;receptor binding	cell part;cytoplasmic part;cytosol;extracellular membrane-bounded organelle;extracellular organelle;extracellular region;extracellular region part;extracellular space;extracellular vesicular exosome;intracellular part;membrane-bounded organelle;membrane-bounded vesicle;organelle;vesicle	anatomical structure formation involved in morphogenesis;behavior;biological regulation;cell activation;cell communication;cell-cell signaling;cellular process;developmental process;immune system process;macromolecule metabolic process;metabolic process;multicellular organismal process;primary metabolic process;protein metabolic process;regulation of protein modification process;regulation of tra…	cell part;cytosol;extracellular organelle;extracellular region;extracellular space;organelle;vesicle	8	8	8	52.9	52.9	52.9	21.896	0	55.984	1804800000	57	52.9	43.9	52.9	52.9	52.9	52.9	Q14116-2;Q14116	Q14116-2;Q14116	Interleukin-18
ZYX	2.69768e+13	2.68181e+13	2.59606e+13	3.16925e+13	3.32209e+13	3.28378e+13	2.65852e+13	3.25837e+13	-0.293528	0.000422056	19	19	18	21	21	19	actin cytoskeleton organization;actin filament bundle assembly;actin filament organization;actin filament-based process;biological adhesion;biological regulation;cell adhesion;cell communication;cell surface receptor linked signaling pathway;cell-cell signaling;cell-matrix adhesion;cell-substrate adhesion;cellular component assembly;cellular component assembly at cellular level;cellular component…	binding;cation binding;ion binding;metal ion binding;transition metal ion binding;zinc ion binding	actin filament bundle;actomyosin;adherens junction;anchoring junction;cell junction;cell part;cell-cell adherens junction;cell-cell junction;cell-substrate adherens junction;cell-substrate junction;cytoplasm;cytoskeletal part;focal adhesion;integral to membrane;integral to plasma membrane;intracellular membrane-bounded organelle;intracellular organelle;intracellular organelle part;intracellular p…	biological adhesion;biological regulation;cell adhesion;cell communication;cell-cell signaling;cellular component assembly;cellular component organization;cellular process;cytoskeleton organization;organelle organization;response to stimulus;signal transduction;signaling;viral reproduction	cell part;cytoplasm;intracellular membrane-bounded organelle;intracellular organelle;membrane;nucleus;organelle;plasma membrane	22	22	22	60.5	60.5	60.5	61.277	0	323.31	33085000000	499	54.4	57	52.4	59.8	59.8	54.4	Q15942;Q15942-2	Q15942;Q15942-2	Zyxin
PDE1C	1.83821e+13	2.07631e+13	2.0063e+13	1.05095e+13	1.16894e+13	1.14476e+13	1.97361e+13	1.12155e+13	0.815345	0.000425003	26	29	27	24	23	27	activation of phospholipase C activity;biological regulation;cell surface receptor linked signaling pathway;cellular process;cellular response to chemical stimulus;cellular response to fibroblast growth factor stimulus;cellular response to growth factor stimulus;cellular response to organic substance;cellular response to stimulus;defense response;enzyme linked receptor protein signaling pathway;e…	3',5'-cyclic-nucleotide phosphodiesterase activity;binding;calmodulin-dependent cyclic-nucleotide phosphodiesterase activity;catalytic activity;cation binding;cyclic-nucleotide phosphodiesterase activity;hydrolase activity;hydrolase activity, acting on ester bonds;ion binding;metal ion binding;phosphoric diester hydrolase activity;phosphoric ester hydrolase activity	cell part;cytoplasmic part;cytosol;intracellular part	biological regulation;cellular process;immune system process;metabolic process;response to chemical stimulus;response to endogenous stimulus;response to stimulus;response to stress;signal transduction	cell part;cytosol	29	29	27	51.3	51.3	49.4	80.759	0	161.09	8338700000	231	49.1	51.3	50.8	45	45.1	50.1	Q14123;Q14123-2;Q14123-3;P54750-3;P54750-8;P54750-9;P54750-2;P54750-6;P54750;P54750-7;P54750-4;P54750-5	Q14123;Q14123-2;Q14123-3	Calcium/calmodulin-dependent 3,5-cyclic nucleotide phosphodiesterase 1C
RNF170	1.0801e+10	9.6546e+09	9.59492e+09	4.12157e+09	4.99299e+09	5.05984e+09	1.00168e+10	4.7248e+09	1.0841	0.00043481	1	1	1	1	1	1	cellular macromolecule metabolic process;cellular metabolic process;cellular process;cellular protein metabolic process;macromolecule metabolic process;macromolecule modification;metabolic process;primary metabolic process;protein metabolic process;protein modification by small protein conjugation;protein modification by small protein conjugation or removal;protein modification process;protein ub…	binding;catalytic activity;cation binding;ion binding;ligase activity;metal ion binding;transition metal ion binding;zinc ion binding	cell part;cytoplasmic part;endoplasmic reticulum membrane;endoplasmic reticulum part;integral to membrane;intracellular organelle part;intracellular part;intrinsic to membrane;membrane;membrane part;organelle membrane;organelle part	cellular metabolic process;cellular process;macromolecule metabolic process;macromolecule modification;metabolic process;primary metabolic process;protein metabolic process;protein modification by small protein conjugation or removal;protein modification process	cell part;membrane	1	1	1	12.1	12.1	12.1	13.081	0.00017513	8.3262	88941000	11	12.1	12.1	12.1	12.1	12.1	12.1	Q96K19-5;Q96K19-3;Q96K19-2;Q96K19	Q96K19-5;Q96K19-3;Q96K19-2;Q96K19	E3 ubiquitin-protein ligase RNF170
ARFGEF1	1.59756e+12	1.65529e+12	1.63571e+12	1.22664e+12	1.08294e+12	1.13528e+12	1.62952e+12	1.14829e+12	0.504968	0.000443819	24	22	23	20	21	20	biological regulation;cellular component organization;cellular component organization at cellular level;cellular component organization or biogenesis;cellular component organization or biogenesis at cellular level;cellular membrane organization;cellular process;endomembrane system organization;establishment of localization;establishment of localization in cell;establishment of protein localizatio…	ARF guanyl-nucleotide exchange factor activity;binding;cytoskeletal protein binding;enzyme regulator activity;GTPase regulator activity;guanyl-nucleotide exchange factor activity;myosin binding;nucleoside-triphosphatase regulator activity;protein binding;protein kinase A binding;protein kinase A regulatory subunit binding;small GTPase regulator activity	cell part;cytoplasm;cytoplasmic part;cytosol;Golgi apparatus;Golgi apparatus part;Golgi membrane;intracellular membrane-bounded organelle;intracellular non-membrane-bounded organelle;intracellular organelle;intracellular organelle part;intracellular part;macromolecular complex;membrane;membrane-bounded organelle;non-membrane-bounded organelle;nuclear matrix;nuclear part;nucleolus;nucleoplasm;orga…	biological regulation;cellular component organization;cellular membrane organization;cellular process;establishment of localization;exocytosis;Golgi organization;membrane organization;organelle organization;protein transport;regulation of organelle organization;regulation of protein modification process;secretion;transport;vesicle-mediated transport	cell part;cytoplasm;cytosol;Golgi apparatus;intracellular membrane-bounded organelle;intracellular non-membrane-bounded organelle;intracellular organelle;macromolecular complex;membrane;nucleolus;nucleoplasm;organelle;ribonucleoprotein complex;small nuclear ribonucleoprotein complex	34	34	24	26.1	26.1	18.6	208.76	0	97.19	2545400000	175	18.9	16.2	18	13.6	17	14	Q9Y6D6	Q9Y6D6	Brefeldin A-inhibited guanine nucleotide-exchange protein 1
LIMS1	2.96738e+12	3.02944e+12	3.04554e+12	4.35088e+12	4.17276e+12	4.61716e+12	3.01412e+12	4.38027e+12	-0.539282	0.00048193	12	12	12	10	11	13	aging;biological regulation;cell aging;cell junction assembly;cell junction organization;cellular component assembly;cellular component assembly at cellular level;cellular component organization;cellular component organization at cellular level;cellular component organization or biogenesis;cellular component organization or biogenesis at cellular level;cellular process;cellular response to chemic…	binding;cation binding;enzyme binding;ion binding;kinase binding;metal ion binding;protein binding;protein kinase binding;transition metal ion binding;zinc ion binding	adherens junction;anchoring junction;cell junction;cell part;cell-cell junction;cell-substrate adherens junction;cell-substrate junction;cytoplasmic part;cytosol;focal adhesion;intracellular part;membrane;perinuclear region of cytoplasm;plasma membrane	aging;biological regulation;cell junction organization;cellular component assembly;cellular component organization;cellular process;developmental process;establishment of localization;response to chemical stimulus;response to endogenous stimulus;response to stimulus	cell part;cytosol;membrane;plasma membrane	14	14	3	45.2	45.2	9.8	44.39	0	44.097	3217200000	88	43.2	35.7	37.5	31	37.5	39.5	P48059-3;P0CW19-2;P0CW20;P0CW19	P48059-3	LIM and senescent cell antigen-like-containing domain protein 1
LSM6	8.14467e+11	8.43563e+11	8.08867e+11	6.57164e+11	6.69234e+11	6.90167e+11	8.22299e+11	6.72189e+11	0.290797	0.000483948	3	3	3	4	2	3	catabolic process;cellular catabolic process;cellular macromolecule catabolic process;cellular macromolecule metabolic process;cellular metabolic process;cellular nitrogen compound metabolic process;cellular process;exonucleolytic nuclear-transcribed mRNA catabolic process involved in deadenylation-dependent decay;gene expression;macromolecule catabolic process;macromolecule metabolic process;mat…		cell part;cytoplasmic mRNA processing body;cytoplasmic part;cytosol;extracellular membrane-bounded organelle;extracellular organelle;extracellular region part;extracellular vesicular exosome;intracellular non-membrane-bounded organelle;intracellular organelle;intracellular organelle part;intracellular part;macromolecular complex;membrane-bounded organelle;membrane-bounded vesicle;non-membrane-bou…	catabolic process;cellular metabolic process;cellular nitrogen compound metabolic process;cellular process;macromolecule metabolic process;metabolic process;mRNA metabolic process;mRNA processing;nitrogen compound metabolic process;nucleobase-containing compound metabolic process;primary metabolic process;RNA catabolic process;RNA metabolic process;RNA processing;RNA splicing;rRNA processing;tRNA…	cell part;cytosol;extracellular organelle;intracellular non-membrane-bounded organelle;intracellular organelle;macromolecular complex;nucleolus;organelle;ribonucleoprotein complex;small nuclear ribonucleoprotein complex;small nucleolar ribonucleoprotein complex;spliceosomal complex;vesicle	6	6	6	76.2	76.2	76.2	9.1275	0	15.381	2767900000	37	32.5	32.5	32.5	65	22.5	32.5	P62312	P62312	U6 snRNA-associated Sm-like protein LSm6
TGM2	8.15457e+12	1.03148e+13	1.01704e+13	2.17228e+12	2.41278e+12	2.18208e+12	9.54658e+12	2.25571e+12	2.0814	0.000484398	18	18	18	14	18	17	anatomical structure formation involved in morphogenesis;anatomical structure morphogenesis;apoptotic cell clearance;biological regulation;blood vessel remodeling;branching involved in salivary gland morphogenesis;calcium ion homeostasis;cation homeostasis;cellular calcium ion homeostasis;cellular cation homeostasis;cellular chemical homeostasis;cellular component assembly;cellular component orga…	binding;catalytic activity;cation binding;GTP binding;guanyl nucleotide binding;guanyl ribonucleotide binding;ion binding;metal ion binding;nucleotide binding;protein-glutamine gamma-glutamyltransferase activity;purine nucleotide binding;purine ribonucleoside triphosphate binding;purine ribonucleotide binding;ribonucleotide binding;transferase activity;transferase activity, transferring acyl grou…	adherens junction;anchoring junction;cell junction;cell part;cell-substrate adherens junction;cell-substrate junction;cytoplasmic part;cytosol;extracellular membrane-bounded organelle;extracellular organelle;extracellular region part;extracellular vesicular exosome;focal adhesion;intracellular membrane-bounded organelle;intracellular organelle;intracellular part;intrinsic to membrane;intrinsic to…	anatomical structure formation involved in morphogenesis;anatomical structure morphogenesis;biological regulation;cellular component assembly;cellular component organization;cellular homeostasis;cellular ion homeostasis;cellular membrane organization;cellular metabolic process;cellular process;developmental process;endocytosis;establishment of localization;homeostatic process;macromolecular compl…	cell part;cytosol;extracellular organelle;intracellular membrane-bounded organelle;intracellular organelle;mitochondrion;organelle;vesicle	23	23	23	50.1	50.1	50.1	77.328	0	105.41	3334800000	111	41.8	38.1	36.7	31	41	38	P21980;P21980-2;P21980-3;P49221	P21980;P21980-2	Protein-glutamine gamma-glutamyltransferase 2
PFN2	3.99235e+12	4.53706e+12	4.44766e+12	2.34874e+12	2.52661e+12	2.53877e+12	4.32569e+12	2.47137e+12	0.807617	0.00049539	6	7	7	6	6	6	actin cytoskeleton organization;actin filament-based process;biological regulation;cellular component organization;cellular component organization at cellular level;cellular component organization or biogenesis;cellular component organization or biogenesis at cellular level;cellular process;cytoskeleton organization;negative regulation of actin filament polymerization;negative regulation of biolo…	actin binding;actin monomer binding;adenyl nucleotide binding;adenyl-nucleotide exchange factor activity;ATPase regulator activity;binding;cytoskeletal protein binding;enzyme regulator activity;lipid binding;nucleoside-triphosphatase regulator activity;nucleotide binding;phosphatidylinositol binding;phosphatidylinositol-4,5-bisphosphate binding;phospholipid binding;protein binding;purine nucleoti…	axon part;cell part;cell projection part;cytoplasm;cytoskeleton;extracellular membrane-bounded organelle;extracellular organelle;extracellular region part;extracellular vesicular exosome;intracellular non-membrane-bounded organelle;intracellular organelle;intracellular part;membrane-bounded organelle;membrane-bounded vesicle;non-membrane-bounded organelle;organelle;synapse part;terminal button;ve…	biological regulation;cellular component organization;cellular process;cytoskeleton organization;organelle organization;regulation of organelle organization;regulation of protein modification process;regulation of transport	cell part;cytoplasm;cytoskeleton;extracellular organelle;intracellular non-membrane-bounded organelle;intracellular organelle;organelle;vesicle	7	7	2	80.7	80.7	12.1	15.088	0	79.981	5544100000	116	60.7	80.7	80.7	62.9	60.7	70.7	P35080-2	P35080-2	Profilin-2
FAHD2A	9.84402e+11	1.0255e+12	9.65488e+11	7.67113e+11	7.50421e+11	7.92375e+11	9.91796e+11	7.69969e+11	0.365243	0.000498378	8	9	9	8	7	7		binding;catalytic activity;cation binding;hydrolase activity;ion binding;metal ion binding				12	12	4	52.2	52.2	13.7	34.596	0	60.544	1502700000	59	39.2	41.4	34.7	36.6	29	29.3	Q96GK7	Q96GK7	Fumarylacetoacetate hydrolase domain-containing protein 2A
GFPT1	1.11493e+13	1.16753e+13	1.15916e+13	8.30435e+12	8.92967e+12	8.94307e+12	1.14721e+13	8.72569e+12	0.394785	0.000500215	27	27	25	26	25	28	alcohol biosynthetic process;alcohol metabolic process;amine metabolic process;amino sugar biosynthetic process;amino sugar metabolic process;biological regulation;biosynthetic process;carbohydrate biosynthetic process;carbohydrate metabolic process;carboxylic acid metabolic process;cellular amine metabolic process;cellular amino acid metabolic process;cellular biosynthetic process;cellular carbo…	amine binding;amino acid binding;binding;carbohydrate binding;carboxylic acid binding;catalytic activity;glutamine-fructose-6-phosphate transaminase (isomerizing) activity;transaminase activity;transferase activity;transferase activity, transferring nitrogenous groups	cell part;cytoplasmic part;cytosol;extracellular membrane-bounded organelle;extracellular organelle;extracellular region part;extracellular vesicular exosome;intracellular part;membrane-bounded organelle;membrane-bounded vesicle;organelle;vesicle	alcohol metabolic process;amine metabolic process;biological regulation;biosynthetic process;carbohydrate metabolic process;cellular amino acid metabolic process;cellular component assembly;cellular component organization;cellular ketone metabolic process;cellular metabolic process;cellular nitrogen compound metabolic process;cellular process;energy reserve metabolic process;generation of precurs…	cell part;cytosol;extracellular organelle;organelle;vesicle	33	33	28	63.1	63.1	53.3	76.758	0	305.49	11388000000	261	52.9	52.7	50.7	51	50.4	53.6	Q06210-2;Q06210	Q06210-2;Q06210	Glutamine--fructose-6-phosphate aminotransferase [isomerizing] 1
LONP2	2.16361e+12	2.19433e+12	2.29602e+12	1.47754e+12	1.61475e+12	1.42587e+12	2.21799e+12	1.50605e+12	0.558482	0.000501105	17	13	15	16	18	16	biological regulation;cellular component organization;cellular component organization at cellular level;cellular component organization or biogenesis;cellular component organization or biogenesis at cellular level;cellular process;establishment of localization;establishment of localization in cell;establishment of protein localization;establishment of protein localization to organelle;establishme…	adenyl nucleotide binding;adenyl ribonucleotide binding;ATP binding;ATPase activity;ATPase activity, coupled;ATP-dependent peptidase activity;binding;catalytic activity;endopeptidase activity;enzyme binding;hydrolase activity;hydrolase activity, acting on acid anhydrides;hydrolase activity, acting on acid anhydrides, in phosphorus-containing anhydrides;nucleoside-triphosphatase activity;nucleotid…	cell part;cytoplasmic part;intracellular membrane-bounded organelle;intracellular organelle;intracellular organelle lumen;intracellular organelle part;intracellular part;membrane;membrane-bounded organelle;membrane-enclosed lumen;microbody;microbody lumen;microbody part;nucleus;organelle;organelle lumen;organelle part;peroxisomal matrix;peroxisomal part;peroxisome	biological regulation;cellular component organization;cellular process;establishment of localization;macromolecule metabolic process;metabolic process;organelle organization;peroxisome organization;primary metabolic process;protein maturation;protein metabolic process;protein targeting;protein transport;proteolysis;proteolysis involved in cellular protein catabolic process;response to chemical st…	cell part;intracellular membrane-bounded organelle;intracellular organelle;membrane;microbody;nucleus;organelle;peroxisome	18	18	18	29.7	29.7	29.7	94.615	0	89.688	1753600000	101	28.3	22.9	25.1	27.3	29.7	25.6	Q86WA8;Q86WA8-2	Q86WA8;Q86WA8-2	Lon protease homolog 2, peroxisomal
UNC5C	0	0	0	1.48357e+10	2.04797e+10	1.99043e+10	0	1.84065e+10	#NUM!	0.000507854	NaN	NaN	NaN	2	2	2	anatomical structure development;anterior/posterior axon guidance;apoptosis;axon guidance;biological regulation;brain development;cell death;cellular process;chemotaxis;death;developmental process;locomotion;organ development;positive regulation of apoptosis;positive regulation of biological process;positive regulation of cell death;positive regulation of cellular process;positive regulation of p…	molecular transducer activity;netrin receptor activity;receptor activity;signal transducer activity;signaling receptor activity;transmembrane signaling receptor activity	cell part;integral to membrane;intrinsic to membrane;membrane;membrane part;plasma membrane	anatomical structure development;biological regulation;cell death;cellular process;death;developmental process;locomotion;response to chemical stimulus;response to external stimulus;response to stimulus	cell part;membrane;plasma membrane	8	8	8	14.3	14.3	14.3	103.14	0	17.594	206190000	13	0	0	0	3.2	3.2	3.2	O95185;O95185-2	O95185;O95185-2	Netrin receptor UNC5C
FTL	9.12346e+10	8.55015e+10	7.9745e+10	1.29559e+11	1.34214e+11	1.41788e+11	8.54937e+10	1.35187e+11	-0.661065	0.000519044	2	2	2	4	4	3	biological regulation;cation homeostasis;cation transport;cellular cation homeostasis;cellular chemical homeostasis;cellular component organization;cellular component organization or biogenesis;cellular homeostasis;cellular ion homeostasis;cellular iron ion homeostasis;cellular membrane organization;cellular metal ion homeostasis;cellular process;chemical homeostasis;endocytosis;establishment of …	binding;cation binding;ferric iron binding;identical protein binding;ion binding;iron ion binding;metal ion binding;protein binding;transition metal ion binding	cell part;cytoplasmic part;cytosol;extracellular membrane-bounded organelle;extracellular organelle;extracellular region part;extracellular vesicular exosome;ferritin complex;intracellular ferritin complex;intracellular part;macromolecular complex;membrane;membrane-bounded organelle;membrane-bounded vesicle;organelle;protein complex;vesicle	biological regulation;cellular component organization;cellular homeostasis;cellular ion homeostasis;cellular membrane organization;cellular process;endocytosis;establishment of localization;Golgi vesicle transport;homeostatic process;ion transport;membrane invagination;membrane organization;transmembrane transport;transport;vesicle-mediated transport	cell part;cytosol;extracellular organelle;macromolecular complex;membrane;organelle;protein complex;vesicle	4	4	4	28.6	28.6	28.6	20.019	0	14.759	516280000	20	19.4	9.1	9.1	28.6	28.6	28	P02792	P02792	Ferritin light chain
AIDA	5.38571e+10	5.18541e+10	7.38425e+10	1.58592e+11	1.42813e+11	1.63014e+11	5.98512e+10	1.54806e+11	-1.37101	0.000522828	4	2	2	5	4	4	biological regulation;developmental process;dorsal/ventral pattern formation;negative regulation of biological process;negative regulation of catalytic activity;negative regulation of cell communication;negative regulation of cellular process;negative regulation of intracellular protein kinase cascade;negative regulation of JNK cascade;negative regulation of JUN kinase activity;negative regulatio…		cell part;cytoplasm;intracellular part	biological regulation;developmental process;regulation of protein modification process	cell part;cytoplasm	5	5	5	22.9	22.9	22.9	35.023	0	17.067	325780000	19	17	9.8	9.8	22.9	18.6	18.6	Q96BJ3;Q96BJ3-2;Q96BJ3-3	Q96BJ3	Axin interactor, dorsalization-associated protein
CTTN	1.5694e+13	1.6864e+13	1.64197e+13	2.24318e+13	2.10222e+13	2.1721e+13	1.63259e+13	2.1725e+13	-0.412195	0.000526501	17	18	19	18	17	17	actin cytoskeleton organization;actin cytoskeleton reorganization;actin filament organization;actin filament polymerization;actin filament-based process;actin polymerization or depolymerization;anatomical structure morphogenesis;biological regulation;cell junction assembly;cell junction organization;cell motility;cell part morphogenesis;cell projection assembly;cell projection morphogenesis;cell …	binding;profilin binding;protein binding	adherens junction;anchoring junction;cell cortex;cell cortex part;cell junction;cell part;cell projection;cell projection part;cell-substrate adherens junction;cell-substrate junction;coated pit;cortical cytoskeleton;cytoplasm;cytoplasmic part;cytoskeletal part;cytoskeleton;dendritic spine;extracellular membrane-bounded organelle;extracellular organelle;extracellular region part;extracellular ves…	anatomical structure morphogenesis;biological regulation;cell junction organization;cell motility;cellular component assembly;cellular component morphogenesis;cellular component movement;cellular component organization;cellular macromolecular complex assembly;cellular membrane organization;cellular process;cytoskeleton organization;developmental process;endocytosis;establishment of localization;l…	cell cortex;cell part;cell projection;cytoplasm;cytoskeleton;extracellular organelle;intracellular non-membrane-bounded organelle;intracellular organelle;macromolecular complex;membrane;neuron projection;organelle;plasma membrane;protein complex;vesicle	21	21	21	42.2	42.2	42.2	61.585	0	323.31	13715000000	246	37.6	38.9	40.7	39.3	37.6	38	Q14247;Q14247-3;Q14247-2	Q14247;Q14247-3;Q14247-2	Src substrate cortactin
AKAP12	1.19843e+14	1.25346e+14	1.25509e+14	9.72008e+13	9.69484e+13	1.01909e+14	1.23566e+14	9.8686e+13	0.324364	0.000541099	67	71	67	71	67	68	biological regulation;cell surface receptor linked signaling pathway;cellular process;cellular response to stimulus;establishment of localization;establishment of localization in cell;establishment of protein localization;G-protein coupled receptor protein signaling pathway;intracellular protein transport;intracellular transport;positive regulation of biological process;positive regulation of bio…	adenylate cyclase binding;binding;enzyme binding;protein binding;protein kinase A binding	adherens junction;anchoring junction;cell cortex;cell junction;cell part;cell-substrate adherens junction;cell-substrate junction;cytoplasm;cytoplasmic part;cytoskeleton;focal adhesion;intracellular non-membrane-bounded organelle;intracellular organelle;intracellular part;membrane;non-membrane-bounded organelle;organelle;plasma membrane	biological regulation;cellular process;establishment of localization;protein targeting;protein transport;response to stimulus;signal transduction;transport	cell cortex;cell part;cytoplasm;cytoskeleton;intracellular non-membrane-bounded organelle;intracellular organelle;membrane;organelle;plasma membrane	83	83	83	62.9	62.9	62.9	191.48	0	323.31	45341000000	973	56.8	56.7	54.9	56	55.7	55.6	Q02952;Q02952-3;Q02952-2	Q02952;Q02952-3;Q02952-2	A-kinase anchor protein 12
ETFA	8.72663e+12	8.97263e+12	8.55554e+12	6.85432e+12	7.13548e+12	6.64842e+12	8.7516e+12	6.8794e+12	0.347263	0.000547442	14	13	13	14	14	13	cellular metabolic process;cellular process;electron transport chain;generation of precursor metabolites and energy;metabolic process;oxidation-reduction process;respiratory electron transport chain;small molecule metabolic process	binding;catalytic activity;coenzyme binding;cofactor binding;electron carrier activity;flavin adenine dinucleotide binding;oxidoreductase activity	cell part;cytoplasmic part;extracellular membrane-bounded organelle;extracellular organelle;extracellular region part;extracellular vesicular exosome;intracellular membrane-bounded organelle;intracellular organelle;intracellular organelle lumen;intracellular organelle part;intracellular part;membrane-bounded organelle;membrane-bounded vesicle;membrane-enclosed lumen;mitochondrial matrix;mitochond…	cellular metabolic process;cellular process;generation of precursor metabolites and energy;metabolic process;small molecule metabolic process	cell part;extracellular organelle;intracellular membrane-bounded organelle;intracellular organelle;mitochondrion;organelle;vesicle	16	16	16	66.1	66.1	66.1	35.079	0	112.33	7880500000	214	63.1	59.2	54.7	61.3	58.6	57.4	P13804;P13804-2	P13804;P13804-2	Electron transfer flavoprotein subunit alpha, mitochondrial
SLC25A16	2.2161e+10	3.15015e+10	2.76502e+10	0	0	0	2.71042e+10	0	#DIV/0!	0.00056178	1	1	1	NaN	NaN	NaN	amine metabolic process;biosynthetic process;carboxylic acid metabolic process;cellular amine metabolic process;cellular amino acid metabolic process;cellular biosynthetic process;cellular ketone metabolic process;cellular metabolic process;cellular modified amino acid metabolic process;cellular nitrogen compound metabolic process;cellular process;coenzyme biosynthetic process;coenzyme metabolic …	active transmembrane transporter activity;antiporter activity;secondary active transmembrane transporter activity;transmembrane transporter activity;transporter activity	cell part;cytoplasmic part;integral to membrane;intracellular organelle part;intracellular part;intrinsic to membrane;membrane;membrane part;mitochondrial inner membrane;mitochondrial membrane;mitochondrial part;organelle inner membrane;organelle membrane;organelle part	amine metabolic process;biosynthetic process;cellular amino acid metabolic process;cellular ketone metabolic process;cellular metabolic process;cellular nitrogen compound metabolic process;cellular process;cofactor metabolic process;establishment of localization;metabolic process;nitrogen compound metabolic process;organic acid metabolic process;primary metabolic process;small molecule metabolic …	cell part;membrane	2	2	2	17.2	17.2	17.2	36.223	0.00075053	4.1797	68814000	4	7.8	7.8	7.8	0	0	0	P16260	P16260	Graves disease carrier protein
MOCS3	7.74346e+10	7.48686e+10	7.14883e+10	4.34858e+10	3.23215e+10	3.83607e+10	7.45972e+10	3.8056e+10	0.970996	0.000563822	4	2	2	1	1	2	aromatic compound biosynthetic process;biosynthetic process;cellular aromatic compound metabolic process;cellular biosynthetic process;cellular macromolecule metabolic process;cellular metabolic process;cellular nitrogen compound biosynthetic process;cellular nitrogen compound metabolic process;cellular process;cellular protein metabolic process;coenzyme biosynthetic process;coenzyme metabolic pr…	adenyl nucleotide binding;adenyl ribonucleotide binding;adenylyltransferase activity;ATP binding;binding;catalytic activity;cation binding;ion binding;metal ion binding;nucleotide binding;nucleotidyltransferase activity;protein adenylyltransferase activity;purine nucleotide binding;purine ribonucleoside triphosphate binding;purine ribonucleotide binding;ribonucleotide binding;small protein activa…	cell part;cytoplasmic part;cytosol;intracellular part	biosynthetic process;cellular aromatic compound metabolic process;cellular metabolic process;cellular nitrogen compound metabolic process;cellular process;cofactor metabolic process;heterocycle metabolic process;macromolecule metabolic process;macromolecule modification;metabolic process;nitrogen compound metabolic process;nucleobase-containing compound metabolic process;peptidyl-amino acid modif…	cell part;cytosol	7	7	7	19.3	19.3	19.3	49.669	0	14.55	254680000	9	12.8	7	5.2	1.5	3.7	6.3	O95396	O95396	Adenylyltransferase and sulfurtransferase MOCS3;Molybdopterin-synthase adenylyltransferase;Molybdopterin-synthase sulfurtransferase
DHCR24	3.23613e+12	3.1217e+12	3.67069e+12	5.77581e+12	5.29455e+12	5.73036e+12	3.34284e+12	5.60024e+12	-0.744415	0.000573518	8	9	7	8	9	8	alcohol metabolic process;amyloid precursor protein catabolic process;amyloid precursor protein metabolic process;anatomical structure development;apoptosis;biological regulation;biosynthetic process;catabolic process;cell cycle arrest;cell cycle process;cell death;cellular component organization;cellular component organization or biogenesis;cellular macromolecule metabolic process;cellular metab…	antigen binding;binding;catalytic activity;coenzyme binding;cofactor binding;delta24(24-1) sterol reductase activity;delta24-sterol reductase activity;enzyme binding;flavin adenine dinucleotide binding;oxidoreductase activity;oxidoreductase activity, acting on CH-OH group of donors;oxidoreductase activity, acting on the CH-CH group of donors;oxidoreductase activity, acting on the CH-CH group of d…	cell part;cytoplasmic part;cytoskeleton;cytosol;endoplasmic reticulum;endoplasmic reticulum membrane;endoplasmic reticulum part;Golgi apparatus part;Golgi membrane;integral to membrane;intracellular membrane-bounded organelle;intracellular non-membrane-bounded organelle;intracellular organelle;intracellular organelle part;intracellular part;intrinsic to membrane;membrane;membrane part;membrane-bo…	alcohol metabolic process;anatomical structure development;biological regulation;biosynthetic process;catabolic process;cell death;cellular component organization;cellular metabolic process;cellular process;death;developmental process;lipid metabolic process;localization;macromolecule metabolic process;membrane organization;metabolic process;primary metabolic process;protein maturation;protein me…	cell part;cytoskeleton;cytosol;endoplasmic reticulum;intracellular membrane-bounded organelle;intracellular non-membrane-bounded organelle;intracellular organelle;membrane;nucleus;organelle	12	12	12	25.7	25.7	25.7	54.75	0	125.02	9351500000	168	18.5	20	16.8	18.5	19.2	18.5	Q15392-2;Q15392	Q15392-2;Q15392	Delta(24)-sterol reductase
SLC25A24	3.43418e+12	3.53205e+12	3.60268e+12	2.09799e+12	1.52269e+12	1.71975e+12	3.52297e+12	1.78014e+12	0.9848	0.00058021	14	15	15	11	13	12	adenine nucleotide transport;ATP transport;biological regulation;cellular process;cellular response to calcium ion;cellular response to chemical stimulus;cellular response to inorganic substance;cellular response to metal ion;cellular response to oxidative stress;cellular response to stimulus;cellular response to stress;establishment of localization;establishment of localization in cell;intracell…	adenine nucleotide transmembrane transporter activity;ATP transmembrane transporter activity;binding;calcium ion binding;cation binding;ion binding;metal ion binding;nucleobase-containing compound transmembrane transporter activity;nucleotide transmembrane transporter activity;purine nucleotide transmembrane transporter activity;substrate-specific transmembrane transporter activity;substrate-spec…	cell part;cytoplasm;cytoplasmic part;integral to membrane;intracellular membrane-bounded organelle;intracellular organelle;intracellular organelle part;intracellular part;intrinsic to membrane;membrane;membrane part;membrane-bounded organelle;mitochondrial inner membrane;mitochondrial membrane;mitochondrial part;mitochondrion;organelle;organelle inner membrane;organelle membrane;organelle part	biological regulation;cellular process;establishment of localization;nucleobase-containing compound transport;response to chemical stimulus;response to oxidative stress;response to stimulus;response to stress;transmembrane transport;transport	cell part;cytoplasm;intracellular membrane-bounded organelle;intracellular organelle;membrane;mitochondrion;organelle	16	16	16	47.8	47.8	47.8	53.354	0	63.609	2378900000	96	44.2	46.3	46.3	35.4	40.9	38.4	Q6NUK1;Q6NUK1-2	Q6NUK1;Q6NUK1-2	Calcium-binding mitochondrial carrier protein SCaMC-1
SHMT2	5.34731e+13	5.94645e+13	5.46352e+13	3.42087e+13	3.54697e+13	3.72734e+13	5.58576e+13	3.56506e+13	0.647828	0.000581488	24	24	24	23	23	25	amine biosynthetic process;amine metabolic process;biological regulation;biosynthetic process;carboxylic acid biosynthetic process;carboxylic acid metabolic process;cellular amine metabolic process;cellular amino acid biosynthetic process;cellular amino acid metabolic process;cellular aromatic compound metabolic process;cellular biosynthetic process;cellular component assembly;cellular component …	aldehyde-lyase activity;amine binding;amino acid binding;binding;carbon-carbon lyase activity;carboxylic acid binding;catalytic activity;chromatin binding;cofactor binding;glycine hydroxymethyltransferase activity;hydroxymethyl-, formyl- and related transferase activity;L-allo-threonine aldolase activity;lyase activity;pyridoxal phosphate binding;threonine aldolase activity;transferase activity;t…	cell part;cytoplasmic part;cytoskeleton;extracellular membrane-bounded organelle;extracellular organelle;extracellular region part;extracellular vesicular exosome;intracellular membrane-bounded organelle;intracellular non-membrane-bounded organelle;intracellular organelle;intracellular organelle lumen;intracellular organelle part;intracellular part;membrane;membrane-bounded organelle;membrane-bou…	amine metabolic process;biological regulation;biosynthetic process;cellular amino acid metabolic process;cellular aromatic compound metabolic process;cellular component assembly;cellular component organization;cellular ketone metabolic process;cellular metabolic process;cellular nitrogen compound metabolic process;cellular process;cofactor metabolic process;heterocycle metabolic process;macromole…	cell part;cytoskeleton;extracellular organelle;intracellular membrane-bounded organelle;intracellular non-membrane-bounded organelle;intracellular organelle;membrane;mitochondrion;organelle;vesicle	27	27	26	71	71	71	53.454	0	323.31	32816000000	475	65.8	64.4	65.8	64	65.6	67.7	P34897-3;P34897;P34897-2	P34897-3;P34897;P34897-2	Serine hydroxymethyltransferase, mitochondrial
FBXO22	2.89349e+11	2.55018e+11	2.97804e+11	1.25065e+11	1.47974e+11	1.29779e+11	2.80724e+11	1.34273e+11	1.06399	0.000589982	6	7	5	4	3	4	biological regulation;catabolic process;cell communication;cellular catabolic process;cellular macromolecule catabolic process;cellular macromolecule metabolic process;cellular metabolic process;cellular process;cellular protein metabolic process;cellular response to external stimulus;cellular response to extracellular stimulus;cellular response to nutrient levels;cellular response to starvation;…	acid-amino acid ligase activity;catalytic activity;ligase activity;ligase activity, forming carbon-nitrogen bonds;small conjugating protein ligase activity;ubiquitin-protein ligase activity	cell part;contractile fiber part;cytoplasmic part;intracellular membrane-bounded organelle;intracellular organelle;intracellular part;membrane-bounded organelle;nucleus;organelle;organelle part;Z disc	biological regulation;catabolic process;cell communication;cellular metabolic process;cellular process;establishment of localization;macromolecule metabolic process;macromolecule modification;metabolic process;nuclear transport;nucleocytoplasmic transport;primary metabolic process;protein metabolic process;protein modification by small protein conjugation or removal;protein modification process;p…	cell part;intracellular membrane-bounded organelle;intracellular organelle;nucleus;organelle	9	9	9	33.5	33.5	33.5	44.508	0	33.153	634580000	27	25.1	25.3	17.9	17.6	12.7	11.7	Q8NEZ5;Q8NEZ5-3;Q8NEZ5-2	Q8NEZ5;Q8NEZ5-3	F-box only protein 22
PRKAR2A	8.60961e+12	8.3418e+12	8.0896e+12	6.83926e+12	6.61261e+12	6.74687e+12	8.347e+12	6.73291e+12	0.310027	0.000596629	18	19	18	17	17	18	activation of phospholipase C activity;activation of protein kinase A activity;activation of protein kinase activity;biological regulation;blood coagulation;cell surface receptor linked signaling pathway;cellular metabolic process;cellular process;cellular response to chemical stimulus;cellular response to endogenous stimulus;cellular response to fibroblast growth factor stimulus;cellular respons…	adenyl nucleotide binding;adenyl ribonucleotide binding;AMP binding;binding;cAMP binding;cAMP-dependent protein kinase inhibitor activity;cAMP-dependent protein kinase regulator activity;cyclic nucleotide binding;enzyme binding;enzyme inhibitor activity;enzyme regulator activity;kinase binding;kinase inhibitor activity;kinase regulator activity;nucleotide binding;protein binding;protein kinase A …	adherens junction;AMP-activated protein kinase complex;anchoring junction;cAMP-dependent protein kinase complex;cell junction;cell part;cell-substrate adherens junction;cell-substrate junction;centrosome;cytoplasm;cytoplasmic part;cytoskeletal part;cytosol;extracellular membrane-bounded organelle;extracellular organelle;extracellular region part;extracellular vesicular exosome;focal adhesion;intr…	biological regulation;cellular metabolic process;cellular process;coagulation;energy reserve metabolic process;establishment of localization;fluid transport;generation of precursor metabolites and energy;homeostatic process;immune system process;metabolic process;multicellular organismal process;regulation of body fluid levels;regulation of protein modification process;regulation of transport;res…	cell part;centrosome;cytoplasm;cytosol;extracellular organelle;intracellular non-membrane-bounded organelle;intracellular organelle;macromolecular complex;membrane;microtubule organizing center;organelle;plasma membrane;protein complex;vesicle	19	19	18	65.7	65.7	61.8	43.066	0	163.28	6916900000	203	63.4	65.7	63.4	63.4	58.9	65.7	P13861-2;P13861	P13861-2;P13861	cAMP-dependent protein kinase type II-alpha regulatory subunit
AK4	2.35502e+10	3.70969e+10	1.48208e+10	1.5758e+11	1.47368e+11	1.23536e+11	2.5156e+10	1.42828e+11	-2.50531	0.000604077	3	3	3	4	4	4	ADP biosynthetic process;ADP metabolic process;AMP metabolic process;anatomical structure development;ATP metabolic process;biosynthetic process;brain development;cellular biosynthetic process;cellular metabolic process;cellular nitrogen compound biosynthetic process;cellular nitrogen compound metabolic process;cellular process;developmental process;GTP metabolic process;heterocycle biosynthetic …	adenyl nucleotide binding;adenyl ribonucleotide binding;adenylate kinase activity;ATP binding;binding;catalytic activity;GTP binding;guanyl nucleotide binding;guanyl ribonucleotide binding;kinase activity;nucleobase-containing compound kinase activity;nucleoside diphosphate kinase activity;nucleoside triphosphate adenylate kinase activity;nucleotide binding;nucleotide kinase activity;phosphotrans…	cell part;cytoplasmic part;extracellular membrane-bounded organelle;extracellular organelle;extracellular region part;extracellular vesicular exosome;intracellular membrane-bounded organelle;intracellular organelle;intracellular organelle lumen;intracellular organelle part;intracellular part;membrane-bounded organelle;membrane-bounded vesicle;membrane-enclosed lumen;mitochondrial matrix;mitochond…	anatomical structure development;biosynthetic process;cellular metabolic process;cellular nitrogen compound metabolic process;cellular process;developmental process;heterocycle metabolic process;metabolic process;nitrogen compound metabolic process;nucleobase-containing compound metabolic process;nucleobase-containing small molecule metabolic process;nucleotide metabolic process;phosphorus metabo…	cell part;extracellular organelle;intracellular membrane-bounded organelle;intracellular organelle;mitochondrion;organelle;vesicle	8	8	8	54.3	54.3	54.3	25.268	0	24.259	1282300000	47	14.3	17.5	17.5	30.5	23.3	33.6	P27144	P27144	Adenylate kinase 4, mitochondrial
ATP7A	1.14402e+10	8.98749e+09	1.06093e+10	1.77989e+10	1.80715e+10	1.73143e+10	1.03457e+10	1.77282e+10	-0.777019	0.000608158	2	1	1	2	2	2	alcohol biosynthetic process;alcohol metabolic process;alpha-beta T cell activation;alpha-beta T cell activation involved in immune response;alpha-beta T cell differentiation;alpha-beta T cell differentiation involved in immune response;amine biosynthetic process;amine metabolic process;anatomical structure development;anatomical structure morphogenesis;apoptotic mitochondrial changes;aromatic am…	active transmembrane transporter activity;adenyl nucleotide binding;adenyl ribonucleotide binding;ATP binding;ATPase activity;ATPase activity, coupled;ATPase activity, coupled to movement of substances;ATPase activity, coupled to transmembrane movement of ions;ATPase activity, coupled to transmembrane movement of ions, phosphorylative mechanism;ATPase activity, coupled to transmembrane movement o…	basolateral plasma membrane;brush border membrane;cell body;cell part;cell projection;cell projection membrane;cell projection part;clathrin-coated vesicle;coated vesicle;cytoplasmic membrane-bounded vesicle;cytoplasmic part;cytoplasmic vesicle;cytosol;endoplasmic reticulum;endosome;Golgi apparatus;Golgi apparatus part;Golgi-associated vesicle;integral to membrane;intracellular membrane-bounded o…	alcohol metabolic process;amine metabolic process;anatomical structure development;anatomical structure morphogenesis;behavior;biological regulation;biosynthetic process;cell activation;cell development;cell differentiation;cellular amino acid metabolic process;cellular aromatic compound metabolic process;cellular component assembly;cellular component morphogenesis;cellular component organization…	cell body;cell part;cell projection;cytoplasmic membrane-bounded vesicle;cytosol;endoplasmic reticulum;endosome;Golgi apparatus;intracellular membrane-bounded organelle;intracellular organelle;membrane;neuron projection;neuronal cell body;organelle;plasma membrane;vesicle	2	2	2	2.7	2.7	2.7	154.35	0.006992	2.5253	77829000	5	2.7	1.5	1.5	2.7	2.7	2.7	Q04656-5;Q04656;Q04656-2;Q04656-3;Q04656-4	Q04656-5;Q04656;Q04656-2;Q04656-3;Q04656-4	Copper-transporting ATPase 1
PARP14	4.91332e+10	6.43241e+10	4.9617e+10	1.1604e+11	1.25278e+11	1.11145e+11	5.43581e+10	1.17488e+11	-1.11194	0.000622568	7	5	5	9	9	9	biological regulation;biosynthetic process;cellular biosynthetic process;cellular macromolecule biosynthetic process;cellular macromolecule metabolic process;cellular metabolic process;cellular nitrogen compound metabolic process;cellular process;macromolecule biosynthetic process;macromolecule metabolic process;metabolic process;nitrogen compound metabolic process;nucleic acid metabolic process;…	catalytic activity;NAD+ ADP-ribosyltransferase activity;transferase activity;transferase activity, transferring glycosyl groups;transferase activity, transferring pentosyl groups	cell part;cytoplasm;intracellular membrane-bounded organelle;intracellular organelle;intracellular part;membrane;membrane-bounded organelle;nucleus;organelle;plasma membrane	biological regulation;biosynthetic process;cellular metabolic process;cellular nitrogen compound metabolic process;cellular process;macromolecule metabolic process;metabolic process;nitrogen compound metabolic process;nucleobase-containing compound metabolic process;primary metabolic process;RNA metabolic process	cell part;cytoplasm;intracellular membrane-bounded organelle;intracellular organelle;membrane;nucleus;organelle;plasma membrane	18	18	18	14.2	14.2	14.2	170.6	0	37.376	383960000	50	5.9	4.3	4	6.7	8	7.6	Q460N5-3;Q460N5-1;Q460N5;Q460N5-4;Q460N5-5	Q460N5-3;Q460N5-1;Q460N5;Q460N5-4;Q460N5-5	Poly [ADP-ribose] polymerase 14
ACADVL	1.17047e+14	1.18023e+14	1.09429e+14	7.47447e+13	8.06226e+13	8.29202e+13	1.14833e+14	7.94292e+13	0.531799	0.0006308	32	32	33	32	32	33	biological regulation;carboxylic acid catabolic process;carboxylic acid metabolic process;catabolic process;cell differentiation;cellular catabolic process;cellular developmental process;cellular ketone metabolic process;cellular lipid catabolic process;cellular lipid metabolic process;cellular macromolecule metabolic process;cellular metabolic process;cellular process;cellular protein metabolic …	acyl-CoA dehydrogenase activity;binding;catalytic activity;coenzyme binding;cofactor binding;flavin adenine dinucleotide binding;long-chain-acyl-CoA dehydrogenase activity;oxidoreductase activity;oxidoreductase activity, acting on the CH-CH group of donors	cell part;cytoplasm;cytoplasmic part;intracellular membrane-bounded organelle;intracellular non-membrane-bounded organelle;intracellular organelle;intracellular organelle lumen;intracellular organelle part;intracellular part;membrane;membrane-bounded organelle;membrane-enclosed lumen;mitochondrial inner membrane;mitochondrial matrix;mitochondrial membrane;mitochondrial nucleoid;mitochondrial part…	biological regulation;catabolic process;cell differentiation;cellular ketone metabolic process;cellular lipid metabolic process;cellular metabolic process;cellular process;developmental process;generation of precursor metabolites and energy;homeostatic process;lipid metabolic process;macromolecule metabolic process;metabolic process;multicellular organismal process;organic acid metabolic process;…	cell part;cytoplasm;intracellular membrane-bounded organelle;intracellular non-membrane-bounded organelle;intracellular organelle;membrane;mitochondrion;nucleolus;nucleus;organelle	36	36	36	64.2	64.2	64.2	72.926	0	323.31	27914000000	466	60.6	59.4	60.6	59.1	60.6	59.4	P49748-3;P49748;P49748-2	P49748-3;P49748;P49748-2	Very long-chain specific acyl-CoA dehydrogenase, mitochondrial
FAM120A	4.10167e+13	4.01683e+13	3.98762e+13	2.89879e+13	3.0523e+13	3.2281e+13	4.03537e+13	3.05973e+13	0.399298	0.000644891	25	24	25	26	28	23			cell part;cytoplasm;intracellular part;membrane;plasma membrane		cell part;cytoplasm;membrane;plasma membrane	37	37	1	54.5	54.5	1.3	117.4	0	231.49	25052000000	244	31.6	35.3	32.4	35.3	38.8	31.1	Q9NZB2-4	Q9NZB2-4	Constitutive coactivator of PPAR-gamma-like protein 1
ME2	1.04475e+12	1.09766e+12	1.33734e+12	2.32537e+12	2.12056e+12	2.17903e+12	1.15991e+12	2.20832e+12	-0.928929	0.000646037	18	19	16	20	18	18	carboxylic acid metabolic process;cellular ketone metabolic process;cellular metabolic process;cellular process;dicarboxylic acid metabolic process;malate metabolic process;metabolic process;organic acid metabolic process;oxoacid metabolic process;small molecule metabolic process	binding;carbon-carbon lyase activity;carboxy-lyase activity;catalytic activity;cation binding;coenzyme binding;cofactor binding;electron carrier activity;ion binding;lyase activity;malate dehydrogenase (decarboxylating) activity;malate dehydrogenase activity;malic enzyme activity;metal ion binding;NAD binding;nucleotide binding;oxaloacetate decarboxylase activity;oxidoreductase activity;oxidoredu…	cell part;cytoplasmic part;intracellular membrane-bounded organelle;intracellular organelle;intracellular organelle lumen;intracellular organelle part;intracellular part;membrane-bounded organelle;membrane-enclosed lumen;mitochondrial matrix;mitochondrial part;mitochondrion;organelle;organelle lumen;organelle part	cellular ketone metabolic process;cellular metabolic process;cellular process;metabolic process;organic acid metabolic process;small molecule metabolic process	cell part;intracellular membrane-bounded organelle;intracellular organelle;mitochondrion;organelle	27	27	27	62	62	62	65.443	0	187.61	7539700000	206	39.9	52.4	42	46.9	48.8	45.2	P23368;P23368-2;Q16798-2;Q16798	P23368;P23368-2	NAD-dependent malic enzyme, mitochondrial
SDF2L1	4.29033e+11	4.21506e+11	4.47078e+11	5.1416e+11	5.30454e+11	5.16737e+11	4.32539e+11	5.2045e+11	-0.26693	0.000647288	4	4	4	5	4	5	biological regulation;catabolic process;cellular catabolic process;cellular macromolecule catabolic process;cellular macromolecule metabolic process;cellular metabolic process;cellular process;cellular response to chemical stimulus;cellular response to misfolded protein;cellular response to organic substance;cellular response to stimulus;cellular response to stress;cellular response to topologica…		cell part;cytoplasmic part;endoplasmic reticulum lumen;endoplasmic reticulum part;intracellular organelle lumen;intracellular organelle part;intracellular part;membrane;membrane-enclosed lumen;organelle lumen;organelle part	biological regulation;catabolic process;cellular metabolic process;cellular process;macromolecule metabolic process;metabolic process;primary metabolic process;protein metabolic process;proteolysis;proteolysis involved in cellular protein catabolic process;response to chemical stimulus;response to stimulus;response to stress	cell part;membrane	5	5	5	43.9	43.9	43.9	23.598	0	24.499	1305300000	36	35.7	33.9	35.7	43.9	35.7	43.9	Q9HCN8	Q9HCN8	Stromal cell-derived factor 2-like protein 1
RBM4	4.2737e+12	4.11558e+12	4.04742e+12	5.10326e+12	4.91002e+12	5.1053e+12	4.14556e+12	5.03953e+12	-0.28172	0.000660014	11	11	12	13	10	12	biological regulation;cap-independent translational initiation;cell differentiation;cellular developmental process;cellular macromolecule metabolic process;cellular metabolic process;cellular nitrogen compound metabolic process;cellular process;cellular response to stimulus;cellular response to stress;cytoplasmic translational initiation;developmental process;entrainment of circadian clock;entrai…	binding;cation binding;ion binding;metal ion binding;miRNA binding;mRNA 3'-UTR binding;mRNA binding;nucleic acid binding;nucleotide binding;RNA binding;transition metal ion binding;zinc ion binding	cell part;cytoplasm;cytoplasmic part;intracellular membrane-bounded organelle;intracellular non-membrane-bounded organelle;intracellular organelle;intracellular organelle part;intracellular part;macromolecular complex;membrane-bounded organelle;non-membrane-bounded organelle;nuclear body;nuclear part;nuclear speck;nucleolus;nucleoplasm;nucleoplasm part;nucleus;organelle;organelle part;ribonucleop…	biological regulation;cell differentiation;cellular metabolic process;cellular nitrogen compound metabolic process;cellular process;developmental process;macromolecule metabolic process;metabolic process;mRNA metabolic process;mRNA processing;nitrogen compound metabolic process;nucleobase-containing compound metabolic process;primary metabolic process;regulation of translation;regulation of trans…	cell part;cytoplasm;intracellular membrane-bounded organelle;intracellular non-membrane-bounded organelle;intracellular organelle;macromolecular complex;nucleolus;nucleoplasm;nucleus;organelle;ribonucleoprotein complex	17	17	1	59.3	59.3	3.6	40.313	0	179.4	7256800000	177	45.6	44.5	46.7	50.3	42	46.4	Q9BWF3;Q9BWF3-4;Q9BWF3-3;Q9BWF3-2	Q9BWF3;Q9BWF3-4;Q9BWF3-3;Q9BWF3-2	RNA-binding protein 4
PSMG3	3.2222e+11	2.8396e+11	2.92784e+11	1.7675e+11	1.89168e+11	1.84442e+11	2.99655e+11	1.83453e+11	0.70789	0.00066127	2	2	2	2	2	2						3	3	3	42.6	42.6	42.6	13.104	0	22.225	561920000	30	30.3	30.3	30.3	30.3	30.3	30.3	Q9BT73	Q9BT73	Proteasome assembly chaperone 3
ATP2B1	3.73064e+12	3.16223e+12	3.22483e+12	1.48287e+12	1.57945e+12	1.27237e+12	3.37257e+12	1.4449e+12	1.22288	0.000666909	12	9	11	10	10	11	biological regulation;blood coagulation;cellular process;coagulation;establishment of localization;hemostasis;ion transmembrane transport;ion transport;multicellular organismal process;regulation of biological quality;regulation of body fluid levels;transmembrane transport;transport	active transmembrane transporter activity;adenyl nucleotide binding;adenyl ribonucleotide binding;ATP binding;ATPase activity;ATPase activity, coupled;ATPase activity, coupled to movement of substances;ATPase activity, coupled to transmembrane movement of ions;ATPase activity, coupled to transmembrane movement of ions, phosphorylative mechanism;ATPase activity, coupled to transmembrane movement o…	cell part;extracellular membrane-bounded organelle;extracellular organelle;extracellular region part;extracellular vesicular exosome;integral to membrane;integral to plasma membrane;intracellular membrane-bounded organelle;intracellular organelle;intracellular part;intrinsic to membrane;intrinsic to plasma membrane;membrane;membrane part;membrane-bounded organelle;membrane-bounded vesicle;nucleus…	biological regulation;cellular process;coagulation;establishment of localization;ion transport;multicellular organismal process;regulation of body fluid levels;transmembrane transport;transport	cell part;extracellular organelle;intracellular membrane-bounded organelle;intracellular organelle;membrane;nucleus;organelle;plasma membrane;vesicle	30	18	17	33	21.5	20.4	130.62	0	82.755	5877800000	108	24.4	22.7	25.1	23.9	23	23.4	P20020-6;P20020;P20020-4;P20020-1;P20020-5;P20020-2	P20020-6;P20020;P20020-4;P20020-1;P20020-5;P20020-2	Plasma membrane calcium-transporting ATPase 1
ACOT7	2.35842e+13	2.44977e+13	2.4532e+13	2.84623e+13	2.88145e+13	2.98081e+13	2.42046e+13	2.90283e+13	-0.262175	0.000689704	13	14	12	13	13	12	biosynthetic process;carboxylic acid biosynthetic process;carboxylic acid catabolic process;carboxylic acid metabolic process;catabolic process;cellular biosynthetic process;cellular catabolic process;cellular ketone metabolic process;cellular lipid catabolic process;cellular lipid metabolic process;cellular metabolic process;cellular nitrogen compound metabolic process;cellular process;coenzyme …	acyl-CoA thioesterase activity;binding;carboxylic acid binding;carboxylic ester hydrolase activity;catalytic activity;CoA hydrolase activity;coenzyme binding;cofactor binding;fatty acid binding;fatty-acyl-CoA binding;hydrolase activity;hydrolase activity, acting on ester bonds;identical protein binding;lipid binding;monocarboxylic acid binding;palmitoyl-CoA hydrolase activity;protein binding;prot…	cell body;cell part;cell projection;cytoplasm;cytoplasmic part;cytosol;extracellular membrane-bounded organelle;extracellular organelle;extracellular region part;extracellular vesicular exosome;intracellular membrane-bounded organelle;intracellular organelle;intracellular organelle part;intracellular part;membrane-bounded organelle;membrane-bounded vesicle;mitochondrion;neuron projection;nuclear …	biosynthetic process;catabolic process;cellular ketone metabolic process;cellular lipid metabolic process;cellular metabolic process;cellular nitrogen compound metabolic process;cellular process;cofactor metabolic process;heterocycle metabolic process;lipid metabolic process;metabolic process;nitrogen compound metabolic process;nucleobase-containing compound metabolic process;nucleobase-containin…	cell body;cell part;cell projection;cytoplasm;cytosol;extracellular organelle;intracellular membrane-bounded organelle;intracellular organelle;mitochondrion;neuron projection;nucleoplasm;organelle;vesicle	15	15	15	59.5	59.5	59.5	37.419	0	247.71	19577000000	384	53.6	53.8	47.9	53.6	53.6	53.6	O00154-4;O00154-6;O00154-7;O00154;O00154-5;O00154-2;O00154-3	O00154-4;O00154-6;O00154-7;O00154;O00154-5;O00154-2;O00154-3	Cytosolic acyl coenzyme A thioester hydrolase
APOL2	2.61317e+11	2.54636e+11	2.62338e+11	4.54789e+11	4.15979e+11	4.86255e+11	2.5943e+11	4.52341e+11	-0.802064	0.00070638	4	4	4	5	3	4	acute inflammatory response;acute-phase response;alcohol metabolic process;cellular macromolecule metabolic process;cellular metabolic process;cellular process;cholesterol metabolic process;defense response;developmental process;establishment of localization;inflammatory response;lipid metabolic process;lipid transport;lipoprotein metabolic process;macromolecule metabolic process;maternal process…	binding;high-density lipoprotein particle binding;lipid binding;lipoprotein particle binding;protein binding;protein-lipid complex binding;receptor binding	cell part;cytoplasmic part;endoplasmic reticulum membrane;endoplasmic reticulum part;extracellular region;intracellular organelle part;intracellular part;membrane;membrane part;organelle membrane;organelle part	alcohol metabolic process;cellular metabolic process;cellular process;developmental process;establishment of localization;lipid metabolic process;lipid transport;macromolecule metabolic process;metabolic process;multicellular organismal development;multicellular organismal process;primary metabolic process;response to stimulus;response to stress;small molecule metabolic process;transport	cell part;extracellular region;membrane	6	6	6	23.1	23.1	23.1	37.092	0	18.674	929370000	42	16.6	16.6	16.6	20.8	14.2	16.6	Q9BQE5	Q9BQE5	Apolipoprotein L2
RASA1	1.0352e+13	9.0456e+12	9.38187e+12	5.82395e+12	5.97318e+12	5.82686e+12	9.59315e+12	5.87466e+12	0.707499	0.000707821	27	28	25	21	23	26	anatomical structure morphogenesis;axon guidance;biological regulation;blood vessel morphogenesis;cell cycle cytokinesis;cell cycle process;cell differentiation;cell surface receptor linked signaling pathway;cellular component organization;cellular component organization or biogenesis;cellular developmental process;cellular process;cellular response to chemical stimulus;cellular response to growt…	binding;channel inhibitor activity;channel regulator activity;enzyme activator activity;enzyme binding;enzyme regulator activity;glycoprotein binding;GTPase activator activity;GTPase binding;GTPase regulator activity;ion channel inhibitor activity;nucleoside-triphosphatase regulator activity;potassium channel inhibitor activity;potassium channel regulator activity;protein binding;receptor binding	cell part;cell projection;cytoplasm;cytoplasmic part;cytosol;intracellular part;intrinsic to internal side of plasma membrane;intrinsic to membrane;intrinsic to plasma membrane;membrane part;plasma membrane part;ruffle	anatomical structure morphogenesis;biological regulation;cell differentiation;cellular component organization;cellular process;cytokinesis;developmental process;embryo development;locomotion;regulation of organelle organization;response to chemical stimulus;response to external stimulus;response to stimulus;signal transduction	cell part;cell projection;cytoplasm;cytosol	33	33	33	49.3	49.3	49.3	100.4	0	156.62	7322600000	193	39.1	42.3	37.6	29.9	33.4	39.8	P20936-2;P20936-4;P20936;P20936-3	P20936-2;P20936-4;P20936	Ras GTPase-activating protein 1
RB1	3.84271e+12	3.50076e+12	3.62618e+12	2.29855e+12	1.83616e+12	1.90747e+12	3.65655e+12	2.01406e+12	0.860374	0.000718332	18	18	18	13	16	15	anatomical structure development;anatomical structure morphogenesis;androgen receptor signaling pathway;apoptosis;attachment of spindle microtubules to chromosome;biological regulation;biosynthetic process;cell cycle;cell cycle arrest;cell cycle checkpoint;cell cycle process;cell death;cell differentiation;cell division;cell maturation;cell morphogenesis;cell morphogenesis involved in differentia…	androgen receptor binding;binding;core promoter binding;DNA binding;enzyme binding;hormone receptor binding;identical protein binding;kinase binding;nuclear hormone receptor binding;nucleic acid binding;nucleic acid binding transcription factor activity;phosphoprotein binding;protein binding;protein binding transcription factor activity;receptor binding;regulatory region DNA binding;regulatory re…	cell part;chromatin;chromatin remodeling complex;chromosomal part;cytoskeletal part;intracellular membrane-bounded organelle;intracellular non-membrane-bounded organelle;intracellular organelle;intracellular organelle part;intracellular part;macromolecular complex;membrane-bounded organelle;non-membrane-bounded organelle;nuclear body;nuclear part;nucleoplasm;nucleoplasm part;nucleus;organelle;org…	anatomical structure development;anatomical structure morphogenesis;biological regulation;biosynthetic process;cell cycle;cell death;cell differentiation;cell division;cell maturation;cell morphogenesis;cellular component morphogenesis;cellular component organization;cellular localization;cellular metabolic process;cellular nitrogen compound metabolic process;cellular process;chromatin modificati…	cell part;chromatin remodeling complex;intracellular membrane-bounded organelle;intracellular non-membrane-bounded organelle;intracellular organelle;macromolecular complex;nucleoplasm;nucleus;organelle;protein complex;transcription factor complex	19	19	19	24.8	24.8	24.8	106.16	0	94.705	2056700000	82	23	23.3	23	16.6	19.9	19.1	P06400	P06400	Retinoblastoma-associated protein
VSNL1	4.93449e+10	4.5894e+10	4.73295e+10	2.77309e+11	2.45337e+11	2.05251e+11	4.75228e+10	2.42633e+11	-2.35208	0.000728876	3	2	2	3	3	4	biological regulation;calcium-mediated signaling;cellular process;cellular response to stimulus;intracellular signal transduction;regulation of biological process;regulation of cellular process;response to stimulus;second-messenger-mediated signaling;signal transduction	binding;calcium ion binding;cation binding;ion binding;metal ion binding		biological regulation;cellular process;response to stimulus;signal transduction		4	4	4	23.6	23.6	23.6	22.142	0	23.346	253460000	14	17.3	11	11	17.3	17.3	23.6	P62760	P62760	Visinin-like protein 1
ALCAM	1.55208e+13	1.67079e+13	1.7196e+13	1.04916e+13	1.02183e+13	1.14247e+13	1.64749e+13	1.07115e+13	0.621102	0.000731843	20	18	20	16	19	18	axon guidance;biological adhesion;biological regulation;cell adhesion;cellular process;cellular response to stimulus;chemotaxis;locomotion;motor axon guidance;regulation of biological process;regulation of cellular process;response to chemical stimulus;response to external stimulus;response to stimulus;signal transduction;taxis	binding;protein binding;receptor binding	adherens junction;anchoring junction;axon;cell body;cell junction;cell part;cell projection;cell-substrate adherens junction;cell-substrate junction;external side of plasma membrane;extracellular membrane-bounded organelle;extracellular organelle;extracellular region part;extracellular vesicular exosome;focal adhesion;integral to membrane;intrinsic to membrane;membrane part;membrane-bounded organ…	biological adhesion;biological regulation;cell adhesion;cellular process;locomotion;response to chemical stimulus;response to external stimulus;response to stimulus;signal transduction	cell body;cell part;cell projection;extracellular organelle;neuron projection;neuronal cell body;organelle;vesicle	23	23	14	48.6	48.6	30.7	63.664	0	151.08	12114000000	268	47.9	47.7	48.1	42.1	46	42.1	Q13740-2;Q13740;Q13740-3	Q13740-2;Q13740	CD166 antigen
TNFRSF10B	9.68942e+09	1.15957e+10	8.18116e+09	2.07166e+10	2.01023e+10	1.91238e+10	9.82209e+09	1.99809e+10	-1.02452	0.000741253	2	1	2	2	2	2	activation of caspase activity;activation of NF-kappaB-inducing kinase activity;activation of protein kinase activity;apoptosis;apoptosis in response to endoplasmic reticulum stress;biological regulation;cell death;cell surface receptor linked signaling pathway;cellular process;cellular response to abiotic stimulus;cellular response to external stimulus;cellular response to mechanical stimulus;ce…	binding;protein binding;receptor activity;TRAIL binding	cell part;cell surface;integral to membrane;intrinsic to membrane;membrane;membrane part;plasma membrane	biological regulation;cell death;cellular process;death;regulation of protein modification process;response to abiotic stimulus;response to external stimulus;response to stimulus;response to stress;signal transduction	cell part;cell surface;membrane;plasma membrane	6	6	6	21.9	21.9	21.9	45.083	0	15.763	233030000	19	7.8	4.1	7.8	7.8	7.8	7.8	O14763-2;O14763	O14763-2;O14763	Tumor necrosis factor receptor superfamily member 10B
SF3A1	1.83693e+13	1.8454e+13	1.85985e+13	1.99969e+13	2.0033e+13	1.96088e+13	1.84739e+13	1.98796e+13	-0.105798	0.000748025	28	32	31	26	28	30	biological regulation;cellular component assembly;cellular component assembly at cellular level;cellular component organization;cellular component organization at cellular level;cellular component organization or biogenesis;cellular component organization or biogenesis at cellular level;cellular macromolecular complex assembly;cellular macromolecular complex subunit organization;cellular macromol…	binding;nucleic acid binding;RNA binding	catalytic step 2 spliceosome;cell part;intracellular organelle part;intracellular part;macromolecular complex;nuclear part;nucleoplasm;organelle part;prespliceosome;ribonucleoprotein complex;small nuclear ribonucleoprotein complex;spliceosomal complex;U2 snRNP;U2-type prespliceosome;U2-type spliceosomal complex	biological regulation;cellular component assembly;cellular component organization;cellular macromolecular complex assembly;cellular metabolic process;cellular nitrogen compound metabolic process;cellular process;macromolecular complex assembly;macromolecule metabolic process;metabolic process;mRNA metabolic process;mRNA processing;nitrogen compound metabolic process;nucleobase-containing compound…	cell part;macromolecular complex;nucleoplasm;ribonucleoprotein complex;small nuclear ribonucleoprotein complex;spliceosomal complex	33	33	33	49.1	49.1	49.1	88.885	0	305.01	16552000000	465	43.6	46.2	48	43.9	43.6	48	Q15459;Q15459-2	Q15459;Q15459-2	Splicing factor 3A subunit 1
CLGN	7.85197e+11	8.80715e+11	8.95815e+11	5.36751e+11	5.31145e+11	5.22662e+11	8.53909e+11	5.30186e+11	0.687585	0.000749092	9	10	9	9	7	9	binding of sperm to zona pellucida;cell recognition;cell-cell recognition;cellular component assembly;cellular component organization;cellular component organization or biogenesis;cellular macromolecule metabolic process;cellular metabolic process;cellular process;cellular process involved in reproduction;cellular protein metabolic process;fertilization;macromolecular complex assembly;macromolecu…	binding;calcium ion binding;cation binding;ion binding;metal ion binding;protein binding;unfolded protein binding	cell part;cytoplasmic part;endoplasmic reticulum;endoplasmic reticulum membrane;endoplasmic reticulum part;envelope;integral to membrane;intracellular membrane-bounded organelle;intracellular organelle;intracellular organelle part;intracellular part;intrinsic to membrane;membrane;membrane part;membrane-bounded organelle;nuclear envelope;nuclear part;organelle;organelle envelope;organelle membrane…	cell recognition;cellular component assembly;cellular component organization;cellular metabolic process;cellular process;macromolecular complex assembly;macromolecule metabolic process;metabolic process;primary metabolic process;protein complex assembly;protein folding;protein metabolic process	cell part;endoplasmic reticulum;intracellular membrane-bounded organelle;intracellular organelle;membrane;nuclear envelope;organelle	13	13	13	32	32	32	70.038	0	31.115	1404700000	68	23.9	25.6	23.9	23.4	19.5	22.6	O14967;O14967-2	O14967;O14967-2	Calmegin
DSTN	3.88605e+13	3.73704e+13	3.84354e+13	4.89588e+13	4.95796e+13	5.29781e+13	3.82221e+13	5.05055e+13	-0.402033	0.000754109	11	11	11	12	12	10	actin cytoskeleton organization;actin filament depolymerization;actin filament organization;actin filament severing;actin filament-based process;actin polymerization or depolymerization;biological regulation;cellular component disassembly;cellular component disassembly at cellular level;cellular component organization;cellular component organization at cellular level;cellular component organizati…		actin cytoskeleton;cell cortex part;cell part;cortical actin cytoskeleton;cortical cytoskeleton;cytoplasmic part;cytoskeletal part;cytoskeleton;extracellular membrane-bounded organelle;extracellular organelle;extracellular region part;extracellular vesicular exosome;intracellular non-membrane-bounded organelle;intracellular organelle;intracellular organelle part;intracellular part;membrane-bounde…	biological regulation;cellular component disassembly;cellular component organization;cellular process;cytoskeleton organization;organelle organization;protein depolymerization;regulation of organelle organization	cell part;cytoskeleton;extracellular organelle;intracellular non-membrane-bounded organelle;intracellular organelle;organelle;vesicle	13	12	12	76.4	72.1	72.1	18.506	0	213.09	26555000000	314	71.5	71.5	71.5	76.4	76.4	70.9	P60981;P60981-2	P60981;P60981-2	Destrin
SLC4A1AP	4.32825e+11	4.1036e+11	4.32739e+11	3.44376e+11	3.49651e+11	3.32831e+11	4.25308e+11	3.42286e+11	0.313306	0.000758932	6	6	6	5	6	6			cell part;cytoplasm;intracellular membrane-bounded organelle;intracellular organelle;intracellular organelle part;intracellular part;membrane;membrane-bounded organelle;nuclear part;nucleoplasm;nucleus;organelle;organelle part;plasma membrane		cell part;cytoplasm;intracellular membrane-bounded organelle;intracellular organelle;membrane;nucleoplasm;nucleus;organelle;plasma membrane	7	7	7	15.2	15.2	15.2	88.813	0	39.564	921880000	47	13.4	13.4	13.4	11.1	13.4	13.4	Q9BWU0	Q9BWU0	Kanadaptin
IPO7	6.1392e+13	6.30469e+13	6.18974e+13	5.4997e+13	5.53335e+13	5.66606e+13	6.21121e+13	5.56637e+13	0.158137	0.000794852	37	35	37	39	38	37	biological regulation;cellular process;cellular response to stimulus;defense response;establishment of localization;establishment of localization in cell;establishment of protein localization;immune response;immune system process;innate immune response;intracellular protein transport;intracellular transport;nuclear import;nuclear transport;nucleocytoplasmic transport;protein import;protein import…	binding;enzyme binding;enzyme regulator activity;GTPase binding;GTPase regulator activity;nucleoside-triphosphatase regulator activity;protein binding;Ran GTPase binding;Ras GTPase binding;small GTPase binding;transporter activity	cell part;cytoplasm;intracellular organelle part;intracellular part;macromolecular complex;membrane;membrane part;nuclear part;nuclear pore;nucleoplasm;organelle part;pore complex;protein complex	biological regulation;cellular process;establishment of localization;immune system process;nuclear transport;nucleocytoplasmic transport;protein targeting;protein transport;response to stimulus;response to stress;signal transduction;transport;viral reproduction	cell part;cytoplasm;macromolecular complex;membrane;nuclear pore;nucleoplasm;protein complex	42	42	41	53.3	53.3	52.3	119.52	0	323.31	35678000000	676	46.9	49	47.9	48.1	50.2	46.9	O95373	O95373	Importin-7
RBM26	1.85533e+11	1.84996e+11	1.78419e+11	2.26181e+11	2.23237e+11	2.14462e+11	1.82983e+11	2.21293e+11	-0.274253	0.000799562	7	5	6	6	7	6	biological regulation;cellular macromolecule metabolic process;cellular metabolic process;cellular nitrogen compound metabolic process;cellular process;macromolecule metabolic process;metabolic process;mRNA metabolic process;mRNA processing;negative regulation of catalytic activity;negative regulation of hydrolase activity;negative regulation of molecular function;negative regulation of phosphata…	binding;cation binding;ion binding;metal ion binding;nucleotide binding		biological regulation;cellular metabolic process;cellular nitrogen compound metabolic process;cellular process;macromolecule metabolic process;metabolic process;mRNA metabolic process;mRNA processing;nitrogen compound metabolic process;nucleobase-containing compound metabolic process;primary metabolic process;RNA metabolic process;RNA processing		12	11	11	16.7	15.5	15.5	111.02	0	29.576	675890000	37	8.1	7.2	6.8	7.4	11.4	8	Q5T8P6-2;Q5T8P6-3;Q5T8P6;Q5T8P6-5;Q5T8P6-4;Q5T8P6-6	Q5T8P6-2;Q5T8P6-3;Q5T8P6;Q5T8P6-5;Q5T8P6-4	RNA-binding protein 26
IL6ST	2.57577e+10	3.5189e+10	3.01847e+10	4.87068e+09	5.40667e+09	2.06171e+09	3.03771e+10	4.11302e+09	2.88472	0.000840322	4	5	3	2	2	3	biological regulation;carbohydrate metabolic process;cell surface receptor linked signaling pathway;cellular carbohydrate metabolic process;cellular glucan metabolic process;cellular macromolecule metabolic process;cellular metabolic process;cellular polysaccharide metabolic process;cellular process;cellular response to chemical stimulus;cellular response to cytokine stimulus;cellular response to…	binding;ciliary neurotrophic factor receptor activity;ciliary neurotrophic factor receptor binding;cytokine binding;cytokine receptor activity;cytokine receptor binding;growth factor binding;identical protein binding;interleukin-11 binding;interleukin-11 receptor activity;interleukin-27 binding;interleukin-27 receptor activity;molecular transducer activity;protein binding;protein dimerization act…	cell body;cell part;cell projection;ciliary neurotrophic factor receptor complex;dendrite;external side of plasma membrane;extracellular membrane-bounded organelle;extracellular organelle;extracellular region;extracellular region part;extracellular space;extracellular vesicular exosome;interleukin-6 receptor complex;macromolecular complex;membrane;membrane part;membrane-bounded organelle;membrane…	biological regulation;carbohydrate metabolic process;cellular metabolic process;cellular process;energy reserve metabolic process;generation of precursor metabolites and energy;macromolecule metabolic process;metabolic process;polysaccharide metabolic process;primary metabolic process;regulation of protein modification process;response to chemical stimulus;response to stimulus;signal transduction…	cell body;cell part;cell projection;extracellular organelle;extracellular region;extracellular space;macromolecular complex;membrane;neuron projection;neuronal cell body;organelle;plasma membrane;protein complex;receptor complex;vesicle	14	14	14	23.6	23.6	23.6	103.54	0	80.736	1175100000	48	7.2	7.6	6.1	2.9	2.9	5.4	P40189;P40189-3;P40189-2	P40189;P40189-3	Interleukin-6 receptor subunit beta
SH3PXD2B	2.24809e+12	2.31053e+12	2.20577e+12	3.59836e+12	3.57934e+12	4.08197e+12	2.2548e+12	3.75322e+12	-0.735132	0.000858777	17	20	18	23	24	22	adipose tissue development;anatomical structure development;biological regulation;bone development;cell differentiation;cellular component assembly;cellular component disassembly;cellular component disassembly at cellular level;cellular component organization;cellular component organization at cellular level;cellular component organization or biogenesis;cellular component organization or biogenes…	binding;lipid binding;phosphatidylinositol binding;phosphatidylinositol-3,5-bisphosphate binding;phosphatidylinositol-3-phosphate binding;phosphatidylinositol-4-phosphate binding;phosphatidylinositol-5-phosphate binding;phospholipid binding;protein binding;protein domain specific binding;SH2 domain binding	cell junction;cell part;cell projection;cytoplasm;cytoskeletal part;intracellular non-membrane-bounded organelle;intracellular organelle;intracellular organelle part;intracellular part;macromolecular complex;non-membrane-bounded organelle;organelle;organelle part;podosome;protein complex	anatomical structure development;biological regulation;cell differentiation;cellular component assembly;cellular component disassembly;cellular component organization;cellular localization;cellular membrane organization;cellular metabolic process;cellular process;developmental process;extracellular matrix organization;extracellular structure organization;localization;macromolecular complex assemb…	cell part;cell projection;cytoplasm;intracellular non-membrane-bounded organelle;intracellular organelle;macromolecular complex;organelle;protein complex	33	33	31	47.3	47.3	45.3	101.58	0	196.13	9222900000	276	27.1	32.9	26.6	35.9	37.1	31.9	A1X283	A1X283	SH3 and PX domain-containing protein 2B
MLLT4	5.06766e+12	5.2126e+12	5.55711e+12	3.43521e+12	3.76888e+12	3.767e+12	5.27912e+12	3.65703e+12	0.529625	0.000888675	38	41	37	30	36	35	adherens junction organization;biological adhesion;biological regulation;cell adhesion;cell communication;cell junction assembly;cell junction organization;cell-cell junction organization;cell-cell signaling;cellular component assembly;cellular component assembly at cellular level;cellular component organization;cellular component organization at cellular level;cellular component organization or …	binding;enzyme binding;GTPase binding;protein binding;protein C-terminus binding;Ras GTPase binding;small GTPase binding	adherens junction;anchoring junction;apical part of cell;cell junction;cell part;cell-cell adherens junction;cell-cell junction;cytoplasm;cytoplasmic part;cytosol;intracellular organelle part;intracellular part;membrane;nuclear part;nucleoplasm;organelle part;plasma membrane	biological adhesion;biological regulation;cell adhesion;cell communication;cell junction organization;cell-cell signaling;cellular component assembly;cellular component organization;cellular process;response to stimulus;signal transduction;signaling	apical part of cell;cell part;cytoplasm;cytosol;membrane;nucleoplasm;plasma membrane	57	57	1	45.8	45.8	2	207.79	0	204.09	7871300000	304	32.1	33.3	31.8	25.3	31.1	29	P55196-5;P55196;P55196-6	P55196-5;P55196;P55196-6	Afadin
MTMR6	1.56184e+11	1.53843e+11	1.48968e+11	2.10384e+11	2.00604e+11	1.92989e+11	1.52999e+11	2.01326e+11	-0.396014	0.000902562	7	6	6	7	7	6	biosynthetic process;cation transport;cellular biosynthetic process;cellular lipid metabolic process;cellular macromolecule metabolic process;cellular metabolic process;cellular potassium ion transport;cellular process;cellular protein metabolic process;dephosphorylation;establishment of localization;glycerolipid biosynthetic process;glycerolipid metabolic process;glycerophospholipid biosynthetic…	calcium activated cation channel activity;calcium-activated potassium channel activity;catalytic activity;cation channel activity;cation transmembrane transporter activity;channel activity;gated channel activity;hydrolase activity;hydrolase activity, acting on ester bonds;ion channel activity;ion gated channel activity;ion transmembrane transporter activity;passive transmembrane transporter activ…	cell part;cytoplasm;cytoplasmic part;cytosol;envelope;intracellular organelle part;intracellular part;nuclear envelope;nuclear part;organelle envelope;organelle part	biosynthetic process;cellular lipid metabolic process;cellular metabolic process;cellular process;establishment of localization;ion transport;lipid metabolic process;macromolecule metabolic process;macromolecule modification;metabolic process;phosphorus metabolic process;primary metabolic process;protein dephosphorylation;protein metabolic process;protein modification process;small molecule metab…	cell part;cytoplasm;cytosol;nuclear envelope	14	14	14	29.8	29.8	29.8	71.967	0	48.611	678060000	69	14.8	13.8	13.8	15.1	15.3	13.8	Q9Y217;Q9Y217-2;Q9Y216-2;Q9Y216	Q9Y217;Q9Y217-2	Myotubularin-related protein 6
TMEM2	7.86128e+10	4.06799e+10	5.06346e+10	1.71732e+11	1.72834e+11	1.56418e+11	5.66424e+10	1.66995e+11	-1.55985	0.000917028	6	4	3	6	5	6	developmental process;multicellular organismal development;multicellular organismal process		cell part;extracellular membrane-bounded organelle;extracellular organelle;extracellular region part;extracellular vesicular exosome;integral to membrane;intrinsic to membrane;membrane part;membrane-bounded organelle;membrane-bounded vesicle;organelle;vesicle	developmental process;multicellular organismal development;multicellular organismal process	cell part;extracellular organelle;organelle;vesicle	16	16	16	18.9	18.9	18.9	154.37	0	38.769	807620000	55	7.6	5.1	4	6.9	6.4	7	Q9UHN6;Q9UHN6-2	Q9UHN6;Q9UHN6-2	Transmembrane protein 2
FABP7	2.03195e+13	2.14319e+13	2.13655e+13	4.81961e+13	5.8503e+13	6.11836e+13	2.1039e+13	5.59609e+13	-1.41136	0.000925852	9	10	9	10	10	10	acylglycerol catabolic process;acylglycerol metabolic process;anatomical structure development;biological regulation;catabolic process;cell differentiation;cell proliferation;cell proliferation in forebrain;cellular catabolic process;cellular developmental process;cellular lipid catabolic process;cellular lipid metabolic process;cellular metabolic process;cellular process;developmental process;ep…	binding;lipid binding;transporter activity	cell body;cell part;cell projection;cytoplasmic part;cytosol;intracellular membrane-bounded organelle;intracellular organelle;intracellular part;membrane-bounded organelle;neuronal cell body;nucleus;organelle	anatomical structure development;biological regulation;catabolic process;cell differentiation;cell proliferation;cellular lipid metabolic process;cellular metabolic process;cellular process;developmental process;glycerol ether metabolic process;lipid metabolic process;metabolic process;primary metabolic process;small molecule metabolic process	cell body;cell part;cell projection;cytosol;intracellular membrane-bounded organelle;intracellular organelle;neuronal cell body;nucleus;organelle	10	10	10	72	72	72	14.889	0	323.31	92872000000	818	65.2	72	69.7	72	72	72	O15540;O15540-2	O15540;O15540-2	Fatty acid-binding protein, brain
G6PD	1.58583e+14	1.48262e+14	1.41327e+14	1.95778e+14	2.06062e+14	2.06001e+14	1.49391e+14	2.02613e+14	-0.43964	0.000931301	28	32	30	32	32	31	alcohol biosynthetic process;alcohol catabolic process;alcohol metabolic process;amine metabolic process;anatomical structure development;biological regulation;biosynthetic process;carbohydrate biosynthetic process;carbohydrate catabolic process;carbohydrate metabolic process;carboxylic acid metabolic process;catabolic process;cell maturation;cellular amine metabolic process;cellular amino acid m…	binding;carbohydrate binding;catalytic activity;coenzyme binding;cofactor binding;glucose binding;glucose-6-phosphate dehydrogenase activity;identical protein binding;monosaccharide binding;NADP binding;nucleotide binding;oxidoreductase activity;oxidoreductase activity, acting on CH-OH group of donors;oxidoreductase activity, acting on the CH-OH group of donors, NAD or NADP as acceptor;protein bi…	cell part;centrosome;cytoplasm;cytoplasmic part;cytoskeletal part;cytosol;extracellular membrane-bounded organelle;extracellular organelle;extracellular region part;extracellular vesicular exosome;internal side of plasma membrane;intracellular membrane-bounded organelle;intracellular non-membrane-bounded organelle;intracellular organelle;intracellular organelle part;intracellular part;membrane;me…	alcohol metabolic process;amine metabolic process;anatomical structure development;biological regulation;biosynthetic process;carbohydrate metabolic process;catabolic process;cell maturation;cellular amino acid metabolic process;cellular ketone metabolic process;cellular metabolic process;cellular nitrogen compound metabolic process;cellular process;cofactor metabolic process;cytokine production;…	cell part;centrosome;cytoplasm;cytosol;extracellular organelle;intracellular membrane-bounded organelle;intracellular non-membrane-bounded organelle;intracellular organelle;membrane;microtubule organizing center;nucleus;organelle;vesicle	34	34	34	75.7	75.7	75.7	59.256	0	323.31	50754000000	638	69.7	73	70.7	72.8	73	72.4	P11413;P11413-2;P11413-3	P11413;P11413-2;P11413-3	Glucose-6-phosphate 1-dehydrogenase
ANXA3	7.95153e+11	8.06686e+11	7.70188e+11	5.17875e+11	6.00303e+11	5.32368e+11	7.90675e+11	5.50182e+11	0.523177	0.000954867	11	8	10	10	11	9	biological regulation;cell activation;cell activation involved in immune response;cellular component organization;cellular component organization or biogenesis;cellular membrane organization;cellular process;defense response;defense response to bacterium;endocytosis;establishment of localization;establishment of localization in cell;exocytosis;immune effector process;immune system process;leukocy…	binding;calcium ion binding;calcium-dependent phospholipid binding;calcium-dependent protein binding;cation binding;enzyme inhibitor activity;enzyme regulator activity;ion binding;lipase inhibitor activity;lipid binding;metal ion binding;phospholipase A2 inhibitor activity;phospholipase inhibitor activity;phospholipid binding;protein binding	cell part;cytoplasm;cytoplasmic membrane-bounded vesicle;cytoplasmic part;cytoplasmic vesicle;cytoplasmic vesicle membrane;cytoplasmic vesicle part;endocytic vesicle membrane;extracellular membrane-bounded organelle;extracellular organelle;extracellular region part;extracellular vesicular exosome;intracellular membrane-bounded organelle;intracellular organelle;intracellular organelle part;intrace…	biological regulation;cell activation;cellular component organization;cellular membrane organization;cellular process;endocytosis;establishment of localization;exocytosis;immune system process;membrane invagination;membrane organization;multi-organism process;response to biotic stimulus;response to stimulus;response to stress;secretion;transport;vesicle-mediated transport	cell part;cytoplasm;cytoplasmic membrane-bounded vesicle;extracellular organelle;intracellular membrane-bounded organelle;intracellular organelle;membrane;organelle;plasma membrane;vesicle	12	12	12	44	44	44	36.375	0	36.196	762930000	55	44	30.3	35	36.5	39.9	37.5	P12429	P12429	Annexin A3
IMPDH2	6.76386e+13	6.78011e+13	6.48307e+13	4.83651e+13	4.85444e+13	5.34357e+13	6.67568e+13	5.01151e+13	0.41367	0.000976248	24	27	26	26	25	27	anatomical structure development;biosynthetic process;cell activation;cell proliferation;cellular aromatic compound metabolic process;cellular biosynthetic process;cellular component assembly;cellular component organization;cellular component organization or biogenesis;cellular metabolic process;cellular nitrogen compound biosynthetic process;cellular nitrogen compound metabolic process;cellular …	binding;catalytic activity;cation binding;DNA binding;IMP dehydrogenase activity;ion binding;metal ion binding;nucleic acid binding;nucleotide binding;oxidoreductase activity;oxidoreductase activity, acting on CH-OH group of donors;oxidoreductase activity, acting on the CH-OH group of donors, NAD or NADP as acceptor;RNA binding	cell part;cytoplasm;cytoplasmic part;cytosol;extracellular membrane-bounded organelle;extracellular organelle;extracellular region part;extracellular vesicular exosome;intracellular membrane-bounded organelle;intracellular organelle;intracellular organelle part;intracellular part;membrane;membrane-bounded organelle;membrane-bounded vesicle;microbody;microbody membrane;microbody part;nucleus;organ…	anatomical structure development;biosynthetic process;cell activation;cell proliferation;cellular aromatic compound metabolic process;cellular component assembly;cellular component organization;cellular metabolic process;cellular nitrogen compound metabolic process;cellular process;developmental process;heterocycle metabolic process;immune system process;macromolecular complex assembly;metabolic …	cell part;cytoplasm;cytosol;extracellular organelle;intracellular membrane-bounded organelle;intracellular organelle;membrane;microbody;nucleus;organelle;vesicle	30	30	29	69.3	69.3	67.7	55.804	0	323.31	31649000000	495	64.6	66.3	65	66.3	64.8	66.3	P12268	P12268	Inosine-5-monophosphate dehydrogenase 2
PAF1	5.86712e+11	6.30702e+11	6.13779e+11	7.7428e+11	7.94676e+11	8.3567e+11	6.10398e+11	8.01542e+11	-0.393029	0.00098895	13	10	12	11	12	12	biological regulation;biosynthetic process;cell fate commitment;cell fate commitment involved in formation of primary germ layers;cell surface receptor linked signaling pathway;cellular biosynthetic process;cellular component assembly;cellular component assembly at cellular level;cellular component organization;cellular component organization at cellular level;cellular component organization or b…	basal RNA polymerase II transcription machinery binding;basal transcription machinery binding;binding;chromatin binding;enzyme binding;protein binding;RNA polymerase binding;RNA polymerase core enzyme binding;RNA polymerase II core binding	Cdc73/Paf1 complex;cell part;cytoplasm;intracellular organelle part;intracellular part;macromolecular complex;membrane;nuclear part;nucleoplasm part;organelle part;protein complex;transcription elongation factor complex	biological regulation;biosynthetic process;cellular component assembly;cellular component organization;cellular localization;cellular metabolic process;cellular nitrogen compound metabolic process;cellular process;chromatin modification;chromatin organization;chromosome organization;developmental process;histone modification;localization;macromolecule metabolic process;macromolecule modification;…	cell part;cytoplasm;macromolecular complex;membrane;protein complex;transcription elongation factor complex	15	15	15	38.8	38.8	38.8	59.975	0	49.687	1895400000	99	36	25.8	34.1	30.5	31.8	32.6	Q8N7H5;Q8N7H5-3;Q8N7H5-2	Q8N7H5;Q8N7H5-3;Q8N7H5-2	RNA polymerase II-associated factor 1 homolog
MECR	6.16528e+09	4.76041e+09	4.18679e+09	0	0	0	5.03749e+09	0	#DIV/0!	0.00101746	1	1	1	2	1	1	biosynthetic process;carboxylic acid biosynthetic process;carboxylic acid metabolic process;cellular biosynthetic process;cellular ketone metabolic process;cellular lipid metabolic process;cellular metabolic process;cellular process;fatty acid biosynthetic process;fatty acid metabolic process;lipid biosynthetic process;lipid metabolic process;metabolic process;monocarboxylic acid metabolic proces…	binding;catalytic activity;cation binding;ion binding;metal ion binding;oxidoreductase activity;oxidoreductase activity, acting on the CH-CH group of donors;oxidoreductase activity, acting on the CH-CH group of donors, NAD or NADP as acceptor;trans-2-enoyl-CoA reductase (NADPH) activity;transition metal ion binding;zinc ion binding	cell part;cytoplasmic part;intracellular membrane-bounded organelle;intracellular organelle;intracellular part;membrane-bounded organelle;mitochondrion;nucleus;organelle	biosynthetic process;cellular ketone metabolic process;cellular lipid metabolic process;cellular metabolic process;cellular process;lipid metabolic process;metabolic process;organic acid metabolic process;primary metabolic process;small molecule metabolic process	cell part;intracellular membrane-bounded organelle;intracellular organelle;mitochondrion;nucleus;organelle	2	2	2	7.4	7.4	7.4	32.228	0.00031726	5.5089	38411000	6	2.7	2.7	2.7	7.4	2.7	4.7	Q9BV79-2;Q9BV79	Q9BV79-2;Q9BV79	Trans-2-enoyl-CoA reductase, mitochondrial
VPS13C	3.01162e+12	3.09559e+12	3.32703e+12	3.93802e+12	3.98955e+12	4.03489e+12	3.14475e+12	3.98749e+12	-0.342536	0.00101953	37	41	38	53	43	38	biological regulation;cellular process;establishment of localization;establishment of localization in cell;establishment of protein localization;establishment of protein localization to organelle;establishment of protein localization to vacuole;intracellular protein transport;intracellular transport;maintenance of location;maintenance of location in cell;maintenance of protein location;maintenanc…		cell part;extracellular membrane-bounded organelle;extracellular organelle;extracellular region part;extracellular vesicular exosome;extrinsic to membrane;intracellular;membrane part;membrane-bounded organelle;membrane-bounded vesicle;organelle;vesicle	biological regulation;cellular process;establishment of localization;protein targeting;protein transport;transport;vacuolar transport	cell part;extracellular organelle;intracellular;organelle;vesicle	97	97	96	37.4	37.4	37.3	417.27	0	316.48	7278900000	355	15.8	17	15.6	22	17.4	15.2	Q709C8-3;Q709C8;Q709C8-4;Q709C8-2	Q709C8-3;Q709C8;Q709C8-4;Q709C8-2	Vacuolar protein sorting-associated protein 13C
PPP2R4	3.63198e+12	3.7965e+12	3.39695e+12	4.83354e+12	4.87188e+12	4.63659e+12	3.60848e+12	4.78067e+12	-0.405822	0.00102281	7	6	6	7	6	7	biological regulation;cell cycle process;cellular component organization;cellular component organization at cellular level;cellular component organization or biogenesis;cellular component organization or biogenesis at cellular level;cellular macromolecule metabolic process;cellular metabolic process;cellular process;cellular protein metabolic process;cytoskeleton organization;macromolecule metabo…	adenyl nucleotide binding;adenyl ribonucleotide binding;ATP binding;binding;catalytic activity;cis-trans isomerase activity;enzyme activator activity;enzyme binding;enzyme regulator activity;identical protein binding;isomerase activity;nucleotide binding;peptidyl-prolyl cis-trans isomerase activity;phosphatase activator activity;phosphatase binding;phosphatase regulator activity;protein binding;p…	calcium channel complex;cation channel complex;cell part;cytoplasm;extracellular membrane-bounded organelle;extracellular organelle;extracellular region part;extracellular vesicular exosome;intracellular membrane-bounded organelle;intracellular organelle;intracellular organelle part;intracellular part;ion channel complex;macromolecular complex;membrane part;membrane-bounded organelle;membrane-bou…	biological regulation;cellular component organization;cellular metabolic process;cellular process;cytoskeleton organization;macromolecule metabolic process;macromolecule modification;metabolic process;organelle organization;peptidyl-amino acid modification;primary metabolic process;protein metabolic process;protein modification process;regulation of protein modification process	cell part;cytoplasm;extracellular organelle;intracellular membrane-bounded organelle;intracellular organelle;macromolecular complex;nucleoplasm;nucleus;organelle;protein complex;protein serine/threonine phosphatase complex;vesicle	11	11	11	53.4	53.4	53.4	33.467	0	99.127	7016500000	141	43.5	39.1	39.1	43.5	39.1	43.5	Q15257-3;Q15257-2;Q15257;Q15257-4	Q15257-3;Q15257-2;Q15257;Q15257-4	Serine/threonine-protein phosphatase 2A activator
CPT2	8.79483e+11	7.73661e+11	8.00898e+11	5.11544e+11	5.41116e+11	4.83637e+11	8.18014e+11	5.12099e+11	0.675703	0.0010298	16	18	17	13	16	16	amine transport;amino acid transmembrane transport;amino acid transport;betaine transport;carboxylic acid catabolic process;carboxylic acid metabolic process;carboxylic acid transport;carnitine shuttle;carnitine transport;catabolic process;cation transport;cellular catabolic process;cellular ketone metabolic process;cellular lipid catabolic process;cellular lipid metabolic process;cellular metabo…	carnitine O-acyltransferase activity;carnitine O-palmitoyltransferase activity;catalytic activity;O-acyltransferase activity;O-palmitoyltransferase activity;palmitoyltransferase activity;transferase activity;transferase activity, transferring acyl groups;transferase activity, transferring acyl groups other than amino-acyl groups	cell part;cytoplasmic part;intracellular membrane-bounded organelle;intracellular non-membrane-bounded organelle;intracellular organelle;intracellular organelle part;intracellular part;membrane;membrane-bounded organelle;mitochondrial inner membrane;mitochondrial membrane;mitochondrial part;mitochondrion;non-membrane-bounded organelle;nuclear part;nucleolus;nucleoplasm;organelle;organelle inner m…	amine transport;amino acid transport;catabolic process;cellular ketone metabolic process;cellular lipid metabolic process;cellular metabolic process;cellular process;establishment of localization;ion transport;lipid metabolic process;lipid transport;metabolic process;organic acid metabolic process;organic acid transport;primary metabolic process;small molecule metabolic process;transmembrane tran…	cell part;intracellular membrane-bounded organelle;intracellular non-membrane-bounded organelle;intracellular organelle;membrane;mitochondrion;nucleolus;nucleoplasm;organelle	22	22	22	45.9	45.9	45.9	73.776	0	68.148	2129300000	118	32.2	35.6	33.9	26.6	32.2	31.8	P23786	P23786	Carnitine O-palmitoyltransferase 2, mitochondrial
PCK2	4.82429e+11	4.53835e+11	4.72687e+11	3.81356e+11	3.66257e+11	3.88477e+11	4.69651e+11	3.78697e+11	0.310545	0.00103057	7	8	8	8	7	5	alcohol biosynthetic process;alcohol metabolic process;biological regulation;biosynthetic process;carbohydrate biosynthetic process;carbohydrate homeostasis;carbohydrate metabolic process;carboxylic acid metabolic process;cellular biosynthetic process;cellular carbohydrate biosynthetic process;cellular carbohydrate metabolic process;cellular chemical homeostasis;cellular glucose homeostasis;cellu…	binding;carbon-carbon lyase activity;carboxy-lyase activity;catalytic activity;cation binding;GTP binding;guanyl nucleotide binding;guanyl ribonucleotide binding;ion binding;lyase activity;metal ion binding;nucleotide binding;phosphoenolpyruvate carboxykinase (GTP) activity;phosphoenolpyruvate carboxykinase activity;purine nucleotide binding;purine ribonucleoside triphosphate binding;purine ribon…	cell part;cytoplasmic part;extracellular membrane-bounded organelle;extracellular organelle;extracellular region part;extracellular vesicular exosome;intracellular membrane-bounded organelle;intracellular organelle;intracellular organelle lumen;intracellular organelle part;intracellular part;membrane-bounded organelle;membrane-bounded vesicle;membrane-enclosed lumen;mitochondrial matrix;mitochond…	alcohol metabolic process;biological regulation;biosynthetic process;carbohydrate metabolic process;cellular homeostasis;cellular ketone metabolic process;cellular metabolic process;cellular nitrogen compound metabolic process;cellular process;cofactor metabolic process;heterocycle metabolic process;homeostatic process;metabolic process;nitrogen compound metabolic process;nucleobase-containing co…	cell part;extracellular organelle;intracellular membrane-bounded organelle;intracellular organelle;mitochondrion;organelle;vesicle	14	14	14	33.3	33.3	33.3	70.698	0	39.822	1327100000	62	20	21.1	22.5	19.1	17.7	10.8	Q16822;Q16822-3;Q16822-2;P35558;P35558-2	Q16822;Q16822-3;Q16822-2	Phosphoenolpyruvate carboxykinase [GTP], mitochondrial
ERBB2IP	3.87203e+12	3.91329e+12	3.78778e+12	3.20073e+12	2.89614e+12	3.0023e+12	3.8577e+12	3.03306e+12	0.346968	0.0010335	32	26	28	28	26	30	asymmetric protein localization;basal protein localization;biological adhesion;biological regulation;cell adhesion;cell cycle;cell growth;cell surface receptor linked signaling pathway;cellular component organization;cellular component organization at cellular level;cellular component organization or biogenesis;cellular component organization or biogenesis at cellular level;cellular process;cellu…	binding;ErbB-2 class receptor binding;integrin binding;protein binding;protein complex binding;receptor binding;structural constituent of cytoskeleton;structural molecule activity	basal plasma membrane;basement membrane;cell junction;cell part;cell-substrate junction;cytoplasm;extracellular matrix part;extracellular region part;hemidesmosome;intracellular membrane-bounded organelle;intracellular organelle;intracellular organelle part;intracellular part;membrane;membrane part;membrane-bounded organelle;nuclear membrane;nuclear part;nucleoplasm;nucleus;organelle;organelle me…	biological adhesion;biological regulation;cell adhesion;cell cycle;cell growth;cellular component organization;cellular process;cytoskeleton organization;establishment of localization;establishment or maintenance of cell polarity;growth;localization;organelle organization;protein targeting;protein transport;response to stimulus;signal transduction;transport	cell part;cytoplasm;intracellular membrane-bounded organelle;intracellular organelle;membrane;nucleoplasm;nucleus;organelle;plasma membrane	38	38	36	42.8	42.8	41	152.29	0	124.47	4007100000	222	35.8	25.4	32.3	31.2	27.9	31.1	Q96RT1-5;Q96RT1-3;Q96RT1-9;Q96RT1-2;Q96RT1;Q96RT1-8;Q96RT1-7;Q96RT1-6;Q96RT1-4;Q96NW7-3	Q96RT1-5;Q96RT1-3;Q96RT1-9;Q96RT1-2;Q96RT1;Q96RT1-8;Q96RT1-7;Q96RT1-6;Q96RT1-4	Protein LAP2
RASAL2	5.42796e+11	5.40035e+11	5.50284e+11	4.55609e+11	4.63467e+11	4.84217e+11	5.44372e+11	4.67764e+11	0.218811	0.00107466	15	13	15	13	14	17	biological regulation;cellular process;cellular response to stimulus;negative regulation of biological process;negative regulation of cell communication;negative regulation of cellular process;negative regulation of Ras protein signal transduction;negative regulation of response to stimulus;negative regulation of signal transduction;negative regulation of signaling;negative regulation of small GT…	enzyme activator activity;enzyme regulator activity;GTPase activator activity;GTPase regulator activity;nucleoside-triphosphatase regulator activity	cell part;cytoplasm;intracellular part;intrinsic to internal side of plasma membrane;intrinsic to membrane;intrinsic to plasma membrane;membrane part;plasma membrane part	biological regulation;cellular process;response to stimulus;signal transduction	cell part;cytoplasm	23	23	21	25.5	25.5	23.6	143.9	0	67.254	1075000000	82	17	13	16.2	13.7	16.7	17.7	Q9UJF2-2;Q9UJF2	Q9UJF2-2;Q9UJF2	Ras GTPase-activating protein nGAP
KIF2A	1.96556e+12	1.91416e+12	1.98989e+12	1.59214e+12	1.48762e+12	1.62187e+12	1.95654e+12	1.56721e+12	0.320104	0.00110635	16	14	16	13	13	15	anatomical structure development;antigen processing and presentation;antigen processing and presentation of exogenous antigen;antigen processing and presentation of exogenous peptide antigen;antigen processing and presentation of exogenous peptide antigen via MHC class II;antigen processing and presentation of peptide antigen;antigen processing and presentation of peptide antigen via MHC class II…	adenyl nucleotide binding;adenyl ribonucleotide binding;ATP binding;ATPase activity;binding;catalytic activity;hydrolase activity;hydrolase activity, acting on acid anhydrides;hydrolase activity, acting on acid anhydrides, in phosphorus-containing anhydrides;microtubule motor activity;motor activity;nucleoside-triphosphatase activity;nucleotide binding;purine nucleotide binding;purine ribonucleos…	cell part;centrosome;cytoplasmic part;cytoskeletal part;cytosol;intracellular non-membrane-bounded organelle;intracellular organelle;intracellular organelle part;intracellular part;kinesin complex;macromolecular complex;membrane;microtubule;microtubule associated complex;microtubule organizing center;non-membrane-bounded organelle;organelle;organelle part;protein complex;spindle pole	anatomical structure development;biological regulation;cell cycle;cell differentiation;cell division;cellular component assembly;cellular component disassembly;cellular component movement;cellular component organization;cellular process;coagulation;cytoskeleton organization;developmental process;immune system process;metabolic process;mitotic cell cycle;multicellular organismal process;organelle …	cell part;centrosome;cytosol;intracellular non-membrane-bounded organelle;intracellular organelle;macromolecular complex;membrane;microtubule organizing center;organelle;protein complex	24	24	2	45.3	45.3	5.1	79.954	0	71.077	4866400000	143	30.3	27.6	26.6	27.9	19.1	32.9	O00139;O00139-4;O00139-1;O00139-5	O00139;O00139-4;O00139-1;O00139-5	Kinesin-like protein KIF2A
SEPT10	2.75737e+12	2.82379e+12	2.97391e+12	1.58991e+12	1.65927e+12	1.96891e+12	2.85169e+12	1.73936e+12	0.713258	0.00111609	12	13	12	12	12	10	cell cycle;cell division;cellular process	binding;GTP binding;guanyl nucleotide binding;guanyl ribonucleotide binding;nucleotide binding;purine nucleotide binding;purine ribonucleoside triphosphate binding;purine ribonucleotide binding;ribonucleotide binding	cell part;cytoplasm;cytoskeleton;intracellular non-membrane-bounded organelle;intracellular organelle;intracellular part;non-membrane-bounded organelle;organelle	cell cycle;cell division;cellular process	cell part;cytoplasm;cytoskeleton;intracellular non-membrane-bounded organelle;intracellular organelle;organelle	19	18	18	55.3	51.5	51.5	58.136	0	234.14	7335200000	187	43.1	44.9	41.2	43.3	41.7	32.8	Q9P0V9-2;Q9P0V9;Q9P0V9-3	Q9P0V9-2;Q9P0V9;Q9P0V9-3	Septin-10
VDAC1	6.48631e+13	5.4942e+13	5.48652e+13	8.99882e+13	9.34269e+13	9.94424e+13	5.82234e+13	9.42858e+13	-0.695441	0.00112481	19	18	19	18	19	18	anion transport;apoptosis;behavior;behavioral defense response;behavioral fear response;cell communication;cell death;cell differentiation;cell-cell signaling;cellular developmental process;cellular process;cognition;death;defense response;developmental process;epithelial cell differentiation;establishment of localization;fear response;ion transport;learning;learning or memory;multicellular organ…	anion channel activity;anion transmembrane transporter activity;binding;channel activity;enzyme binding;gated channel activity;ion channel activity;ion transmembrane transporter activity;kinase binding;passive transmembrane transporter activity;porin activity;protein binding;protein kinase binding;substrate-specific channel activity;substrate-specific transmembrane transporter activity;substrate-…	cell part;cytoplasmic part;extracellular membrane-bounded organelle;extracellular organelle;extracellular region part;extracellular vesicular exosome;intracellular membrane-bounded organelle;intracellular non-membrane-bounded organelle;intracellular organelle;intracellular organelle part;intracellular part;macromolecular complex;membrane;membrane part;membrane-bounded organelle;membrane-bounded v…	behavior;cell communication;cell death;cell differentiation;cell-cell signaling;cellular process;death;developmental process;establishment of localization;ion transport;multicellular organismal process;neurological system process;response to stimulus;response to stress;signaling;transport;viral reproduction	cell part;extracellular organelle;intracellular membrane-bounded organelle;intracellular non-membrane-bounded organelle;intracellular organelle;macromolecular complex;membrane;mitochondrion;nucleus;organelle;plasma membrane;protein complex;vesicle	19	19	19	75.3	75.3	75.3	30.772	0	323.31	43296000000	825	75.3	71.4	75.3	71.4	75.3	71.4	P21796	P21796	Voltage-dependent anion-selective channel protein 1
ATAD3A	1.24956e+13	1.24234e+13	1.18163e+13	1.04937e+13	1.03117e+13	1.02633e+13	1.22451e+13	1.03563e+13	0.241701	0.00113102	15	17	18	16	19	18	biological regulation;cell growth;cellular process;growth;negative regulation of apoptosis;negative regulation of biological process;negative regulation of cell death;negative regulation of cellular process;negative regulation of programmed cell death;regulation of apoptosis;regulation of biological process;regulation of cell death;regulation of cellular process;regulation of programmed cell death	adenyl nucleotide binding;adenyl ribonucleotide binding;ATP binding;binding;nucleotide binding;purine nucleotide binding;purine ribonucleoside triphosphate binding;purine ribonucleotide binding;ribonucleotide binding	cell part;cytoplasmic part;integral to membrane;intracellular membrane-bounded organelle;intracellular non-membrane-bounded organelle;intracellular organelle;intracellular organelle part;intracellular part;intrinsic to membrane;membrane;membrane part;membrane-bounded organelle;mitochondrial inner membrane;mitochondrial membrane;mitochondrial nucleoid;mitochondrial part;mitochondrion;non-membrane-…	biological regulation;cell growth;cellular process;growth	cell part;intracellular membrane-bounded organelle;intracellular non-membrane-bounded organelle;intracellular organelle;membrane;mitochondrion;organelle	21	21	7	42.5	42.5	11.3	66.217	0	202.85	9118700000	211	35.3	36	39.2	37.7	40.8	38.2	Q9NVI7-2;Q9NVI7;Q9NVI7-3;Q5T9A4-2	Q9NVI7-2;Q9NVI7;Q9NVI7-3	ATPase family AAA domain-containing protein 3A
CDK6	8.23653e+12	7.60555e+12	7.07225e+12	4.8914e+12	4.76253e+12	4.7955e+12	7.63811e+12	4.81648e+12	0.665237	0.00113455	14	14	14	11	14	13	anatomical structure development;astrocyte development;biological regulation;cell activation;cell cycle;cell cycle arrest;cell cycle process;cell dedifferentiation;cell development;cell differentiation;cell division;cell surface receptor linked signaling pathway;cellular developmental process;cellular macromolecule metabolic process;cellular metabolic process;cellular process;cellular protein met…	adenyl nucleotide binding;adenyl ribonucleotide binding;ATP binding;binding;catalytic activity;cyclin binding;cyclin-dependent protein kinase activity;kinase activity;nucleotide binding;phosphotransferase activity, alcohol group as acceptor;protein binding;protein kinase activity;protein serine/threonine kinase activity;purine nucleotide binding;purine ribonucleoside triphosphate binding;purine r…	cell part;cell projection;centrosome;cyclin-dependent protein kinase holoenzyme complex;cytoplasm;cytoplasmic part;cytoskeletal part;cytosol;intracellular membrane-bounded organelle;intracellular non-membrane-bounded organelle;intracellular organelle;intracellular organelle part;intracellular part;macromolecular complex;membrane-bounded organelle;microtubule organizing center;non-membrane-bounded…	anatomical structure development;biological regulation;cell activation;cell cycle;cell development;cell differentiation;cell division;cellular metabolic process;cellular process;developmental process;immune system process;macromolecule metabolic process;macromolecule modification;metabolic process;mitotic cell cycle;multi-organism process;phosphorus metabolic process;primary metabolic process;pro…	cell part;cell projection;centrosome;cyclin-dependent protein kinase holoenzyme complex;cytoplasm;cytosol;intracellular membrane-bounded organelle;intracellular non-membrane-bounded organelle;intracellular organelle;macromolecular complex;microtubule organizing center;nucleoplasm;nucleus;organelle;protein complex	18	17	17	62.3	59.8	59.8	36.938	0	314.86	16156000000	265	54	57.1	57.1	43.9	54	51.2	Q00534;Q96Q40-6;Q96Q40-4;Q96Q40-3;Q96Q40-5;Q96Q40	Q00534	Cyclin-dependent kinase 6
EPM2AIP1	1.09337e+11	1.12667e+11	1.13039e+11	1.33451e+11	1.32679e+11	1.27069e+11	1.11681e+11	1.31067e+11	-0.230917	0.00114011	2	2	5	3	3	5	biological regulation;positive regulation of biological process;positive regulation of biosynthetic process;positive regulation of carbohydrate metabolic process;positive regulation of catalytic activity;positive regulation of cellular biosynthetic process;positive regulation of cellular carbohydrate metabolic process;positive regulation of cellular metabolic process;positive regulation of cellul…		cell part;cytoplasmic part;endoplasmic reticulum;intracellular membrane-bounded organelle;intracellular organelle;intracellular part;membrane-bounded organelle;nucleus;organelle	biological regulation;response to chemical stimulus;response to endogenous stimulus;response to stimulus	cell part;endoplasmic reticulum;intracellular membrane-bounded organelle;intracellular organelle;nucleus;organelle	8	8	8	22.2	22.2	22.2	70.369	0	28.817	812700000	34	6.1	6.6	14.8	10	9.6	16	Q7L775	Q7L775	EPM2A-interacting protein 1
NARS	1.00571e+13	1.01065e+13	1.0922e+13	7.82387e+12	8.01311e+12	7.57747e+12	1.03619e+13	7.80481e+12	0.408848	0.00114218	19	19	20	16	18	16	amine metabolic process;amino acid activation;asparaginyl-tRNA aminoacylation;carboxylic acid metabolic process;cellular amine metabolic process;cellular amino acid metabolic process;cellular ketone metabolic process;cellular macromolecule metabolic process;cellular metabolic process;cellular nitrogen compound metabolic process;cellular process;gene expression;macromolecule metabolic process;meta…	adenyl nucleotide binding;adenyl ribonucleotide binding;aminoacyl-tRNA ligase activity;asparagine-tRNA ligase activity;ATP binding;binding;catalytic activity;ligase activity;ligase activity, forming aminoacyl-tRNA and related compounds;ligase activity, forming carbon-oxygen bonds;nucleic acid binding;nucleotide binding;purine nucleotide binding;purine ribonucleoside triphosphate binding;purine ri…	cell part;cytoplasm;cytoplasmic part;cytosol;extracellular membrane-bounded organelle;extracellular organelle;extracellular region part;extracellular vesicular exosome;intracellular membrane-bounded organelle;intracellular organelle;intracellular part;membrane-bounded organelle;membrane-bounded vesicle;mitochondrion;organelle;vesicle	amine metabolic process;cellular amino acid metabolic process;cellular ketone metabolic process;cellular metabolic process;cellular nitrogen compound metabolic process;cellular process;macromolecule metabolic process;metabolic process;nitrogen compound metabolic process;nucleobase-containing compound metabolic process;organic acid metabolic process;primary metabolic process;RNA metabolic process;…	cell part;cytoplasm;cytosol;extracellular organelle;intracellular membrane-bounded organelle;intracellular organelle;mitochondrion;organelle;vesicle	23	23	23	48.2	48.2	48.2	62.942	0	310.71	17225000000	269	36.9	40.1	42.2	33.2	35.9	32.8	O43776;O43776-2	O43776	Asparagine--tRNA ligase, cytoplasmic
BRD3	1.44723e+10	9.52037e+09	1.16935e+10	0	0	0	1.18954e+10	0	#DIV/0!	0.00115023	2	2	4	NaN	NaN	NaN	biological regulation;biosynthetic process;cellular biosynthetic process;cellular component organization;cellular component organization at cellular level;cellular component organization or biogenesis;cellular component organization or biogenesis at cellular level;cellular macromolecule biosynthetic process;cellular macromolecule metabolic process;cellular metabolic process;cellular nitrogen comp…	binding;chromatin binding;histone acetyl-lysine binding;histone binding;protein binding	cell part;intracellular membrane-bounded organelle;intracellular organelle;intracellular part;membrane-bounded organelle;nucleus;organelle	biological regulation;biosynthetic process;cellular component organization;cellular metabolic process;cellular nitrogen compound metabolic process;cellular process;chromatin modification;chromatin organization;chromosome organization;macromolecule metabolic process;metabolic process;nitrogen compound metabolic process;nucleobase-containing compound metabolic process;organelle organization;primary…	cell part;intracellular membrane-bounded organelle;intracellular organelle;nucleus;organelle	17	13	13	29.5	24.1	24.1	79.541	0	41.842	478520000	32	6.6	6.5	10.5	5.4	4.1	4.1	Q15059;Q15059-2	Q15059;Q15059-2	Bromodomain-containing protein 3
ATP6V1B2	5.48918e+12	5.62476e+12	5.29879e+12	4.56939e+12	4.52573e+12	4.32356e+12	5.47091e+12	4.47289e+12	0.290573	0.00118329	19	22	21	19	18	20	ATP hydrolysis coupled proton transport;ATP metabolic process;biological regulation;cation homeostasis;cation transport;cell surface receptor linked signaling pathway;cellular cation homeostasis;cellular chemical homeostasis;cellular component organization;cellular component organization at cellular level;cellular component organization or biogenesis;cellular component organization or biogenesis …	active transmembrane transporter activity;adenyl nucleotide binding;adenyl ribonucleotide binding;ATP binding;ATPase activity;ATPase activity, coupled;ATPase activity, coupled to movement of substances;ATPase activity, coupled to transmembrane movement of ions;ATPase activity, coupled to transmembrane movement of substances;binding;catalytic activity;cation transmembrane transporter activity;cati…	cell part;cell projection;cytoplasmic membrane-bounded vesicle;cytoplasmic part;cytoplasmic vesicle;cytosol;endomembrane system;extracellular membrane-bounded organelle;extracellular organelle;extracellular region part;extracellular vesicular exosome;integral to membrane;intracellular membrane-bounded organelle;intracellular organelle;intracellular organelle part;intracellular part;intrinsic to m…	biological regulation;cellular component organization;cellular homeostasis;cellular ion homeostasis;cellular metabolic process;cellular nitrogen compound metabolic process;cellular process;establishment of localization;heterocycle metabolic process;homeostatic process;hydrogen transport;interspecies interaction between organisms;ion transport;metabolic process;multi-organism process;nitrogen comp…	cell part;cell projection;cytoplasmic membrane-bounded vesicle;cytosol;endomembrane system;extracellular organelle;intracellular membrane-bounded organelle;intracellular organelle;macromolecular complex;membrane;microvillus;organelle;plasma membrane;protein complex;vesicle	23	23	23	71.4	71.4	71.4	56.5	0	204.61	9850300000	330	56	66.3	65.4	56	51.9	58.1	P21281;P15313	P21281	V-type proton ATPase subunit B, brain isoform
RAB23	3.19242e+12	3.22386e+12	3.09095e+12	2.50172e+12	2.29947e+12	2.17816e+12	3.16908e+12	2.32645e+12	0.445933	0.00119536	8	8	6	7	7	9	anatomical structure formation involved in morphogenesis;anatomical structure morphogenesis;autophagic vacuole assembly;biological regulation;cell projection assembly;cell projection organization;cellular component assembly;cellular component assembly at cellular level;cellular component assembly involved in morphogenesis;cellular component organization;cellular component organization at cellular…	binding;catalytic activity;GTP binding;GTPase activity;guanyl nucleotide binding;guanyl ribonucleotide binding;hydrolase activity;hydrolase activity, acting on acid anhydrides;hydrolase activity, acting on acid anhydrides, in phosphorus-containing anhydrides;nucleoside-triphosphatase activity;nucleotide binding;purine nucleotide binding;purine ribonucleoside triphosphate binding;purine ribonucleo…	autophagic vacuole;cell part;cytoplasm;cytoplasmic membrane-bounded vesicle;cytoplasmic part;cytoplasmic vesicle;cytoplasmic vesicle membrane;cytoplasmic vesicle part;endocytic vesicle;endocytic vesicle membrane;endosomal part;endosome membrane;extracellular membrane-bounded organelle;extracellular organelle;extracellular region part;extracellular vesicular exosome;intracellular membrane-bounded …	anatomical structure formation involved in morphogenesis;anatomical structure morphogenesis;biological regulation;cellular component assembly;cellular component organization;cellular process;developmental process;establishment of localization;organelle assembly;organelle organization;protein transport;regulation of transport;response to stimulus;response to stress;signal transduction;transport;va…	cell part;cytoplasm;cytoplasmic membrane-bounded vesicle;extracellular organelle;intracellular membrane-bounded organelle;intracellular organelle;membrane;organelle;plasma membrane;vacuole;vesicle	10	10	10	58.6	58.6	58.6	26.659	0	32.546	4894700000	51	49.8	47.3	30.4	36.7	42.6	51.5	Q9ULC3	Q9ULC3	Ras-related protein Rab-23
PSAT1	1.60447e+13	1.60207e+13	1.69926e+13	1.23874e+13	1.33322e+13	1.29822e+13	1.63527e+13	1.29006e+13	0.342089	0.00122138	19	18	19	19	18	18	amine biosynthetic process;amine metabolic process;biosynthetic process;carboxylic acid biosynthetic process;carboxylic acid metabolic process;cellular amine metabolic process;cellular amino acid biosynthetic process;cellular amino acid metabolic process;cellular biosynthetic process;cellular ketone metabolic process;cellular metabolic process;cellular nitrogen compound biosynthetic process;cellu…	binding;catalytic activity;cofactor binding;O-phospho-L-serine:2-oxoglutarate aminotransferase activity;pyridoxal phosphate binding;transaminase activity;transferase activity;transferase activity, transferring nitrogenous groups;vitamin B6 binding;vitamin binding	cell part;cytoplasm;cytoplasmic part;cytosol;extracellular membrane-bounded organelle;extracellular organelle;extracellular region part;extracellular vesicular exosome;intracellular part;membrane-bounded organelle;membrane-bounded vesicle;organelle;vesicle	amine metabolic process;biosynthetic process;cellular amino acid metabolic process;cellular ketone metabolic process;cellular metabolic process;cellular nitrogen compound metabolic process;cellular process;heterocycle metabolic process;metabolic process;nitrogen compound metabolic process;organic acid metabolic process;primary metabolic process;small molecule metabolic process;vitamin metabolic p…	cell part;cytoplasm;cytosol;extracellular organelle;organelle;vesicle	20	20	20	68.4	68.4	68.4	40.422	0	152.47	19151000000	329	65.7	65.7	65.7	65.7	55.9	65.7	Q9Y617;Q9Y617-2	Q9Y617;Q9Y617-2	Phosphoserine aminotransferase
KHDRBS3	1.02591e+12	9.99679e+11	8.60862e+11	1.62122e+12	1.47208e+12	1.4912e+12	9.6215e+11	1.52817e+12	-0.667468	0.0012306	4	2	4	5	4	3	biological regulation;biosynthetic process;cellular biosynthetic process;cellular macromolecule biosynthetic process;cellular macromolecule metabolic process;cellular metabolic process;cellular nitrogen compound metabolic process;cellular process;gamete generation;macromolecule biosynthetic process;macromolecule metabolic process;male gamete generation;metabolic process;multicellular organismal p…	binding;nucleic acid binding;RNA binding	cell part;intracellular membrane-bounded organelle;intracellular organelle;intracellular organelle part;intracellular part;membrane-bounded organelle;nuclear part;nucleoplasm;nucleus;organelle;organelle part	biological regulation;biosynthetic process;cellular metabolic process;cellular nitrogen compound metabolic process;cellular process;macromolecule metabolic process;metabolic process;multicellular organismal process;nitrogen compound metabolic process;nucleobase-containing compound metabolic process;primary metabolic process;RNA metabolic process	cell part;intracellular membrane-bounded organelle;intracellular organelle;nucleoplasm;nucleus;organelle	7	6	6	23.6	20.3	20.3	30.249	0	17.346	1736500000	30	17.7	10.3	17.7	20.7	17.7	13.3	O75525-2;O75525	O75525-2;O75525	KH domain-containing, RNA-binding, signal transduction-associated protein 3
PDGFRA	1.06189e+10	4.19817e+10	2.52957e+10	5.4117e+11	3.80632e+11	5.59159e+11	2.59654e+10	4.93654e+11	-4.24884	0.00124027	6	4	6	12	10	13	actin cytoskeleton organization;actin filament-based process;actomyosin structure organization;adrenal gland development;anatomical structure development;anatomical structure formation involved in morphogenesis;anatomical structure morphogenesis;biological adhesion;biological regulation;calcium ion homeostasis;cardiac myofibril assembly;cation homeostasis;cell activation;cell adhesion;cell chemot…	adenyl nucleotide binding;adenyl ribonucleotide binding;ATP binding;binding;catalytic activity;growth factor binding;growth factor receptor binding;identical protein binding;kinase activity;molecular transducer activity;nucleotide binding;phosphotransferase activity, alcohol group as acceptor;platelet-derived growth factor alpha-receptor activity;platelet-derived growth factor binding;platelet-de…	cell part;cell projection;cytoplasm;external side of plasma membrane;integral to membrane;integral to plasma membrane;intracellular membrane-bounded organelle;intracellular organelle;intracellular part;intrinsic to membrane;intrinsic to plasma membrane;macromolecular complex;membrane;membrane part;membrane-bounded organelle;microvillus;nucleus;organelle;plasma membrane;plasma membrane part;protei…	anatomical structure development;anatomical structure formation involved in morphogenesis;anatomical structure morphogenesis;biological adhesion;biological regulation;cell activation;cell adhesion;cell differentiation;cell motility;cellular component assembly;cellular component movement;cellular component organization;cellular homeostasis;cellular ion homeostasis;cellular metabolic process;cellul…	cell part;cell projection;cytoplasm;intracellular membrane-bounded organelle;intracellular organelle;macromolecular complex;membrane;microvillus;nucleus;organelle;plasma membrane;protein complex	42	42	41	47.3	47.3	46.6	122.67	0	323.31	23364000000	321	5.8	5.5	5.6	18.8	16.7	18.4	P16234;P16234-3;P16234-2;P36888-2;P36888	P16234;P16234-3	Platelet-derived growth factor receptor alpha
LYAR	3.05928e+12	2.89817e+12	2.95494e+12	2.10198e+12	2.3714e+12	2.19807e+12	2.9708e+12	2.22381e+12	0.417813	0.0012447	11	11	12	8	10	12		binding;cation binding;ion binding;metal ion binding	cell part;intracellular membrane-bounded organelle;intracellular non-membrane-bounded organelle;intracellular organelle;intracellular organelle part;intracellular part;membrane-bounded organelle;non-membrane-bounded organelle;nuclear part;nucleolus;nucleus;organelle;organelle part		cell part;intracellular membrane-bounded organelle;intracellular non-membrane-bounded organelle;intracellular organelle;nucleolus;nucleus;organelle	12	12	12	43	43	43	43.614	0	58.416	2583400000	92	36.9	40.4	43	29.3	33.2	43	Q9NX58	Q9NX58	Cell growth-regulating nucleolar protein
ADSS	5.6124e+12	5.42045e+12	5.21886e+12	4.25408e+12	4.109e+12	3.83772e+12	5.41724e+12	4.06693e+12	0.413616	0.00126339	16	16	14	15	12	13	amine metabolic process;AMP biosynthetic process;AMP metabolic process;aspartate family amino acid metabolic process;aspartate metabolic process;biosynthetic process;carboxylic acid metabolic process;cellular amine metabolic process;cellular amino acid metabolic process;cellular aromatic compound metabolic process;cellular biosynthetic process;cellular ketone metabolic process;cellular metabolic …	adenylosuccinate synthase activity;anion binding;binding;catalytic activity;cation binding;GTP binding;guanyl nucleotide binding;guanyl ribonucleotide binding;ion binding;ligase activity;ligase activity, forming carbon-nitrogen bonds;magnesium ion binding;metal ion binding;nucleotide binding;phosphate ion binding;purine nucleotide binding;purine ribonucleoside triphosphate binding;purine ribonucl…	cell part;cytoplasm;cytoplasmic part;cytosol;extracellular membrane-bounded organelle;extracellular organelle;extracellular region part;extracellular vesicular exosome;intracellular part;membrane;membrane-bounded organelle;membrane-bounded vesicle;organelle;plasma membrane;vesicle	amine metabolic process;biosynthetic process;cellular amino acid metabolic process;cellular aromatic compound metabolic process;cellular ketone metabolic process;cellular metabolic process;cellular nitrogen compound metabolic process;cellular process;heterocycle metabolic process;immune system process;metabolic process;nitrogen compound metabolic process;nucleobase-containing compound metabolic p…	cell part;cytoplasm;cytosol;extracellular organelle;membrane;organelle;plasma membrane;vesicle	18	18	18	53.5	53.5	53.5	50.097	0	88.243	6366900000	208	49.6	49.6	43.4	48	38.6	42.3	P30520;Q8N142;Q8N142-2	P30520	Adenylosuccinate synthetase isozyme 2
COPB2	4.3453e+13	4.26693e+13	4.15368e+13	36773551740168	3.72026e+13	3.79238e+13	4.2553e+13	3.73e+13	0.190086	0.00127085	32	35	31	33	31	33	cellular component organization;cellular component organization at cellular level;cellular component organization or biogenesis;cellular component organization or biogenesis at cellular level;cellular process;COPI coating of Golgi vesicle;establishment of localization;establishment of localization in cell;establishment of protein localization;Golgi transport vesicle coating;Golgi vesicle transpor…	structural molecule activity	cell part;COPI vesicle coat;cytoplasmic part;cytoplasmic vesicle part;cytosol;Golgi apparatus part;intracellular organelle part;intracellular part;macromolecular complex;membrane coat;membrane part;organelle part;protein complex;vesicle coat	cellular component organization;cellular process;establishment of localization;Golgi vesicle transport;membrane organization;organelle organization;protein transport;transport;vesicle organization;vesicle-mediated transport	cell part;cytosol;macromolecular complex;protein complex	39	39	39	59.9	59.9	59.9	102.49	0	323.31	24334000000	481	51.5	53.9	49.1	55.6	50	54.2	P35606;P35606-2	P35606;P35606-2	Coatomer subunit beta
PDCD6IP	4.51856e+13	4.14331e+13	4.33531e+13	5.2205e+13	5.38433e+13	5.43084e+13	4.33239e+13	5.34523e+13	-0.303087	0.00128916	40	40	40	41	41	38	apoptosis;biological regulation;cell cycle;cell death;cellular process;cytokinetic cell separation;cytokinetic process;death;establishment of localization;establishment of protein localization;programmed cell death;protein transport;regulation of biological process;regulation of cell cycle;regulation of cell cycle process;regulation of cellular component organization;regulation of cellular proces…	binding;calcium-dependent protein binding;G-protein-coupled receptor binding;identical protein binding;protein binding;protein dimerization activity;protein homodimerization activity;proteinase activated receptor binding;receptor binding	adherens junction;anchoring junction;cell junction;cell part;cell-substrate adherens junction;cell-substrate junction;cytoplasm;cytoplasmic membrane-bounded vesicle;cytoplasmic part;cytoplasmic vesicle;cytoskeletal part;cytosol;endoplasmic reticulum exit site;endoplasmic reticulum part;extracellular membrane-bounded organelle;extracellular organelle;extracellular region part;extracellular vesicul…	biological regulation;cell cycle;cell death;cellular process;death;establishment of localization;protein transport;regulation of cell cycle;regulation of organelle organization;transport;viral reproduction	cell part;cytoplasm;cytoplasmic membrane-bounded vesicle;cytosol;extracellular organelle;intracellular membrane-bounded organelle;intracellular organelle;membrane;microtubule organizing center;organelle;vesicle	46	46	1	64.6	64.6	1	96.022	0	323.31	22870000000	543	59.1	57.5	57.6	62.6	58.2	56.3	Q8WUM4;Q8WUM4-3	Q8WUM4	Programmed cell death 6-interacting protein
WDR75	1.04204e+12	1.1412e+12	1.21942e+12	7.10617e+11	7.23886e+11	6.70507e+11	1.13422e+12	7.0167e+11	0.692836	0.00129676	12	12	12	11	11	10			cell part;intracellular non-membrane-bounded organelle;intracellular organelle;intracellular organelle part;intracellular part;non-membrane-bounded organelle;nuclear part;nucleolus;nucleoplasm;organelle;organelle part		cell part;intracellular non-membrane-bounded organelle;intracellular organelle;nucleolus;nucleoplasm;organelle	18	18	18	38.3	38.3	38.3	94.498	0	48.746	1277900000	57	25.5	25.1	25.2	22.5	24	21.3	Q8IWA0	Q8IWA0	WD repeat-containing protein 75
MYL6B	9.74397e+10	9.69053e+10	9.53576e+10	8.25442e+10	7.53869e+10	7.67409e+10	9.65676e+10	7.8224e+10	0.303927	0.00130054	3	2	2	3	3	3	actin filament-based movement;actin filament-based process;actin-mediated cell contraction;actin-myosin filament sliding;anatomical structure development;cellular component movement;cellular process;developmental process;metabolic process;multicellular organismal process;muscle contraction;muscle filament sliding;muscle system process;muscle tissue development;skeletal muscle tissue development;s…	binding;calcium ion binding;catalytic activity;cation binding;hydrolase activity;hydrolase activity, acting on acid anhydrides;hydrolase activity, acting on acid anhydrides, in phosphorus-containing anhydrides;ion binding;metal ion binding;motor activity;nucleoside-triphosphatase activity;pyrophosphatase activity;structural constituent of muscle;structural molecule activity	cell part;contractile fiber part;cytoplasmic part;cytoskeletal part;cytosol;extracellular membrane-bounded organelle;extracellular organelle;extracellular region part;extracellular vesicular exosome;intracellular organelle part;intracellular part;macromolecular complex;membrane-bounded organelle;membrane-bounded vesicle;muscle myosin complex;myosin complex;myosin II complex;organelle;organelle pa…	anatomical structure development;cellular component movement;cellular process;developmental process;metabolic process;multicellular organismal process;muscle contraction	cell part;cytosol;extracellular organelle;macromolecular complex;organelle;protein complex;vesicle	8	6	6	41.8	30.3	30.3	22.764	0	13.829	463750000	20	27.9	23.1	23.1	27.4	27.9	27.9	P14649	P14649	Myosin light chain 6B
ATP1B3	7.49008e+12	7.61926e+12	7.42148e+12	6.14156e+12	6.59412e+12	6.26688e+12	7.51027e+12	6.33419e+12	0.245705	0.00131805	10	12	11	12	11	12	biological regulation;blood coagulation;cation homeostasis;cation transport;cell migration;cell motility;cellular cation homeostasis;cellular chemical homeostasis;cellular component movement;cellular component organization;cellular component organization or biogenesis;cellular homeostasis;cellular ion homeostasis;cellular localization;cellular macromolecule localization;cellular membrane organiza…	active transmembrane transporter activity;ATPase activator activity;ATPase activity;ATPase activity, coupled;ATPase activity, coupled to movement of substances;ATPase activity, coupled to transmembrane movement of ions;ATPase activity, coupled to transmembrane movement of ions, phosphorylative mechanism;ATPase activity, coupled to transmembrane movement of substances;ATPase binding;ATPase regulat…	caveola;cell part;cytoplasmic membrane-bounded vesicle;cytoplasmic part;cytoplasmic vesicle;extracellular membrane-bounded organelle;extracellular organelle;extracellular region part;extracellular vesicular exosome;intracellular membrane-bounded organelle;intracellular organelle;intracellular part;macromolecular complex;melanosome;membrane;membrane part;membrane raft;membrane-bounded organelle;me…	biological regulation;cell motility;cellular component movement;cellular component organization;cellular homeostasis;cellular ion homeostasis;cellular localization;cellular membrane organization;cellular process;coagulation;establishment of localization;homeostatic process;immune system process;ion transport;localization;locomotion;membrane organization;multicellular organismal process;plasma mem…	cell part;cytoplasmic membrane-bounded vesicle;extracellular organelle;intracellular membrane-bounded organelle;intracellular organelle;macromolecular complex;membrane;organelle;plasma membrane;protein complex;vesicle	14	14	14	63.4	63.4	63.4	31.512	0	125.83	8646000000	191	50.5	57	54.5	57	53	57	P54709;P54709-2	P54709;P54709-2	Sodium/potassium-transporting ATPase subunit beta-3
MICAL1	3.69679e+11	3.81891e+11	4.13821e+11	5.526e+11	5.118e+11	5.52987e+11	3.88464e+11	5.39129e+11	-0.472851	0.00136119	13	11	12	13	12	16	actin cytoskeleton organization;actin filament depolymerization;actin filament organization;actin filament-based process;actin polymerization or depolymerization;biological regulation;cellular component disassembly;cellular component disassembly at cellular level;cellular component organization;cellular component organization at cellular level;cellular component organization or biogenesis;cellula…	actin binding;binding;catalytic activity;cation binding;coenzyme binding;cofactor binding;cytoskeletal protein binding;FAD binding;flavin adenine dinucleotide binding;ion binding;metal ion binding;monooxygenase activity;oxidoreductase activity;oxidoreductase activity, acting on paired donors, with incorporation or reduction of molecular oxygen;oxidoreductase activity, acting on paired donors, wit…	cell part;cytoplasm;cytoskeletal part;intermediate filament;intracellular organelle part;intracellular part;macromolecular complex;organelle part;protein complex	biological regulation;cellular component disassembly;cellular component organization;cellular metabolic process;cellular process;cytoskeleton organization;metabolic process;organelle organization;protein depolymerization;regulation of protein modification process;response to stimulus;signal transduction;sulfur compound metabolic process	cell part;cytoplasm;macromolecular complex;protein complex	24	24	23	34.8	34.8	33.7	117.87	0	115.89	3030500000	143	18.7	15.4	18.3	19.3	17.7	23.7	Q8TDZ2;Q8TDZ2-4;Q8TDZ2-2;Q8TDZ2-3	Q8TDZ2;Q8TDZ2-4;Q8TDZ2-2	Protein-methionine sulfoxide oxidase MICAL1
LDHA	2.01976e+12	1.99727e+12	1.97858e+12	2.39451e+12	2.33096e+12	2.25687e+12	1.99853e+12	2.32745e+12	-0.219805	0.00137377	8	9	8	9	13	10	alcohol catabolic process;alcohol metabolic process;anatomical structure development;carbohydrate catabolic process;carbohydrate metabolic process;carboxylic acid metabolic process;catabolic process;cell communication;cellular carbohydrate catabolic process;cellular carbohydrate metabolic process;cellular ketone metabolic process;cellular metabolic process;cellular process;cellular response to ex…	catalytic activity;lactate dehydrogenase activity;L-lactate dehydrogenase activity;oxidoreductase activity;oxidoreductase activity, acting on CH-OH group of donors;oxidoreductase activity, acting on the CH-OH group of donors, NAD or NADP as acceptor	cell part;cell projection part;cytoplasmic part;cytosol;extracellular membrane-bounded organelle;extracellular organelle;extracellular region part;extracellular vesicular exosome;flagellar fibrous sheath;flagellum part;intracellular membrane-bounded organelle;intracellular organelle;intracellular organelle part;intracellular part;membrane;membrane-bounded organelle;membrane-bounded vesicle;microt…	alcohol metabolic process;anatomical structure development;carbohydrate metabolic process;catabolic process;cell communication;cellular ketone metabolic process;cellular metabolic process;cellular process;developmental process;generation of precursor metabolites and energy;metabolic process;organic acid metabolic process;primary metabolic process;response to external stimulus;response to extracel…	cell part;cytosol;extracellular organelle;intracellular membrane-bounded organelle;intracellular organelle;membrane;mitochondrion;nucleus;organelle;vesicle	19	19	18	74.1	74.1	70.5	36.688	0	323.31	60619000000	379	25.9	39.8	36.7	39.2	56	42.5	P00338;P00338-3;P00338-4;P00338-5;P00338-2;Q6ZMR3;P07864	P00338;P00338-3;P00338-4;P00338-5;P00338-2	L-lactate dehydrogenase A chain
LAMC1	4.39241e+12	4.01035e+12	3.94117e+12	2.67535e+12	2.86102e+12	2.95819e+12	4.11465e+12	2.83152e+12	0.539191	0.00140792	26	28	26	22	27	26	anatomical structure development;anatomical structure morphogenesis;axon guidance;biological adhesion;biological regulation;cell adhesion;cell junction assembly;cell junction organization;cell migration;cell morphogenesis;cell morphogenesis involved in differentiation;cell motility;cell-substrate adhesion;cell-substrate junction assembly;cellular component assembly;cellular component assembly at …	binding;extracellular matrix structural constituent;glycolipid binding;glycosphingolipid binding;lipid binding;sphingolipid binding;structural molecule activity	basement membrane;extracellular matrix;extracellular matrix part;extracellular membrane-bounded organelle;extracellular organelle;extracellular region;extracellular region part;extracellular space;extracellular vesicular exosome;laminin complex;laminin-1 complex;laminin-10 complex;laminin-11 complex;macromolecular complex;membrane-bounded organelle;membrane-bounded vesicle;organelle;protein compl…	anatomical structure development;anatomical structure morphogenesis;biological adhesion;biological regulation;cell adhesion;cell junction organization;cell morphogenesis;cell motility;cellular component assembly;cellular component disassembly;cellular component morphogenesis;cellular component movement;cellular component organization;cellular process;developmental process;extracellular matrix org…	extracellular matrix;extracellular organelle;extracellular region;extracellular space;laminin complex;macromolecular complex;organelle;protein complex;vesicle	48	48	47	46.1	46.1	45.2	177.6	0	323.31	11092000000	361	28.2	29	28.2	23.2	29	27	P11047	P11047	Laminin subunit gamma-1
ITM2B	3.45342e+11	3.4815e+11	3.77071e+11	4.47571e+11	4.67516e+11	4.45828e+11	3.56854e+11	4.53638e+11	-0.346207	0.00140899	6	5	5	5	8	5	anatomical structure development;biological regulation;developmental process;negative regulation of amyloid precursor protein biosynthetic process;negative regulation of biological process;negative regulation of biosynthetic process;negative regulation of cellular biosynthetic process;negative regulation of cellular macromolecule biosynthetic process;negative regulation of cellular metabolic proc…	adenyl nucleotide binding;adenyl ribonucleotide binding;ATP binding;beta-amyloid binding;binding;nucleotide binding;protein binding;purine nucleotide binding;purine ribonucleoside triphosphate binding;purine ribonucleotide binding;ribonucleotide binding	cell part;cytoplasmic part;cytoplasmic vesicle membrane;cytoplasmic vesicle part;endosomal part;endosome membrane;extracellular membrane-bounded organelle;extracellular organelle;extracellular region;extracellular region part;extracellular space;extracellular vesicular exosome;Golgi apparatus;Golgi apparatus part;Golgi membrane;Golgi-associated vesicle membrane;integral to membrane;integral to or…	anatomical structure development;biological regulation;developmental process	cell part;extracellular organelle;extracellular region;extracellular space;Golgi apparatus;intracellular membrane-bounded organelle;intracellular organelle;membrane;organelle;plasma membrane;vesicle	13	13	13	62.8	62.8	62.8	30.338	0	83.293	3091300000	122	46.2	24.8	36.5	32.7	50.8	25.2	Q9Y287;Q9Y287-2	Q9Y287	Integral membrane protein 2B;BRI2, membrane form;BRI2 intracellular domain;BRI2C, soluble form;Bri23 peptide
SPATA5L1	5.91416e+10	8.5399e+10	8.71852e+10	1.57943e+11	1.81224e+11	1.85237e+11	7.72419e+10	1.74801e+11	-1.17826	0.00142454	4	6	5	5	7	8		adenyl nucleotide binding;adenyl ribonucleotide binding;ATP binding;binding;nucleotide binding;purine nucleotide binding;purine ribonucleoside triphosphate binding;purine ribonucleotide binding;ribonucleotide binding	cell part;cytoplasm;intracellular part		cell part;cytoplasm	10	10	10	20.3	20.3	20.3	80.709	0	22.107	366890000	17	8.6	13.1	12	14.2	16.2	15.1	Q9BVQ7;Q9BVQ7-2;Q9BVQ7-3	Q9BVQ7;Q9BVQ7-2	Spermatogenesis-associated protein 5-like protein 1
TRAPPC5	3.29684e+11	3.89372e+11	3.72797e+11	5.50945e+11	5.09655e+11	5.43557e+11	3.63951e+11	5.34719e+11	-0.555037	0.00145021	6	5	6	7	6	7	cellular process;establishment of localization;transport;vesicle-mediated transport		cell part;cytoplasmic part;endoplasmic reticulum;Golgi apparatus;Golgi apparatus part;intracellular membrane-bounded organelle;intracellular organelle;intracellular organelle part;intracellular part;macromolecular complex;membrane-bounded organelle;organelle;organelle part;protein complex;TRAPP complex	cellular process;establishment of localization;transport;vesicle-mediated transport	cell part;endoplasmic reticulum;Golgi apparatus;intracellular membrane-bounded organelle;intracellular organelle;macromolecular complex;organelle;protein complex	7	7	7	46.3	46.3	46.3	20.783	0	42.26	1075100000	47	42	36.7	31.9	46.3	42	46.3	Q8IUR0	Q8IUR0	Trafficking protein particle complex subunit 5
TPP1	1.40239e+12	1.32814e+12	1.51631e+12	1.00198e+12	9.7607e+11	9.58274e+11	1.41561e+12	9.78775e+11	0.532378	0.00147418	7	8	6	8	7	7	anatomical structure development;anatomical structure homeostasis;biological regulation;bone resorption;catabolic process;cell differentiation;cellular catabolic process;cellular component organization;cellular component organization at cellular level;cellular component organization or biogenesis;cellular component organization or biogenesis at cellular level;cellular developmental process;cellul…	binding;catalytic activity;cation binding;endopeptidase activity;exopeptidase activity;hydrolase activity;ion binding;metal ion binding;peptidase activity;peptidase activity, acting on L-amino acid peptides;peptide binding;serine hydrolase activity;serine-type endopeptidase activity;serine-type peptidase activity;tripeptidyl-peptidase activity	cell part;cytoplasmic membrane-bounded vesicle;cytoplasmic part;cytoplasmic vesicle;extracellular membrane-bounded organelle;extracellular organelle;extracellular region part;extracellular vesicular exosome;intracellular membrane-bounded organelle;intracellular organelle;intracellular organelle lumen;intracellular organelle part;intracellular part;lysosomal lumen;lysosome;lytic vacuole;melanosome…	anatomical structure development;biological regulation;catabolic process;cell differentiation;cellular component organization;cellular metabolic process;cellular process;developmental process;homeostatic process;lipid metabolic process;macromolecule metabolic process;metabolic process;multicellular organismal process;neurological system process;organelle organization;peptide metabolic process;pri…	cell part;cytoplasmic membrane-bounded vesicle;extracellular organelle;intracellular membrane-bounded organelle;intracellular organelle;lysosome;mitochondrion;organelle;vacuole;vesicle	11	11	11	39.8	39.8	39.8	61.247	0	46.712	2072900000	78	24	28.1	17.2	28.1	24	24	O14773;O14773-2	O14773;O14773-2	Tripeptidyl-peptidase 1
EEF1A2	3.53488e+12	4.21133e+12	3.24294e+12	1.50229e+13	1.11326e+13	1.23874e+13	3.66305e+12	1.28476e+13	-1.81039	0.00147736	7	7	8	11	10	10	biological regulation;positive regulation of apoptosis;positive regulation of biological process;positive regulation of catalytic activity;positive regulation of cell death;positive regulation of cellular process;positive regulation of kinase activity;positive regulation of lipid kinase activity;positive regulation of lipid metabolic process;positive regulation of metabolic process;positive regul…	binding;catalytic activity;enzyme binding;GTP binding;GTPase activity;guanyl nucleotide binding;guanyl ribonucleotide binding;hydrolase activity;hydrolase activity, acting on acid anhydrides;hydrolase activity, acting on acid anhydrides, in phosphorus-containing anhydrides;kinase binding;nucleic acid binding;nucleoside-triphosphatase activity;nucleotide binding;protein binding;protein kinase bind…	cell body;cell part;cytoplasm;cytoplasmic part;eukaryotic translation elongation factor 1 complex;intracellular part;macromolecular complex;neuronal cell body;protein complex	biological regulation;response to chemical stimulus;response to stimulus	cell body;cell part;cytoplasm;macromolecular complex;neuronal cell body;protein complex	27	11	11	71.3	41	41	50.47	0	69.442	6612200000	75	65.7	57.5	67	71.3	69.8	69.8	Q05639	Q05639	Elongation factor 1-alpha 2
LACTB	2.52282e+12	2.69172e+12	2.74554e+12	1.50423e+12	1.64506e+12	1.87082e+12	2.65336e+12	1.67337e+12	0.665063	0.0014779	11	12	14	10	11	14		catalytic activity;hydrolase activity	cell part;cytoplasm;cytoplasmic part;intracellular membrane-bounded organelle;intracellular organelle;intracellular part;membrane-bounded organelle;mitochondrion;organelle		cell part;cytoplasm;intracellular membrane-bounded organelle;intracellular organelle;mitochondrion;organelle	14	14	14	31.4	31.4	31.4	60.693	0	98.493	1907300000	84	26.7	31.3	31.4	26.3	29.4	31.4	P83111;P83111-2	P83111;P83111-2	Serine beta-lactamase-like protein LACTB, mitochondrial
DERL2	1.89869e+11	1.96711e+11	1.80844e+11	2.53188e+11	2.34636e+11	2.50669e+11	1.89141e+11	2.46164e+11	-0.380159	0.00153198	2	2	2	2	2	2	behavior;behavioral interaction between organisms;biological regulation;catabolic process;cellular catabolic process;cellular macromolecule catabolic process;cellular macromolecule metabolic process;cellular metabolic process;cellular process;cellular response to chemical stimulus;cellular response to organic substance;cellular response to stimulus;cellular response to stress;cellular response to…		cell part;cytoplasmic part;early endosome;endoplasmic reticulum;endoplasmic reticulum membrane;endoplasmic reticulum part;endosome;integral to endoplasmic reticulum membrane;integral to membrane;integral to organelle membrane;intracellular membrane-bounded organelle;intracellular organelle;intracellular organelle part;intracellular part;intrinsic to endoplasmic reticulum membrane;intrinsic to mem…	behavior;behavioral interaction between organisms;biological regulation;catabolic process;cellular metabolic process;cellular process;establishment of localization;macromolecule metabolic process;metabolic process;multi-organism process;primary metabolic process;protein metabolic process;protein transport;proteolysis;proteolysis involved in cellular protein catabolic process;response to chemical …	cell part;endoplasmic reticulum;endosome;intracellular membrane-bounded organelle;intracellular organelle;membrane;organelle	2	2	2	17.2	17.2	17.2	27.567	0.00016861	7.2483	638360000	38	17.2	17.2	17.2	17.2	17.2	17.2	Q9GZP9	Q9GZP9	Derlin-2
EPHX1	1.62222e+13	1.82776e+13	1.72978e+13	2.22219e+13	2.22976e+13	2.33589e+13	1.72659e+13	2.26261e+13	-0.390068	0.00154528	17	17	18	19	19	19	aromatic compound catabolic process;catabolic process;cellular aromatic compound metabolic process;cellular catabolic process;cellular metabolic process;cellular process;metabolic process;response to chemical stimulus;response to organic cyclic compound;response to organic substance;response to stimulus;response to toxin	catalytic activity;cis-stilbene-oxide hydrolase activity;epoxide hydrolase activity;ether hydrolase activity;hydrolase activity;hydrolase activity, acting on ether bonds	cell part;cytoplasmic part;endoplasmic reticulum membrane;endoplasmic reticulum part;integral to membrane;intracellular organelle part;intracellular part;intrinsic to membrane;membrane;membrane part;organelle membrane;organelle part	catabolic process;cellular aromatic compound metabolic process;cellular metabolic process;cellular process;metabolic process;response to chemical stimulus;response to stimulus	cell part;membrane	21	21	21	59.1	59.1	59.1	52.948	0	155.72	19001000000	292	50.5	53.6	55.6	57.6	57.6	57.6	P07099	P07099	Epoxide hydrolase 1
GPD2	2.43001e+13	2.32657e+13	2.38022e+13	2.92675e+13	3.06698e+13	3.22229e+13	2.37893e+13	3.07201e+13	-0.368869	0.00155767	33	34	35	33	32	34	alcohol biosynthetic process;alcohol catabolic process;alcohol metabolic process;alditol catabolic process;alditol metabolic process;anatomical structure development;biosynthetic process;camera-type eye development;carbohydrate biosynthetic process;carbohydrate catabolic process;carbohydrate metabolic process;catabolic process;cellular biosynthetic process;cellular carbohydrate biosynthetic proce…	binding;calcium ion binding;catalytic activity;cation binding;glycerol-3-phosphate dehydrogenase activity;ion binding;metal ion binding;oxidoreductase activity;oxidoreductase activity, acting on CH-OH group of donors;oxidoreductase activity, acting on the CH-OH group of donors, quinone or similar compound as acceptor;sn-glycerol-3-phosphate:ubiquinone oxidoreductase activity;sn-glycerol-3-phospha…	cell part;cytoplasmic part;glycerol-3-phosphate dehydrogenase complex;intracellular organelle part;intracellular part;macromolecular complex;membrane;mitochondrial inner membrane;mitochondrial membrane;mitochondrial part;organelle inner membrane;organelle membrane;organelle part;protein complex	alcohol metabolic process;anatomical structure development;biosynthetic process;carbohydrate metabolic process;catabolic process;cellular lipid metabolic process;cellular metabolic process;cellular process;developmental process;growth;lipid metabolic process;metabolic process;multicellular organismal process;phosphorus metabolic process;primary metabolic process;small molecule metabolic process	cell part;macromolecular complex;membrane;protein complex	40	40	40	67.1	67.1	67.1	80.852	0	323.31	21865000000	503	58.6	59.6	60.5	57.4	57.2	59.6	P43304;P43304-2	P43304;P43304-2	Glycerol-3-phosphate dehydrogenase, mitochondrial
MLEC	4.33612e+12	4.32615e+12	4.52075e+12	2.49248e+12	3.09373e+12	3.02037e+12	4.39434e+12	2.86886e+12	0.615169	0.00157659	10	10	9	11	10	10	carbohydrate metabolic process;cellular carbohydrate metabolic process;cellular macromolecule metabolic process;cellular metabolic process;cellular process;cellular protein metabolic process;glycosylation;macromolecule glycosylation;macromolecule metabolic process;macromolecule modification;metabolic process;peptidyl-amino acid modification;peptidyl-asparagine modification;post-translational prot…	binding;carbohydrate binding;enzyme binding;protein binding	cell part;cytoplasmic part;endoplasmic reticulum;endoplasmic reticulum membrane;endoplasmic reticulum part;integral to membrane;intracellular membrane-bounded organelle;intracellular organelle;intracellular organelle part;intracellular part;intrinsic to membrane;membrane;membrane part;membrane-bounded organelle;organelle;organelle membrane;organelle part	carbohydrate metabolic process;cellular metabolic process;cellular process;macromolecule metabolic process;macromolecule modification;metabolic process;peptidyl-amino acid modification;primary metabolic process;protein folding;protein glycosylation;protein metabolic process;protein modification process	cell part;endoplasmic reticulum;intracellular membrane-bounded organelle;intracellular organelle;membrane;organelle	12	12	12	40.8	40.8	40.8	32.233	0	257.89	12500000000	226	38.4	38.4	32.9	40.8	38.4	38.4	Q14165	Q14165	Malectin
RCC2	5.18046e+13	5.39997e+13	5.65191e+13	3.69431e+13	4.07591e+13	4.11646e+13	5.41078e+13	3.96223e+13	0.449525	0.00163393	20	20	20	21	20	20	biological regulation;cell cycle;cell cycle phase;cell cycle process;cell division;cell junction assembly;cell junction organization;cell surface receptor linked signaling pathway;cell-substrate junction assembly;cellular component assembly;cellular component assembly at cellular level;cellular component organization;cellular component organization at cellular level;cellular component organizatio…	binding;cytoskeletal protein binding;enzyme binding;GTPase binding;kinase binding;microtubule binding;protein binding;protein domain specific binding;protein kinase binding;Rac GTPase binding;Ras GTPase binding;Rho GTPase binding;small GTPase binding;tubulin binding	cell part;chromosomal part;chromosome, centromeric core region;cytoplasmic part;cytoskeletal part;cytosol;intracellular non-membrane-bounded organelle;intracellular organelle;intracellular organelle part;intracellular part;macromolecular complex;microtubule;midbody;non-membrane-bounded organelle;nuclear part;nucleolus;organelle;organelle part;protein complex	biological regulation;cell cycle;cell division;cell junction organization;cellular component assembly;cellular component organization;cellular localization;cellular process;endosome organization;localization;mitosis;mitotic cell cycle;nuclear division;organelle fission;organelle organization;regulation of cell cycle;regulation of mitotic cell cycle;regulation of organelle organization;response to…	cell part;cytosol;intracellular non-membrane-bounded organelle;intracellular organelle;macromolecular complex;midbody;nucleolus;organelle;protein complex	21	21	21	54	54	54	56.084	0	221.71	20685000000	362	52.5	52.5	52.5	54	52.5	52.5	Q9P258	Q9P258	Protein RCC2
TFAM	2.49897e+12	2.685e+12	2.71659e+12	1.98989e+12	2.04414e+12	2.11632e+12	2.63352e+12	2.05012e+12	0.361286	0.00163807	7	6	6	6	7	6	biological regulation;biosynthetic process;cellular biosynthetic process;cellular component assembly;cellular component assembly at cellular level;cellular component organization;cellular component organization at cellular level;cellular component organization or biogenesis;cellular component organization or biogenesis at cellular level;cellular macromolecular complex assembly;cellular macromolec…	binding;chromatin binding;core promoter proximal region DNA binding;core promoter proximal region sequence-specific DNA binding;DNA bending activity;DNA binding;mitochondrial light strand promoter sense binding;nucleic acid binding;nucleic acid binding transcription factor activity;regulatory region DNA binding;regulatory region nucleic acid binding;RNA polymerase II core promoter proximal region…	cell part;cytoplasmic part;cytosol;intracellular membrane-bounded organelle;intracellular non-membrane-bounded organelle;intracellular organelle;intracellular organelle lumen;intracellular organelle part;intracellular part;membrane-bounded organelle;membrane-enclosed lumen;mitochondrial matrix;mitochondrial nucleoid;mitochondrial part;mitochondrion;non-membrane-bounded organelle;nucleoid;nucleus;…	biological regulation;biosynthetic process;cellular component assembly;cellular component organization;cellular macromolecular complex assembly;cellular metabolic process;cellular nitrogen compound metabolic process;cellular process;chromatin modification;chromatin organization;chromosome organization;DNA metabolic process;DNA replication;macromolecular complex assembly;macromolecule metabolic pr…	cell part;cytosol;intracellular membrane-bounded organelle;intracellular non-membrane-bounded organelle;intracellular organelle;mitochondrion;nucleus;organelle	7	7	7	22.8	22.8	22.8	29.096	0	22.24	3105200000	60	22.8	19.9	19.9	19.9	22.8	19.9	Q00059;Q00059-2	Q00059;Q00059-2	Transcription factor A, mitochondrial
PNPLA2	7.56955e+09	6.95968e+09	7.65098e+09	0	0	2.51717e+09	7.39341e+09	8.39056e+08	3.1394	0.00164048	1	1	1	2	1	1	acylglycerol catabolic process;acylglycerol metabolic process;biological regulation;biosynthetic process;catabolic process;cellular biosynthetic process;cellular catabolic process;cellular component organization;cellular component organization at cellular level;cellular component organization or biogenesis;cellular component organization or biogenesis at cellular level;cellular lipid catabolic pr…	carboxylic ester hydrolase activity;catalytic activity;hydrolase activity;hydrolase activity, acting on ester bonds;lipase activity;triglyceride lipase activity	cell part;cytoplasmic part;cytosol;endoplasmic reticulum membrane;endoplasmic reticulum part;integral to membrane;intracellular membrane-bounded organelle;intracellular organelle;intracellular organelle part;intracellular part;intrinsic to membrane;lipid particle;membrane;membrane part;membrane-bounded organelle;organelle;organelle membrane;organelle part;plasma membrane	biological regulation;biosynthetic process;catabolic process;cellular component organization;cellular lipid metabolic process;cellular metabolic process;cellular process;glycerol ether metabolic process;lipid metabolic process;localization;metabolic process;organelle organization;primary metabolic process;small molecule metabolic process	cell part;cytosol;intracellular membrane-bounded organelle;intracellular organelle;lipid particle;membrane;organelle;plasma membrane	3	3	3	9.5	9.5	9.5	55.315	0.0059573	2.7134	40960000	5	2.6	2.6	2.6	6.9	2.6	2.6	Q96AD5;Q96AD5-2	Q96AD5	Patatin-like phospholipase domain-containing protein 2
WHSC1	6.40875e+11	5.97667e+11	5.7688e+11	4.38226e+11	4.62818e+11	4.57755e+11	6.05141e+11	4.52933e+11	0.417973	0.00168771	11	11	11	7	10	10	anatomical structure development;anatomical structure morphogenesis;atrial septum morphogenesis;atrial septum primum morphogenesis;atrial septum secundum morphogenesis;biological regulation;biosynthetic process;bone development;cardiac septum morphogenesis;cellular biosynthetic process;cellular component organization;cellular component organization at cellular level;cellular component organizatio…	binding;catalytic activity;cation binding;chromatin binding;DNA binding;histone methyltransferase activity;histone-lysine N-methyltransferase activity;ion binding;lysine N-methyltransferase activity;metal ion binding;methyltransferase activity;N-methyltransferase activity;nucleic acid binding;protein methyltransferase activity;protein-lysine N-methyltransferase activity;S-adenosylmethionine-depen…	cell part;chromosome;cytoplasm;intracellular membrane-bounded organelle;intracellular non-membrane-bounded organelle;intracellular organelle;intracellular organelle part;intracellular part;membrane-bounded organelle;non-membrane-bounded organelle;nuclear part;nucleoplasm;nucleus;organelle;organelle part	anatomical structure development;anatomical structure morphogenesis;biological regulation;biosynthetic process;cellular component organization;cellular metabolic process;cellular nitrogen compound metabolic process;cellular process;chromatin modification;chromatin organization;chromosome organization;developmental process;histone modification;macromolecule metabolic process;macromolecule modifica…	cell part;chromosome;cytoplasm;intracellular membrane-bounded organelle;intracellular non-membrane-bounded organelle;intracellular organelle;nucleoplasm;nucleus;organelle	19	19	8	24.3	24.3	11.6	152.26	0	67.464	1362000000	80	14.4	14	14.4	10.6	13.3	14.1	O96028;O96028-4;O96028-2	O96028	Histone-lysine N-methyltransferase NSD2
PAPSS1	1.82957e+12	2.08857e+12	2.00647e+12	2.6482e+12	2.75875e+12	2.58436e+12	1.97487e+12	2.66377e+12	-0.431713	0.00169004	19	13	13	16	15	14	3'-phosphoadenosine 5'-phosphosulfate biosynthetic process;3'-phosphoadenosine 5'-phosphosulfate metabolic process;amine metabolic process;aminoglycan metabolic process;anatomical structure development;biosynthetic process;carbohydrate metabolic process;cellular biosynthetic process;cellular metabolic process;cellular nitrogen compound biosynthetic process;cellular nitrogen compound metabolic pro…	adenyl nucleotide binding;adenyl ribonucleotide binding;adenylylsulfate kinase activity;adenylyltransferase activity;ATP binding;binding;catalytic activity;kinase activity;nucleotide binding;nucleotidyltransferase activity;phosphotransferase activity, alcohol group as acceptor;purine nucleotide binding;purine ribonucleoside triphosphate binding;purine ribonucleotide binding;ribonucleotide binding…	cell part;cytoplasmic part;cytosol;intracellular part	amine metabolic process;anatomical structure development;biosynthetic process;carbohydrate metabolic process;cellular metabolic process;cellular nitrogen compound metabolic process;cellular process;developmental process;heterocycle metabolic process;macromolecule metabolic process;metabolic process;nitrogen compound metabolic process;nucleobase-containing compound metabolic process;nucleobase-con…	cell part;cytosol	21	21	20	45.7	45.7	43.4	70.832	0	108.32	5498400000	165	42.9	28	32.1	37.7	35.7	34	O43252	O43252	Bifunctional 3-phosphoadenosine 5-phosphosulfate synthase 1;Sulfate adenylyltransferase;Adenylyl-sulfate kinase
KIAA0020	4.70431e+12	4.44944e+12	4.83306e+12	3.80905e+12	3.76399e+12	3.63634e+12	4.66227e+12	3.73646e+12	0.31936	0.00172081	16	16	15	15	16	16	biological regulation;posttranscriptional regulation of gene expression;regulation of biological process;regulation of biosynthetic process;regulation of cellular biosynthetic process;regulation of cellular macromolecule biosynthetic process;regulation of cellular metabolic process;regulation of cellular process;regulation of cellular protein metabolic process;regulation of gene expression;regula…	binding;DNA binding;mRNA binding;nucleic acid binding;RNA binding	cell part;cytoplasmic part;endoplasmic reticulum;intracellular membrane-bounded organelle;intracellular non-membrane-bounded organelle;intracellular organelle;intracellular organelle part;intracellular part;membrane-bounded organelle;non-membrane-bounded organelle;nuclear part;nucleolus;organelle;organelle part	biological regulation;regulation of translation	cell part;endoplasmic reticulum;intracellular membrane-bounded organelle;intracellular non-membrane-bounded organelle;intracellular organelle;nucleolus;organelle	22	22	22	46.5	46.5	46.5	73.584	0	152.59	3969800000	149	36.7	38.4	35.3	35.2	38.3	38.3	Q15397	Q15397	Pumilio domain-containing protein KIAA0020
TAP2	1.30288e+12	1.16076e+12	1.06224e+12	6.67296e+11	6.06336e+11	6.45119e+11	1.1753e+12	6.39584e+11	0.877818	0.00175011	8	7	7	6	7	7	antigen processing and presentation;antigen processing and presentation of endogenous antigen;antigen processing and presentation of endogenous peptide antigen;antigen processing and presentation of endogenous peptide antigen via MHC class I;antigen processing and presentation of endogenous peptide antigen via MHC class I via ER pathway;antigen processing and presentation of endogenous peptide an…	active transmembrane transporter activity;adenyl nucleotide binding;adenyl ribonucleotide binding;ATP binding;ATPase activity;ATPase activity, coupled;ATPase activity, coupled to movement of substances;ATPase activity, coupled to transmembrane movement of substances;binding;catalytic activity;hydrolase activity;hydrolase activity, acting on acid anhydrides;hydrolase activity, acting on acid anhyd…	cell part;cytoplasmic part;endoplasmic reticulum membrane;endoplasmic reticulum part;integral to endoplasmic reticulum membrane;integral to membrane;integral to organelle membrane;intracellular organelle part;intracellular part;intrinsic to endoplasmic reticulum membrane;intrinsic to membrane;intrinsic to organelle membrane;macromolecular complex;membrane;membrane part;organelle membrane;organell…	biological regulation;cellular process;establishment of localization;immune system process;interspecies interaction between organisms;multi-organism process;peptide transport;protein transport;transmembrane transport;transport	cell part;macromolecular complex;membrane;protein complex	10	10	9	21.1	21.1	20	75.663	0	43.644	1667800000	62	17.3	15.9	15.9	14.3	15.9	15.9	Q03519;Q03519-2	Q03519;Q03519-2	Antigen peptide transporter 2
GNS	2.16253e+12	2.00507e+12	1.98076e+12	1.61297e+12	1.62414e+12	1.63391e+12	2.04945e+12	1.62368e+12	0.335974	0.00175046	10	11	11	10	10	11	amine metabolic process;aminoglycan catabolic process;aminoglycan metabolic process;carbohydrate catabolic process;carbohydrate metabolic process;catabolic process;cellular catabolic process;cellular metabolic process;cellular process;glycosaminoglycan catabolic process;glycosaminoglycan metabolic process;keratan sulfate catabolic process;keratan sulfate metabolic process;macromolecule catabolic …	binding;catalytic activity;cation binding;hydrolase activity;hydrolase activity, acting on ester bonds;ion binding;metal ion binding;N-acetylglucosamine-6-sulfatase activity;sulfuric ester hydrolase activity	cell part;cytoplasmic part;extracellular membrane-bounded organelle;extracellular organelle;extracellular region part;extracellular vesicular exosome;intracellular organelle lumen;intracellular organelle part;intracellular part;lysosomal lumen;membrane-bounded organelle;membrane-bounded vesicle;membrane-enclosed lumen;organelle;organelle lumen;organelle part;vacuolar lumen;vacuolar part;vesicle	amine metabolic process;carbohydrate metabolic process;catabolic process;cellular metabolic process;cellular process;macromolecule metabolic process;metabolic process;nitrogen compound metabolic process;polysaccharide metabolic process;primary metabolic process;small molecule metabolic process;sulfur compound metabolic process	cell part;extracellular organelle;organelle;vesicle	13	13	13	24.6	24.6	24.6	62.081	0	83.317	3185400000	143	21.2	24.3	23	19.2	21.2	22.6	P15586;P15586-2	P15586;P15586-2	N-acetylglucosamine-6-sulfatase
SMARCA1	6.7596e+11	7.31161e+11	7.68341e+11	1.09733e+12	1.05083e+12	1.2056e+12	7.25154e+11	1.11792e+12	-0.624457	0.00178512	8	8	13	13	13	12	anatomical structure development;ATP-dependent chromatin remodeling;biological regulation;biosynthetic process;brain development;cell differentiation;cellular biosynthetic process;cellular component organization;cellular component organization at cellular level;cellular component organization or biogenesis;cellular component organization or biogenesis at cellular level;cellular developmental proc…	adenyl nucleotide binding;adenyl ribonucleotide binding;ATP binding;ATPase activity;binding;catalytic activity;chromatin binding;DNA binding;helicase activity;hydrolase activity;hydrolase activity, acting on acid anhydrides;hydrolase activity, acting on acid anhydrides, in phosphorus-containing anhydrides;nucleic acid binding;nucleoside-triphosphatase activity;nucleotide binding;purine nucleotide…	cell part;chromatin remodeling complex;intracellular membrane-bounded organelle;intracellular organelle;intracellular organelle part;intracellular part;ISWI complex;macromolecular complex;membrane-bounded organelle;nuclear part;nucleus;NURF complex;organelle;organelle part;protein complex	anatomical structure development;biological regulation;biosynthetic process;cell differentiation;cellular component organization;cellular metabolic process;cellular nitrogen compound metabolic process;cellular process;chromatin modification;chromatin organization;chromosome organization;developmental process;DNA metabolic process;macromolecule metabolic process;metabolic process;nitrogen compound…	cell part;chromatin remodeling complex;intracellular membrane-bounded organelle;intracellular organelle;macromolecular complex;nucleus;organelle;protein complex	37	25	2	35.4	25	2.3	121.14	0	83.306	2518400000	101	19.5	21.5	25.2	25.4	25.4	23.1	P28370-2	P28370-2	Probable global transcription activator SNF2L1
ATP13A1	3.30085e+12	3.27094e+12	3.32437e+12	3.85041e+12	3.78702e+12	3.64545e+12	3.29872e+12	3.76096e+12	-0.189194	0.00178534	17	19	22	22	22	25	cation transport;establishment of localization;ion transport;transport	adenyl nucleotide binding;adenyl ribonucleotide binding;ATP binding;ATPase activity;binding;catalytic activity;cation binding;hydrolase activity;hydrolase activity, acting on acid anhydrides;hydrolase activity, acting on acid anhydrides, in phosphorus-containing anhydrides;ion binding;metal ion binding;nucleoside-triphosphatase activity;nucleotide binding;purine nucleotide binding;purine ribonucl…	cell part;cytoplasmic part;endoplasmic reticulum membrane;endoplasmic reticulum part;integral to membrane;intracellular organelle part;intracellular part;intrinsic to membrane;membrane;membrane part;organelle membrane;organelle part	establishment of localization;ion transport;transport	cell part;membrane	35	35	35	42.4	42.4	42.4	132.95	0	127.57	5462700000	194	21.5	23.8	25.8	27.7	28.8	30.3	Q9HD20;Q9HD20-2;Q9HD20-3	Q9HD20;Q9HD20-2	Manganese-transporting ATPase 13A1
DNAJA1	3.65061e+13	3.72063e+13	3.92236e+13	4.42466e+13	4.34486e+13	4.43707e+13	3.76453e+13	4.4022e+13	-0.225752	0.00179927	16	16	16	16	16	16	androgen receptor signaling pathway;biological regulation;cell motility;cellular component movement;cellular localization;cellular macromolecule localization;cellular macromolecule metabolic process;cellular metabolic process;cellular process;cellular protein localization;cellular protein metabolic process;cellular response to stimulus;cellular response to stress;detection of stimulus;DNA damage …	adenyl nucleotide binding;adenyl ribonucleotide binding;ATP binding;binding;C3HC4-type RING finger domain binding;cation binding;chaperone binding;enzyme binding;G-protein-coupled receptor binding;heat shock protein binding;Hsp70 protein binding;ion binding;lipoprotein particle receptor binding;low-density lipoprotein particle receptor binding;metal ion binding;nucleotide binding;protein binding;…	cell part;cytoplasmic part;cytosol;extracellular membrane-bounded organelle;extracellular organelle;extracellular region part;extracellular vesicular exosome;intracellular membrane-bounded organelle;intracellular organelle;intracellular part;membrane;membrane-bounded organelle;membrane-bounded vesicle;mitochondrion;nucleus;organelle;perinuclear region of cytoplasm;vesicle	biological regulation;cell motility;cellular component movement;cellular localization;cellular metabolic process;cellular process;detection of stimulus;localization;locomotion;macromolecule metabolic process;metabolic process;multicellular organismal process;primary metabolic process;protein folding;protein metabolic process;regulation of protein modification process;regulation of transport;respo…	cell part;cytosol;extracellular organelle;intracellular membrane-bounded organelle;intracellular organelle;membrane;mitochondrion;nucleus;organelle;vesicle	19	19	19	57.9	57.9	57.9	44.868	0	323.31	22182000000	319	55.7	53.9	53.7	55.7	55.7	50.1	P31689;P31689-2	P31689;P31689-2	DnaJ homolog subfamily A member 1
TCAF1	3.87701e+11	4.79447e+11	3.66147e+11	6.66696e+11	7.15037e+11	7.30796e+11	4.11098e+11	7.04176e+11	-0.776453	0.00180007	9	12	9	12	13	12	biological regulation;establishment of localization;negative regulation of biological process;negative regulation of cell migration;negative regulation of cell motility;negative regulation of cellular component movement;negative regulation of cellular process;negative regulation of locomotion;positive regulation of biological process;positive regulation of intracellular protein transport;positive…	binding;ion channel binding;protein binding	cell part;membrane;plasma membrane	biological regulation;establishment of localization;regulation of transport;transport	cell part;membrane;plasma membrane	19	19	19	28.4	28.4	28.4	102.12	0	52.767	1831700000	119	13.7	19.3	15.1	19.4	20.5	20.2	Q9Y4C2;Q9Y4C2-2	Q9Y4C2;Q9Y4C2-2	TRPM8 channel-associated factor 1
RUVBL2	1.86394e+13	1.99749e+13	1.96481e+13	1.5305e+13	1.61461e+13	1.60881e+13	1.94208e+13	1.58464e+13	0.293449	0.00180457	23	24	23	23	22	22	biological regulation;biosynthetic process;cellular biosynthetic process;cellular component organization;cellular component organization at cellular level;cellular component organization or biogenesis;cellular component organization or biogenesis at cellular level;cellular macromolecule biosynthetic process;cellular macromolecule metabolic process;cellular metabolic process;cellular nitrogen comp…	5'-3' DNA helicase activity;adenyl nucleotide binding;adenyl ribonucleotide binding;ATP binding;ATPase activity;ATPase activity, coupled;ATP-dependent 5'-3' DNA helicase activity;ATP-dependent DNA helicase activity;ATP-dependent helicase activity;binding;catalytic activity;chromatin binding;chromatin DNA binding;core promoter binding;core promoter sequence-specific DNA binding;damaged DNA binding…	cell part;chromatin;chromatin remodeling complex;chromosomal part;cytoplasm;DNA helicase complex;euchromatin;extracellular membrane-bounded organelle;extracellular organelle;extracellular region part;extracellular vesicular exosome;H4/H2A histone acetyltransferase complex;histone acetyltransferase complex;histone methyltransferase complex;Ino80 complex;intracellular;intracellular membrane-bounded…	biological regulation;biosynthetic process;cellular component organization;cellular metabolic process;cellular nitrogen compound metabolic process;cellular process;chromatin modification;chromatin organization;chromosome organization;DNA geometric change;DNA metabolic process;DNA recombination;DNA repair;establishment of localization;histone modification;macromolecule metabolic process;macromolec…	cell part;chromatin remodeling complex;cytoplasm;DNA helicase complex;extracellular organelle;histone methyltransferase complex;intracellular;intracellular membrane-bounded organelle;intracellular organelle;macromolecular complex;membrane;nucleoplasm;nucleus;organelle;protein complex;ribonucleoprotein complex;vesicle	25	25	25	58.7	58.7	58.7	51.156	0	198.86	15894000000	300	56.4	58.3	56.4	54.6	54	53.6	Q9Y230;Q9Y230-2	Q9Y230;Q9Y230-2	RuvB-like 2
TRIP13	3.31474e+12	3.45002e+12	3.44933e+12	3.78059e+12	3.87901e+12	3.7821e+12	3.40469e+12	3.8139e+12	-0.163741	0.00180648	16	17	17	15	15	18	anatomical structure development;biosynthetic process;cell cycle phase;cell cycle process;cell development;cell maturation;cellular biosynthetic process;cellular component assembly;cellular component assembly at cellular level;cellular component organization;cellular component organization at cellular level;cellular component organization or biogenesis;cellular component organization or biogenesi…	adenyl nucleotide binding;adenyl ribonucleotide binding;ATP binding;binding;identical protein binding;nucleotide binding;protein binding;protein binding transcription factor activity;purine nucleotide binding;purine ribonucleoside triphosphate binding;purine ribonucleotide binding;ribonucleotide binding;transcription cofactor activity;transcription factor binding transcription factor activity	cell part;germ cell nucleus;intracellular membrane-bounded organelle;intracellular organelle;intracellular part;male germ cell nucleus;membrane-bounded organelle;nucleus;organelle	anatomical structure development;biosynthetic process;cell development;cell maturation;cellular component assembly;cellular component organization;cellular metabolic process;cellular nitrogen compound metabolic process;cellular process;chromosome organization;developmental maturation;developmental process;DNA metabolic process;DNA recombination;DNA repair;macromolecule metabolic process;metabolic…	cell part;intracellular membrane-bounded organelle;intracellular organelle;nucleus;organelle	18	18	18	45.1	45.1	45.1	48.55	0	88.915	4328900000	154	41.4	42.8	43.5	38.7	39.1	45.1	Q15645;Q15645-2	Q15645	Pachytene checkpoint protein 2 homolog
CAD	2.59736e+13	2.88606e+13	2.84623e+13	2.13527e+13	2.08902e+13	2.08234e+13	2.77655e+13	2.10221e+13	0.401385	0.00183273	58	51	56	50	55	54	amide biosynthetic process;amine biosynthetic process;amine catabolic process;amine metabolic process;anatomical structure development;anatomical structure morphogenesis;arginine biosynthetic process;arginine metabolic process;biological regulation;biosynthetic process;body fluid secretion;carbamoyl phosphate biosynthetic process;carbamoyl phosphate metabolic process;carboxylic acid biosynthetic …	adenyl nucleotide binding;adenyl ribonucleotide binding;amine binding;amino acid binding;aspartate binding;aspartate carbamoyltransferase activity;ATP binding;binding;carbamoyl-phosphate synthase (ammonia) activity;carbamoyl-phosphate synthase (glutamine-hydrolyzing) activity;carbon-nitrogen ligase activity, with glutamine as amido-N-donor;carboxyl- or carbamoyltransferase activity;carboxylic aci…	axon part;cell body;cell part;cell projection;cell projection part;cytoplasmic part;cytosol;extracellular membrane-bounded organelle;extracellular organelle;extracellular region part;extracellular vesicular exosome;intracellular membrane-bounded organelle;intracellular organelle;intracellular organelle part;intracellular part;macromolecular complex;membrane;membrane-bounded organelle;membrane-bou…	amine metabolic process;anatomical structure development;anatomical structure morphogenesis;biological regulation;biosynthetic process;catabolic process;cellular amide metabolic process;cellular amino acid metabolic process;cellular aromatic compound metabolic process;cellular ketone metabolic process;cellular metabolic process;cellular nitrogen compound metabolic process;cellular process;develop…	cell body;cell part;cell projection;cytosol;extracellular organelle;intracellular membrane-bounded organelle;intracellular organelle;macromolecular complex;membrane;neuronal cell body;nucleoplasm;nucleus;organelle;plasma membrane;protein complex;vesicle	71	71	68	49.9	49.9	48.9	242.98	0	323.31	14184000000	459	44	38.8	41.8	38.5	40.7	41.2	P27708	P27708	CAD protein;Glutamine-dependent carbamoyl-phosphate synthase;Aspartate carbamoyltransferase;Dihydroorotase
WARS2	3.94512e+12	3.8759e+12	3.79574e+12	3.14018e+12	3.21388e+12	2.8866e+12	3.87225e+12	3.08022e+12	0.330141	0.00184725	11	11	11	11	11	11	amine metabolic process;amino acid activation;carboxylic acid metabolic process;cell differentiation;cellular amine metabolic process;cellular amino acid metabolic process;cellular developmental process;cellular ketone metabolic process;cellular macromolecule metabolic process;cellular metabolic process;cellular nitrogen compound metabolic process;cellular process;developmental process;gene expre…	adenyl nucleotide binding;adenyl ribonucleotide binding;aminoacyl-tRNA ligase activity;ATP binding;binding;catalytic activity;ligase activity;ligase activity, forming aminoacyl-tRNA and related compounds;ligase activity, forming carbon-oxygen bonds;nucleotide binding;purine nucleotide binding;purine ribonucleoside triphosphate binding;purine ribonucleotide binding;ribonucleotide binding;tryptopha…	cell part;cytoplasmic part;intracellular organelle lumen;intracellular organelle part;intracellular part;membrane-enclosed lumen;mitochondrial matrix;mitochondrial part;organelle lumen;organelle part	amine metabolic process;cell differentiation;cellular amino acid metabolic process;cellular ketone metabolic process;cellular metabolic process;cellular nitrogen compound metabolic process;cellular process;developmental process;macromolecule metabolic process;metabolic process;nitrogen compound metabolic process;nucleobase-containing compound metabolic process;organic acid metabolic process;prima…	cell part	11	11	11	49.7	49.7	49.7	40.146	0	133.29	2567400000	84	49.7	49.7	49.7	49.7	49.7	49.7	Q9UGM6;Q9UGM6-2	Q9UGM6	Tryptophan--tRNA ligase, mitochondrial
HECTD1	1.28312e+13	1.20912e+13	1.21847e+13	1.41948e+13	1.46564e+13	1.48245e+13	1.2369e+13	1.45586e+13	-0.235138	0.00185642	24	30	27	28	27	27	anatomical structure formation involved in morphogenesis;cellular macromolecule metabolic process;cellular metabolic process;cellular process;cellular protein metabolic process;developmental process;macromolecule metabolic process;macromolecule modification;metabolic process;neural tube closure;primary metabolic process;protein metabolic process;protein modification by small protein conjugation;p…	acid-amino acid ligase activity;binding;catalytic activity;cation binding;ion binding;ligase activity;ligase activity, forming carbon-nitrogen bonds;metal ion binding;small conjugating protein ligase activity;ubiquitin-protein ligase activity	cell part;cytoplasm;intracellular membrane-bounded organelle;intracellular organelle;intracellular part;membrane-bounded organelle;nucleus;organelle	anatomical structure formation involved in morphogenesis;cellular metabolic process;cellular process;developmental process;macromolecule metabolic process;macromolecule modification;metabolic process;primary metabolic process;protein metabolic process;protein modification by small protein conjugation or removal;protein modification process	cell part;cytoplasm;intracellular membrane-bounded organelle;intracellular organelle;nucleus;organelle	49	49	49	26.2	26.2	26.2	289.38	0	152.91	13189000000	212	12.6	16.3	13.5	15.4	15.1	14.3	Q9ULT8	Q9ULT8	E3 ubiquitin-protein ligase HECTD1
UBA6	6.749e+13	6.75237e+13	6.33059e+13	5.21737e+13	5.4953e+13	5.47501e+13	6.61065e+13	53958944867140	0.292931	0.00186228	44	43	44	42	45	43	catabolic process;cellular catabolic process;cellular macromolecule catabolic process;cellular macromolecule metabolic process;cellular metabolic process;cellular process;cellular protein metabolic process;macromolecule catabolic process;macromolecule metabolic process;macromolecule modification;metabolic process;modification-dependent macromolecule catabolic process;modification-dependent protei…	adenyl nucleotide binding;adenyl ribonucleotide binding;ATP binding;binding;catalytic activity;FAT10 activating enzyme activity;nucleotide binding;purine nucleotide binding;purine ribonucleoside triphosphate binding;purine ribonucleotide binding;ribonucleotide binding;small protein activating enzyme activity	cell part;cytoplasm;cytoplasmic part;cytosol;intracellular part	catabolic process;cellular metabolic process;cellular process;macromolecule metabolic process;macromolecule modification;metabolic process;primary metabolic process;protein metabolic process;protein modification by small protein conjugation or removal;protein modification process;proteolysis;proteolysis involved in cellular protein catabolic process	cell part;cytoplasm;cytosol	47	47	47	65.4	65.4	65.4	117.97	0	323.31	20802000000	512	62.7	58.8	60	59.4	62.8	60	A0AVT1;A0AVT1-2;A0AVT1-3;A0AVT1-4	A0AVT1;A0AVT1-2	Ubiquitin-like modifier-activating enzyme 6
COPA	1.00966e+14	9.9214e+13	9.87389e+13	9.17144e+13	9.37732e+13	9.33055e+13	9.96395e+13	9.2931e+13	0.100557	0.00188157	59	56	58	57	56	59	biological regulation;body fluid secretion;cellular component organization;cellular component organization at cellular level;cellular component organization or biogenesis;cellular component organization or biogenesis at cellular level;cellular process;COPI coating of Golgi vesicle;digestive system process;establishment of localization;establishment of localization in cell;establishment of protein…	structural molecule activity	cell part;COPI vesicle coat;cytoplasm;cytoplasmic part;cytoplasmic vesicle part;cytosol;extracellular membrane-bounded organelle;extracellular organelle;extracellular region part;extracellular space;extracellular vesicular exosome;Golgi apparatus part;intracellular organelle part;intracellular part;macromolecular complex;membrane;membrane coat;membrane part;membrane-bounded organelle;membrane-bou…	biological regulation;cellular component organization;cellular process;establishment of localization;Golgi vesicle transport;membrane organization;multicellular organismal process;organelle organization;protein transport;regulation of body fluid levels;secretion;transport;vesicle organization;vesicle-mediated transport	cell part;cytoplasm;cytosol;extracellular organelle;extracellular space;macromolecular complex;membrane;organelle;protein complex;vesicle	66	66	66	62.8	62.8	62.8	138.34	0	323.31	45372000000	883	59.6	59.4	58.4	56	56.8	57.8	P53621;P53621-2	P53621;P53621-2	Coatomer subunit alpha;Xenin;Proxenin
ADPGK	2.53826e+12	2.52686e+12	2.53446e+12	1.94173e+12	1.88566e+12	1.62009e+12	2.53319e+12	1.81583e+12	0.480332	0.0019441	11	11	12	12	10	10	alcohol catabolic process;alcohol metabolic process;carbohydrate catabolic process;carbohydrate metabolic process;catabolic process;cellular carbohydrate catabolic process;cellular carbohydrate metabolic process;cellular metabolic process;cellular process;generation of precursor metabolites and energy;glucose catabolic process;glucose metabolic process;glycolysis;hexose catabolic process;hexose m…	ADP-specific glucokinase activity;binding;catalytic activity;cation binding;ion binding;kinase activity;metal ion binding;phosphotransferase activity, alcohol group as acceptor;transferase activity;transferase activity, transferring phosphorus-containing groups	cell part;cytoplasmic part;endoplasmic reticulum;extracellular region;intracellular membrane-bounded organelle;intracellular organelle;intracellular part;membrane;membrane-bounded organelle;organelle	alcohol metabolic process;carbohydrate metabolic process;catabolic process;cellular metabolic process;cellular process;generation of precursor metabolites and energy;metabolic process;primary metabolic process;small molecule metabolic process	cell part;endoplasmic reticulum;extracellular region;intracellular membrane-bounded organelle;intracellular organelle;membrane;organelle	12	12	12	42.5	42.5	42.5	53.96	0	113.43	3163300000	117	39.9	39.9	42.5	42.5	36.7	37.1	Q9BRR6-2;Q9BRR6;Q9BRR6-3;Q9BRR6-4;Q9BRR6-5;Q9BRR6-6	Q9BRR6-2;Q9BRR6;Q9BRR6-3	ADP-dependent glucokinase
SUMO1	1.41946e+12	1.3738e+12	1.34565e+12	9.23928e+11	1.03985e+12	1.07635e+12	1.37964e+12	1.01338e+12	0.445117	0.00195239	4	4	4	5	4	4	anatomical structure development;biological regulation;cell surface receptor linked signaling pathway;cellular component organization;cellular component organization at cellular level;cellular component organization or biogenesis;cellular component organization or biogenesis at cellular level;cellular localization;cellular macromolecule localization;cellular macromolecule metabolic process;cellul…	acid-amino acid ligase activity;binding;catalytic activity;enzyme binding;ligase activity;ligase activity, forming carbon-nitrogen bonds;protein binding;small conjugating protein ligase activity;SUMO ligase activity;transcription factor binding;ubiquitin protein ligase binding	cell part;cell projection;cytoplasm;dendrite;fibrillar center;intracellular membrane-bounded organelle;intracellular non-membrane-bounded organelle;intracellular organelle;intracellular organelle part;intracellular part;macromolecular complex;membrane;membrane part;membrane-bounded organelle;neuron projection;non-membrane-bounded organelle;nuclear body;nuclear membrane;nuclear part;nuclear pore;n…	anatomical structure development;biological regulation;cellular component organization;cellular localization;cellular metabolic process;cellular nitrogen compound metabolic process;cellular process;developmental process;DNA metabolic process;DNA repair;localization;macromolecule metabolic process;macromolecule modification;metabolic process;nitrogen compound metabolic process;nucleobase-containin…	cell part;cell projection;cytoplasm;intracellular membrane-bounded organelle;intracellular non-membrane-bounded organelle;intracellular organelle;macromolecular complex;membrane;neuron projection;nuclear pore;nucleolus;nucleoplasm;nucleus;organelle;protein complex;synapse	5	5	5	43.6	43.6	43.6	11.557	0	45.335	2283300000	49	34.7	34.7	34.7	43.6	34.7	34.7	P63165;G2XKQ0;P63165-2	P63165	Small ubiquitin-related modifier 1
PSME1	6.59017e+12	7.01871e+12	6.87973e+12	4.60839e+12	4.90904e+12	5.3821e+12	6.82953e+12	4.96651e+12	0.459554	0.00195509	11	14	12	13	11	13	activation of immune response;activation of innate immune response;anaphase-promoting complex-dependent proteasomal ubiquitin-dependent protein catabolic process;antigen processing and presentation;antigen processing and presentation of exogenous antigen;antigen processing and presentation of exogenous peptide antigen;antigen processing and presentation of exogenous peptide antigen via MHC class …	endopeptidase activator activity;endopeptidase regulator activity;enzyme activator activity;enzyme regulator activity;peptidase activator activity;peptidase regulator activity	cell part;cytoplasm;cytoplasmic part;cytosol;extracellular membrane-bounded organelle;extracellular organelle;extracellular region part;extracellular vesicular exosome;intracellular organelle part;intracellular part;macromolecular complex;membrane-bounded organelle;membrane-bounded vesicle;nuclear part;nucleoplasm;organelle;organelle part;proteasome activator complex;proteasome complex;protein co…	biological regulation;catabolic process;cell cycle;cell death;cellular metabolic process;cellular nitrogen compound metabolic process;cellular process;death;immune system process;macromolecule metabolic process;macromolecule modification;metabolic process;mitotic cell cycle;nitrogen compound metabolic process;primary metabolic process;protein metabolic process;protein modification by small protei…	cell part;cytoplasm;cytosol;extracellular organelle;macromolecular complex;nucleoplasm;organelle;proteasome complex;protein complex;vesicle	15	15	15	62.7	62.7	62.7	28.723	0	204.31	9171600000	264	49.8	59.8	52.2	55.8	49.8	56.6	Q06323;Q06323-3;Q06323-2	Q06323;Q06323-3;Q06323-2	Proteasome activator complex subunit 1
TBC1D5	1.25505e+12	1.45409e+12	1.38622e+12	8.5734e+11	9.18585e+11	9.43253e+11	1.36512e+12	9.06392e+11	0.59082	0.00197715	13	15	16	15	12	15	autophagy;biological regulation;catabolic process;cellular catabolic process;cellular metabolic process;cellular process;endosome transport;establishment of localization;establishment of localization in cell;establishment of protein localization;intracellular transport;metabolic process;positive regulation of autophagy;positive regulation of biological process;positive regulation of catabolic pro…	AP-2 adaptor complex binding;binding;enzyme activator activity;enzyme regulator activity;GTPase activator activity;GTPase regulator activity;nucleoside-triphosphatase regulator activity;protein binding;protein complex binding	autophagic vacuole;cell part;cytoplasmic part;cytoplasmic vesicle;endosomal part;endosome membrane;intracellular membrane-bounded organelle;intracellular organelle;intracellular organelle part;intracellular part;macromolecular complex;membrane;membrane part;membrane-bounded organelle;organelle;organelle membrane;organelle part;protein complex;retromer complex;vacuole;vesicle	autophagy;biological regulation;catabolic process;cellular metabolic process;cellular process;endosome transport;establishment of localization;metabolic process;protein transport;regulation of transport;response to external stimulus;response to extracellular stimulus;response to starvation;response to stimulus;response to stress;transport;vesicle-mediated transport	cell part;intracellular membrane-bounded organelle;intracellular organelle;macromolecular complex;membrane;organelle;protein complex;retromer complex;vacuole;vesicle	22	22	22	41.9	41.9	41.9	89.003	0	62.775	1791700000	114	25.8	30.7	30.6	29.9	23.9	30.1	Q92609;Q92609-2	Q92609;Q92609-2	TBC1 domain family member 5
ARL2BP	5.13184e+11	4.73066e+11	4.85915e+11	8.281e+11	7.13965e+11	7.32625e+11	4.90722e+11	7.5823e+11	-0.627731	0.00199625	6	6	6	6	6	6	biological regulation;cellular metabolic process;cellular process;cellular response to stimulus;energy derivation by oxidation of organic compounds;energy reserve metabolic process;generation of precursor metabolites and energy;maintenance of location;maintenance of location in cell;maintenance of protein localization to organelle;maintenance of protein location;maintenance of protein location in…	enzyme regulator activity;GTPase regulator activity;nucleoside-triphosphatase regulator activity;protein binding transcription factor activity;transcription coactivator activity;transcription cofactor activity;transcription factor binding transcription factor activity	cell part;cell projection;centrosome;cilium;cytoplasmic part;cytoskeletal part;cytosol;intracellular membrane-bounded organelle;intracellular non-membrane-bounded organelle;intracellular organelle;intracellular organelle lumen;intracellular organelle part;intracellular part;membrane-bounded organelle;membrane-enclosed lumen;microtubule organizing center;midbody;mitochondrial intermembrane space;m…	biological regulation;cellular metabolic process;cellular process;energy reserve metabolic process;generation of precursor metabolites and energy;metabolic process;regulation of protein modification process;regulation of transport;response to stimulus;signal transduction;small molecule metabolic process	cell part;cell projection;centrosome;cilium;cytosol;intracellular membrane-bounded organelle;intracellular non-membrane-bounded organelle;intracellular organelle;microtubule organizing center;midbody;nucleus;organelle	6	6	6	52	52	52	17.711	0	48.407	1575500000	65	52	52	52	52	52	52	Q9Y2Y0-2;Q9Y2Y0	Q9Y2Y0-2;Q9Y2Y0	ADP-ribosylation factor-like protein 2-binding protein
PNP	7.97155e+12	8.25962e+12	8.9145e+12	4.97925e+12	5.52387e+12	5.98454e+12	8.38189e+12	5.49589e+12	0.608924	0.00200871	13	13	12	13	13	13	biological regulation;biosynthetic process;catabolic process;cellular aromatic compound metabolic process;cellular biosynthetic process;cellular catabolic process;cellular metabolic compound salvage;cellular metabolic process;cellular nitrogen compound biosynthetic process;cellular nitrogen compound catabolic process;cellular nitrogen compound metabolic process;cellular process;coenzyme biosynthe…	anion binding;binding;catalytic activity;drug binding;ion binding;nucleobase binding;nucleoside binding;phosphate ion binding;purine base binding;purine-nucleoside phosphorylase activity;transferase activity;transferase activity, transferring glycosyl groups;transferase activity, transferring pentosyl groups	cell part;cytoplasm;cytoplasmic part;cytoskeleton;cytosol;extracellular membrane-bounded organelle;extracellular organelle;extracellular region part;extracellular vesicular exosome;intracellular;intracellular non-membrane-bounded organelle;intracellular organelle;intracellular part;membrane-bounded organelle;membrane-bounded vesicle;non-membrane-bounded organelle;organelle;vesicle	biological regulation;biosynthetic process;catabolic process;cellular aromatic compound metabolic process;cellular metabolic compound salvage;cellular metabolic process;cellular nitrogen compound metabolic process;cellular process;cofactor metabolic process;establishment of localization;heterocycle metabolic process;immune system process;metabolic process;nitrogen compound metabolic process;nucle…	cell part;cytoplasm;cytoskeleton;cytosol;extracellular organelle;intracellular;intracellular non-membrane-bounded organelle;intracellular organelle;organelle;vesicle	15	15	15	74.7	74.7	74.7	32.118	0	133.92	5586100000	177	61.2	65.4	57.8	61.2	65.4	65.4	P00491	P00491	Purine nucleoside phosphorylase
MGEA5	3.66409e+12	4.26302e+12	4.01758e+12	5.6921e+12	5.80012e+12	5.3195e+12	3.98156e+12	5.60391e+12	-0.493098	0.0020192	23	24	22	24	25	25	2'-deoxyribonucleotide metabolic process;aging;alcohol metabolic process;amino sugar metabolic process;biological regulation;carbohydrate metabolic process;catabolic process;cell death;cellular carbohydrate metabolic process;cellular macromolecule metabolic process;cellular metabolic process;cellular nitrogen compound metabolic process;cellular process;cellular protein metabolic process;dATP meta…	acetyltransferase activity;beta-N-acetylglucosaminidase activity;beta-N-acetylhexosaminidase activity;catalytic activity;hexosaminidase activity;histone acetyltransferase activity;hyalurononglucosaminidase activity;hydrolase activity;hydrolase activity, acting on glycosyl bonds;hydrolase activity, hydrolyzing O-glycosyl compounds;lysine N-acetyltransferase activity;N-acetyltransferase activity;N-…	cell part;cytoplasmic part;cytosol;intracellular membrane-bounded organelle;intracellular organelle;intracellular part;membrane;membrane-bounded organelle;nucleus;organelle	aging;alcohol metabolic process;biological regulation;carbohydrate metabolic process;catabolic process;cell death;cellular metabolic process;cellular nitrogen compound metabolic process;cellular process;death;developmental process;establishment of localization;heterocycle metabolic process;macromolecule metabolic process;macromolecule modification;metabolic process;nitrogen compound metabolic pro…	cell part;cytosol;intracellular membrane-bounded organelle;intracellular organelle;membrane;nucleus;organelle	28	28	28	48.3	48.3	48.3	102.91	0	109.15	5422300000	245	41.3	38.5	38.3	43.6	45.4	43.4	O60502;O60502-4;O60502-2;O60502-3	O60502;O60502-4;O60502-2;O60502-3	Protein O-GlcNAcase
SNX8	2.44456e+11	2.58665e+11	2.49943e+11	3.02546e+11	2.97923e+11	2.86728e+11	2.51021e+11	2.95732e+11	-0.236482	0.00203064	8	8	7	5	6	6	cellular component organization;cellular component organization at cellular level;cellular component organization or biogenesis;cellular component organization or biogenesis at cellular level;cellular membrane organization;cellular process;early endosome to Golgi transport;endocytosis;endosome transport;establishment of localization;establishment of localization in cell;establishment of protein l…	binding;identical protein binding;lipid binding;phosphatidylinositol binding;phospholipid binding;protein binding	cell part;cytoplasmic part;early endosome membrane;endosomal part;endosome membrane;extrinsic to membrane;intracellular membrane-bounded organelle;intracellular organelle;intracellular organelle part;intracellular part;membrane;membrane part;membrane-bounded organelle;organelle;organelle membrane;organelle part	cellular component organization;cellular membrane organization;cellular process;endocytosis;endosome transport;establishment of localization;Golgi vesicle transport;membrane invagination;membrane organization;organelle organization;protein transport;transport;vesicle organization;vesicle-mediated transport	cell part;intracellular membrane-bounded organelle;intracellular organelle;membrane;organelle	10	10	10	29	29	29	52.569	0	38.74	1057800000	58	24.5	24.5	21.5	17.6	19.4	19.4	Q9Y5X2	Q9Y5X2	Sorting nexin-8
KDELC2	4.26772e+12	4.53388e+12	4.09833e+12	3.32703e+12	3.42047e+12	3.37697e+12	4.29998e+12	3.37482e+12	0.349517	0.00203718	12	14	12	12	13	13			cell part;cytoplasmic part;endoplasmic reticulum lumen;endoplasmic reticulum part;intracellular organelle lumen;intracellular organelle part;intracellular part;membrane-enclosed lumen;organelle lumen;organelle part		cell part	14	14	14	37.1	37.1	37.1	58.572	0	63.857	4380400000	162	31.6	37.1	31.6	32.7	34.1	34.5	Q7Z4H8;Q7Z4H8-2;Q7Z4H8-3	Q7Z4H8;Q7Z4H8-2;Q7Z4H8-3	KDEL motif-containing protein 2
CRLF3	8.95367e+11	9.87853e+11	9.36673e+11	1.68671e+12	1.46621e+12	1.43933e+12	9.39965e+11	1.53075e+12	-0.70356	0.00204081	9	8	9	10	9	10	biological regulation;cell cycle process;cellular process;G1/S transition of mitotic cell cycle;negative regulation of biological process;negative regulation of cell growth;negative regulation of cellular process;negative regulation of growth;positive regulation of biological process;positive regulation of biosynthetic process;positive regulation of cell communication;positive regulation of cell …		cell part;cytoplasm;intracellular part;membrane;plasma membrane	biological regulation;cellular process;regulation of cell cycle	cell part;cytoplasm;membrane;plasma membrane	12	12	12	36.2	36.2	36.2	49.765	0	40.32	1823600000	65	28.7	26.7	28.7	29.9	28.7	32.1	Q8IUI8;Q8IUI8-2	Q8IUI8;Q8IUI8-2	Cytokine receptor-like factor 3
TECR	1.16252e+13	1.14958e+13	1.1002e+13	8.78441e+12	9.51224e+12	9.43455e+12	1.13743e+13	9.24373e+12	0.299236	0.0020461	8	8	8	8	8	8	acyl-CoA biosynthetic process;acyl-CoA metabolic process;acylglycerol biosynthetic process;acylglycerol metabolic process;biosynthetic process;carboxylic acid biosynthetic process;carboxylic acid metabolic process;cellular biosynthetic process;cellular ketone metabolic process;cellular lipid metabolic process;cellular metabolic process;cellular process;coenzyme biosynthetic process;coenzyme metab…	catalytic activity;oxidoreductase activity;oxidoreductase activity, acting on the CH-CH group of donors	cell part;cytoplasmic part;endoplasmic reticulum;endoplasmic reticulum membrane;endoplasmic reticulum part;integral to endoplasmic reticulum membrane;integral to membrane;integral to organelle membrane;intracellular membrane-bounded organelle;intracellular organelle;intracellular organelle part;intracellular part;intrinsic to endoplasmic reticulum membrane;intrinsic to membrane;intrinsic to organ…	biosynthetic process;cellular ketone metabolic process;cellular lipid metabolic process;cellular metabolic process;cellular process;cofactor metabolic process;glycerol ether metabolic process;lipid metabolic process;metabolic process;organic acid metabolic process;primary metabolic process;small molecule metabolic process	cell part;endoplasmic reticulum;intracellular membrane-bounded organelle;intracellular organelle;membrane;nucleus;organelle	8	8	8	22.1	22.1	22.1	36.034	0	65.367	8403500000	144	22.1	22.1	22.1	22.1	22.1	22.1	Q9NZ01;Q9NZ01-2	Q9NZ01	Very-long-chain enoyl-CoA reductase
NOC3L	1.45191e+12	1.51146e+12	1.52941e+12	1.12533e+12	1.10482e+12	1.23909e+12	1.49759e+12	1.15641e+12	0.372988	0.00205069	12	10	12	12	10	9	cell differentiation;cellular developmental process;cellular process;developmental process;fat cell differentiation	binding;chromatin binding	cell part;intracellular membrane-bounded organelle;intracellular non-membrane-bounded organelle;intracellular organelle;intracellular organelle part;intracellular part;membrane-bounded organelle;non-membrane-bounded organelle;nuclear body;nuclear part;nuclear speck;nucleolus;nucleoplasm part;nucleus;organelle;organelle part	cell differentiation;cellular process;developmental process	cell part;intracellular membrane-bounded organelle;intracellular non-membrane-bounded organelle;intracellular organelle;nucleolus;nucleus;organelle	14	14	14	28.8	28.8	28.8	92.547	0	76.753	1629000000	75	25.6	22.6	26.1	25.5	19.4	17.8	Q8WTT2	Q8WTT2	Nucleolar complex protein 3 homolog
NEFL	3.9776e+12	8.11135e+11	4.9302e+12	2.58595e+13	1.96992e+13	1.87235e+13	3.23964e+12	2.14274e+13	-2.72555	0.0020656	18	18	17	22	24	23	anatomical structure morphogenesis;anterograde axon cargo transport;axon cargo transport;axon regeneration;axon transport of mitochondrion;axonogenesis;biological regulation;cell communication;cell part morphogenesis;cell projection morphogenesis;cell projection organization;cell-cell signaling;cellular component assembly;cellular component assembly at cellular level;cellular component morphogene…	binding;binding, bridging;identical protein binding;protein binding;protein binding, bridging;protein C-terminus binding;structural constituent of cytoskeleton;structural molecule activity	axon;axon part;cell part;cell projection;cell projection part;cytoplasm;cytoplasmic part;cytoskeletal part;cytosol;growth cone;intermediate filament;intracellular organelle part;intracellular part;macromolecular complex;neurofilament;neuron projection;organelle part;protein complex;site of polarized growth	anatomical structure morphogenesis;biological regulation;cell communication;cell-cell signaling;cellular component assembly;cellular component morphogenesis;cellular component movement;cellular component organization;cellular macromolecular complex assembly;cellular process;cytoskeleton organization;cytoskeleton-dependent intracellular transport;developmental process;establishment of localization…	cell part;cell projection;cytoplasm;cytosol;macromolecular complex;neuron projection;protein complex;site of polarized growth	27	26	24	61	59.3	55.8	61.516	0	116.45	5119700000	116	42.7	37.6	38.7	57.5	53.8	58.9	P07196	P07196	Neurofilament light polypeptide
COL14A1	8.50398e+09	0	0	5.20151e+10	4.9617e+10	3.50521e+10	2.83466e+09	4.55614e+10	-4.00656	0.00206903	2	NaN	NaN	2	2	2	anatomical structure development;anatomical structure homeostasis;biological adhesion;biological regulation;cardiac muscle tissue development;cell adhesion;cell-cell adhesion;cellular component disassembly;cellular component disassembly at cellular level;cellular component organization;cellular component organization at cellular level;cellular component organization or biogenesis;cellular compone…	binding;binding, bridging;collagen binding;extracellular matrix structural constituent;protein binding;protein binding, bridging;structural molecule activity	anchoring collagen;cell part;collagen;collagen type XIV;cytoplasmic part;endoplasmic reticulum lumen;endoplasmic reticulum part;extracellular matrix;extracellular matrix part;extracellular membrane-bounded organelle;extracellular organelle;extracellular region;extracellular region part;extracellular space;extracellular vesicular exosome;FACIT collagen;interstitial matrix;intracellular organelle l…	anatomical structure development;biological adhesion;biological regulation;cell adhesion;cellular component disassembly;cellular component organization;cellular process;developmental process;extracellular matrix organization;extracellular structure organization;homeostatic process;macromolecule metabolic process;metabolic process;multicellular organismal process	cell part;extracellular matrix;extracellular organelle;extracellular region;extracellular space;organelle;proteinaceous extracellular matrix;vesicle	5	5	5	5.1	5.1	5.1	193.51	0.00016303	6.2662	62151000	7	3.2	0	0	2.7	2.6	2.8	Q05707;Q05707-2;Q05707-3	Q05707;Q05707-2;Q05707-3	Collagen alpha-1(XIV) chain
TMEM33	5.1427e+12	4.79982e+12	4.83112e+12	4.02119e+12	4.0458e+12	4.17652e+12	4.92455e+12	4.08117e+12	0.271008	0.00213215	9	10	9	8	9	10	cellular component assembly;cellular component assembly at cellular level;cellular component organization;cellular component organization at cellular level;cellular component organization or biogenesis;cellular component organization or biogenesis at cellular level;cellular localization;cellular macromolecular complex assembly;cellular macromolecular complex subunit organization;cellular macromol…	structural constituent of nuclear pore;structural molecule activity	cell part;cytoplasmic membrane-bounded vesicle;cytoplasmic part;cytoplasmic vesicle;endoplasmic reticulum;extracellular membrane-bounded organelle;extracellular organelle;extracellular region part;extracellular vesicular exosome;intracellular membrane-bounded organelle;intracellular organelle;intracellular organelle part;intracellular part;macromolecular complex;melanosome;membrane part;membrane-…	cellular component assembly;cellular component organization;cellular localization;cellular macromolecular complex assembly;cellular process;endoplasmic reticulum organization;localization;macromolecular complex assembly;nucleus organization;organelle organization;protein complex assembly	cell part;cytoplasmic membrane-bounded vesicle;endoplasmic reticulum;extracellular organelle;intracellular membrane-bounded organelle;intracellular organelle;macromolecular complex;nuclear pore;organelle;protein complex;vesicle	10	10	10	34	34	34	27.978	0	68.512	5974000000	110	30.8	34	30.8	26.3	30.8	34	P57088	P57088	Transmembrane protein 33
KIAA1598	3.91525e+12	4.0462e+12	4.07952e+12	5.6096e+12	6.62784e+12	6.42489e+12	4.01366e+12	6.22077e+12	-0.632177	0.00218861	18	25	24	27	20	25	axon guidance;biological regulation;chemotaxis;locomotion;regulation of biological process;regulation of cellular process;regulation of establishment of cell polarity;regulation of establishment or maintenance of cell polarity;response to chemical stimulus;response to external stimulus;response to stimulus;taxis		axon part;axonal growth cone;cell part;cell projection part;growth cone;site of polarized growth	biological regulation;locomotion;response to chemical stimulus;response to external stimulus;response to stimulus	cell part;site of polarized growth	42	42	42	62.4	62.4	62.4	71.639	0	323.31	19292000000	351	36.8	44.4	41.7	45.6	34.7	38.7	A0MZ66;A0MZ66-6;A0MZ66-5;A0MZ66-3;A0MZ66-4;A0MZ66-8;A0MZ66-2;A0MZ66-7	A0MZ66;A0MZ66-6;A0MZ66-5;A0MZ66-3;A0MZ66-4;A0MZ66-8;A0MZ66-2	Shootin-1
PPP3CB	1.2423e+11	1.31359e+11	1.35157e+11	1.75938e+11	1.6078e+11	1.67961e+11	1.30249e+11	1.68226e+11	-0.369138	0.00219065	5	4	4	5	4	5	activation of immune response;activation of innate immune response;anatomical structure development;axon extension;behavior;behavioral interaction between organisms;biological regulation;calcineurin-NFAT signaling pathway;calcium ion-dependent exocytosis;calcium-mediated signaling;cell activation;cell differentiation;cell growth;cell proliferation;cell surface receptor linked signaling pathway;ce…	binding;calcium ion binding;calcium-dependent protein serine/threonine phosphatase activity;calmodulin binding;calmodulin-dependent protein phosphatase activity;catalytic activity;cation binding;drug binding;enzyme binding;hydrolase activity;hydrolase activity, acting on ester bonds;ion binding;metal ion binding;phosphatase activity;phosphatase binding;phosphoprotein phosphatase activity;phosphor…	calcineurin complex;cell part;contractile fiber part;cytoplasmic part;cytosol;intracellular organelle part;intracellular part;macromolecular complex;membrane;membrane part;nuclear part;nucleoplasm;organelle part;plasma membrane;plasma membrane part;protein complex;protein serine/threonine phosphatase complex;T-tubule;Z disc	anatomical structure development;behavior;behavioral interaction between organisms;biological regulation;cell activation;cell differentiation;cell growth;cell proliferation;cellular metabolic process;cellular process;developmental process;establishment of localization;exocytosis;growth;homeostatic process;immune system process;locomotion;macromolecule metabolic process;macromolecule modification;…	cell part;cytosol;macromolecular complex;membrane;nucleoplasm;plasma membrane;protein complex;protein serine/threonine phosphatase complex	14	7	7	38.5	23.1	23.1	59.024	0	25.303	589760000	35	29.2	28.4	26.7	31.7	23.5	27.3	P16298;P16298-4;P16298-3;P16298-2	P16298;P16298-4;P16298-3;P16298-2	Serine/threonine-protein phosphatase 2B catalytic subunit beta isoform
ERP29	1.00651e+13	1.12142e+13	1.09943e+13	7.26145e+12	7.98112e+12	8.01471e+12	1.07579e+13	7.75243e+12	0.472674	0.00219247	10	9	10	11	10	10	activation of MAPK activity;biological regulation;cellular macromolecule metabolic process;cellular metabolic process;cellular process;cellular protein metabolic process;establishment of localization;establishment of localization in cell;establishment of protein localization;intracellular protein transport;intracellular transport;macromolecule metabolic process;macromolecule modification;metaboli…	binding;chaperone binding;identical protein binding;protein binding;protein dimerization activity;protein homodimerization activity	cell part;cell surface;cytoplasmic membrane-bounded vesicle;cytoplasmic part;cytoplasmic vesicle;endoplasmic reticulum;endoplasmic reticulum lumen;endoplasmic reticulum part;extracellular membrane-bounded organelle;extracellular organelle;extracellular region part;extracellular vesicular exosome;intracellular membrane-bounded organelle;intracellular organelle;intracellular organelle lumen;intrace…	biological regulation;cellular metabolic process;cellular process;establishment of localization;macromolecule metabolic process;macromolecule modification;metabolic process;phosphorus metabolic process;primary metabolic process;protein folding;protein metabolic process;protein modification process;protein phosphorylation;protein transport;regulation of protein modification process;regulation of t…	cell part;cell surface;cytoplasmic membrane-bounded vesicle;endoplasmic reticulum;extracellular organelle;intracellular membrane-bounded organelle;intracellular organelle;membrane;organelle;vesicle	11	11	11	55.9	55.9	55.9	28.993	0	97.282	9396900000	229	51.7	42.5	51.7	55.9	51.7	51.7	P30040;P30040-2	P30040	Endoplasmic reticulum resident protein 29
MAPRE1	4.47897e+13	4.38677e+13	4.77786e+13	3.73442e+13	3.53988e+13	3.63095e+13	4.54787e+13	3.63509e+13	0.323202	0.00221328	17	17	17	17	17	17	biological regulation;cell cycle;cell cycle phase;cell cycle process;cell division;cell proliferation;cellular component organization;cellular component organization at cellular level;cellular component organization or biogenesis;cellular component organization or biogenesis at cellular level;cellular localization;cellular macromolecule localization;cellular process;cellular protein localization;…	binding;cytoskeletal protein binding;microtubule binding;microtubule plus-end binding;protein binding;protein C-terminus binding;tubulin binding	cell cortex part;cell part;cell projection membrane;cell projection part;centrosome;cortical cytoskeleton;cortical microtubule cytoskeleton;cytoplasm;cytoplasmic microtubule;cytoplasmic part;cytoskeletal part;cytoskeleton;cytosol;Golgi apparatus;intracellular membrane-bounded organelle;intracellular non-membrane-bounded organelle;intracellular organelle;intracellular organelle part;intracellular …	biological regulation;cell cycle;cell division;cell proliferation;cellular component organization;cellular localization;cellular process;localization;mitosis;mitotic cell cycle;nuclear division;organelle fission;organelle organization;regulation of organelle organization;response to stimulus;signal transduction	cell part;centrosome;cytoplasm;cytoskeleton;cytosol;Golgi apparatus;intracellular membrane-bounded organelle;intracellular non-membrane-bounded organelle;intracellular organelle;macromolecular complex;microtubule organizing center;organelle;protein complex	17	17	15	82.5	82.5	76.1	29.999	0	323.31	29815000000	365	82.5	82.5	82.5	82.5	82.5	82.5	Q15691	Q15691	Microtubule-associated protein RP/EB family member 1
CCM2	1.43888e+11	1.42641e+11	1.48314e+11	1.16493e+11	1.26347e+11	1.17652e+11	1.44948e+11	1.20164e+11	0.270526	0.00222391	7	6	6	6	7	4	anatomical structure development;anatomical structure morphogenesis;biological regulation;blood vessel endothelial cell differentiation;blood vessel morphogenesis;cell development;cell differentiation;cell junction organization;cell surface receptor linked signaling pathway;cell-cell junction organization;cellular component organization;cellular component organization or biogenesis;cellular devel…		cell part;cytoplasm;intracellular part;macromolecular complex;protein complex	anatomical structure development;anatomical structure morphogenesis;biological regulation;cell development;cell differentiation;cell junction organization;cellular component organization;cellular process;developmental process;embryo development;growth;multicellular organismal process;response to stimulus;response to stress;signal transduction	cell part;cytoplasm;macromolecular complex;protein complex	8	8	8	31.3	31.3	31.3	48.836	0	29.805	524150000	45	27	24.1	21.8	22.5	27	15.3	Q9BSQ5;Q9BSQ5-2;Q9BSQ5-3;Q9BSQ5-4	Q9BSQ5;Q9BSQ5-2;Q9BSQ5-3;Q9BSQ5-4	Cerebral cavernous malformations 2 protein
VAT1	5.87132e+12	6.46808e+12	6.17914e+12	7.56989e+12	7.73209e+12	8.10417e+12	6.17284e+12	7.80205e+12	-0.337918	0.00223238	16	17	17	16	16	17	biological regulation;negative regulation of biological process;negative regulation of cellular component organization;negative regulation of cellular process;negative regulation of developmental process;negative regulation of mitochondrial fusion;negative regulation of mitochondrion organization;negative regulation of organelle organization;regulation of anatomical structure morphogenesis;regula…	binding;catalytic activity;cation binding;ion binding;metal ion binding;oxidoreductase activity;transition metal ion binding;zinc ion binding	cell part;cytoplasmic part;extracellular membrane-bounded organelle;extracellular organelle;extracellular region part;extracellular vesicular exosome;integral to membrane;intracellular organelle part;intracellular part;intrinsic to membrane;membrane;membrane part;membrane-bounded organelle;membrane-bounded vesicle;mitochondrial membrane;mitochondrial outer membrane;mitochondrial part;organelle;or…	biological regulation;regulation of organelle organization	cell part;extracellular organelle;membrane;organelle;vesicle	20	20	20	68.2	68.2	68.2	41.92	0	190.93	9175500000	297	55.7	61.1	60.3	58.8	60.1	61.1	Q99536;Q99536-3;Q99536-2	Q99536;Q99536-3;Q99536-2	Synaptic vesicle membrane protein VAT-1 homolog
CRYAB	1.81369e+11	1.89622e+11	2.62601e+11	8.38013e+11	1.24555e+12	1.11202e+12	2.11197e+11	1.0652e+12	-2.33445	0.00223957	4	4	4	5	5	4	aging;anatomical structure development;apoptosis;apoptosis involved in morphogenesis;biological regulation;cell death;cellular component assembly;cellular component assembly at cellular level;cellular component organization;cellular component organization at cellular level;cellular component organization or biogenesis;cellular component organization or biogenesis at cellular level;cellular develo…	binding;cation binding;identical protein binding;ion binding;metal ion binding;protein binding;protein dimerization activity;protein homodimerization activity;structural constituent of eye lens;structural molecule activity;unfolded protein binding	actin filament bundle;cell part;cell surface;contractile fiber part;cytoplasm;cytoplasmic part;cytoskeletal part;cytoskeleton;cytosol;extracellular membrane-bounded organelle;extracellular organelle;extracellular region part;extracellular vesicular exosome;Golgi apparatus;intracellular membrane-bounded organelle;intracellular non-membrane-bounded organelle;intracellular organelle;intracellular or…	aging;anatomical structure development;biological regulation;cell death;cellular component assembly;cellular component organization;cellular macromolecular complex assembly;cellular metabolic process;cellular process;cytoskeleton organization;death;developmental process;macromolecular complex assembly;macromolecule metabolic process;metabolic process;multicellular organismal process;muscle contra…	cell part;cell surface;cytoplasm;cytoskeleton;cytosol;extracellular organelle;Golgi apparatus;intracellular membrane-bounded organelle;intracellular non-membrane-bounded organelle;intracellular organelle;membrane;mitochondrion;nucleus;organelle;plasma membrane;vesicle	5	5	5	32	32	32	20.159	0	19.503	810030000	27	24.6	24.6	24.6	32	32	24.6	P02511	P02511	Alpha-crystallin B chain
DESI1	5.87173e+10	5.47422e+10	4.81988e+10	2.97889e+10	2.27743e+10	2.94247e+10	5.38861e+10	2.73293e+10	0.979465	0.00225182	2	2	2	1	1	2		catalytic activity;hydrolase activity;peptidase activity	cell part;cytoplasm;intracellular membrane-bounded organelle;intracellular organelle;intracellular part;membrane-bounded organelle;nucleus;organelle		cell part;cytoplasm;intracellular membrane-bounded organelle;intracellular organelle;nucleus;organelle	3	3	3	25	25	25	18.262	0.00016502	6.5996	310370000	15	19.6	19.6	19.6	14.9	14.9	19.6	Q6ICB0	Q6ICB0	Desumoylating isopeptidase 1
MT1X	1.00789e+11	1.20113e+11	1.14805e+11	7.21635e+10	6.10098e+10	6.35187e+10	1.11903e+11	6.5564e+10	0.771267	0.00226902	1	1	1	1	1	1	biological regulation;cation homeostasis;cellular cation homeostasis;cellular chemical homeostasis;cellular divalent inorganic cation homeostasis;cellular homeostasis;cellular ion homeostasis;cellular process;cellular response to cadmium ion;cellular response to chemical stimulus;cellular response to inorganic substance;cellular response to metal ion;cellular response to stimulus;cellular respons…	binding;cation binding;ion binding;metal ion binding;transition metal ion binding;zinc ion binding	cell part;cytoplasm;cytoplasmic part;intracellular membrane-bounded organelle;intracellular organelle;intracellular part;membrane-bounded organelle;nucleus;organelle;perinuclear region of cytoplasm	biological regulation;cellular homeostasis;cellular ion homeostasis;cellular process;homeostatic process;response to chemical stimulus;response to stimulus;signal transduction	cell part;cytoplasm;intracellular membrane-bounded organelle;intracellular organelle;nucleus;organelle	3	1	1	65.6	32.8	32.8	6.0683	0.00031456	5.2751	380370000	33	65.6	65.6	65.6	65.6	65.6	52.5	P80297	P80297	Metallothionein-1X
CALU	2.14172e+14	2.33336e+14	2.33079e+14	1.67784e+14	1.75946e+14	1.81377e+14	2.26862e+14	1.75036e+14	0.374166	0.00227189	18	19	19	16	18	18	biological regulation;blood coagulation;cell activation;cellular process;coagulation;establishment of localization;establishment of localization in cell;exocytosis;hemostasis;multicellular organismal process;platelet activation;platelet degranulation;regulation of biological quality;regulation of body fluid levels;secretion;secretion by cell;transport;vesicle-mediated transport	binding;calcium ion binding;cation binding;ion binding;metal ion binding	cell part;cytoplasmic membrane-bounded vesicle;cytoplasmic part;cytoplasmic vesicle;endoplasmic reticulum;endoplasmic reticulum lumen;endoplasmic reticulum part;extracellular region;Golgi apparatus;intracellular membrane-bounded organelle;intracellular organelle;intracellular organelle lumen;intracellular organelle part;intracellular part;melanosome;membrane;membrane-bounded organelle;membrane-bo…	biological regulation;cell activation;cellular process;coagulation;establishment of localization;exocytosis;multicellular organismal process;regulation of body fluid levels;secretion;transport;vesicle-mediated transport	cell part;cytoplasmic membrane-bounded vesicle;endoplasmic reticulum;extracellular region;Golgi apparatus;intracellular membrane-bounded organelle;intracellular organelle;membrane;organelle;vesicle	19	19	5	64.4	64.4	12.7	37.106	0	323.31	79515000000	609	62.9	64.4	64.4	59.7	62.9	62.9	O43852;O43852-3;O43852-6;O43852-15;O43852-10;O43852-5;O43852-9;O43852-13;O43852-14;O43852-11;O43852-12	O43852;O43852-3;O43852-6;O43852-15;O43852-10;O43852-5	Calumenin
COL18A1	4.35909e+11	4.2972e+11	3.75604e+11	5.90952e+11	5.48252e+11	5.79888e+11	4.13744e+11	5.7303e+11	-0.469872	0.00229447	9	10	9	7	9	8	anatomical structure formation involved in morphogenesis;anatomical structure morphogenesis;angiogenesis;biological adhesion;biological regulation;cell adhesion;cell morphogenesis;cell morphogenesis involved in differentiation;cellular component disassembly;cellular component disassembly at cellular level;cellular component morphogenesis;cellular component organization;cellular component organiza…	binding;cation binding;identical protein binding;ion binding;metal ion binding;protein binding;structural molecule activity	basement membrane;cell part;collagen;cytoplasmic part;endoplasmic reticulum lumen;endoplasmic reticulum part;extracellular matrix;extracellular matrix part;extracellular membrane-bounded organelle;extracellular organelle;extracellular region;extracellular region part;extracellular space;extracellular vesicular exosome;intracellular organelle lumen;intracellular organelle part;intracellular part;m…	anatomical structure formation involved in morphogenesis;anatomical structure morphogenesis;biological adhesion;biological regulation;cell adhesion;cell morphogenesis;cellular component disassembly;cellular component morphogenesis;cellular component organization;cellular process;developmental process;extracellular matrix organization;extracellular structure organization;macromolecule metabolic pr…	cell part;extracellular matrix;extracellular organelle;extracellular region;extracellular space;organelle;vesicle	12	12	12	12.7	12.7	12.7	135.76	0	57.447	597010000	39	11.1	11.4	10.4	8.3	9.6	10.2	P39060-2;P39060-1;P39060	P39060-2;P39060-1;P39060	Collagen alpha-1(XVIII) chain;Endostatin
CHUK	1.43414e+11	1.13141e+11	1.11825e+11	1.93976e+11	1.92873e+11	1.98628e+11	1.22793e+11	1.95159e+11	-0.66842	0.00229626	5	6	6	5	6	6	activation of immune response;activation of innate immune response;anatomical structure development;anatomical structure morphogenesis;antigen receptor-mediated signaling pathway;biological regulation;body fluid secretion;cell differentiation;cell proliferation;cell surface receptor linked signaling pathway;cellular developmental process;cellular macromolecule metabolic process;cellular metabolic…	adenyl nucleotide binding;adenyl ribonucleotide binding;ATP binding;binding;catalytic activity;identical protein binding;IkappaB kinase activity;kinase activity;nucleotide binding;phosphotransferase activity, alcohol group as acceptor;protein binding;protein dimerization activity;protein heterodimerization activity;protein homodimerization activity;protein kinase activity;protein serine/threonine…	CD40 receptor complex;cell part;cytoplasm;cytoplasmic part;cytosol;cytosolic part;IkappaB kinase complex;internal side of plasma membrane;intracellular membrane-bounded organelle;intracellular organelle;intracellular organelle part;intracellular part;macromolecular complex;membrane part;membrane-bounded organelle;nuclear part;nucleoplasm;organelle;organelle part;plasma membrane part;protein compl…	anatomical structure development;anatomical structure morphogenesis;biological regulation;cell differentiation;cell proliferation;cellular metabolic process;cellular process;developmental process;establishment of localization;immune system process;macromolecule metabolic process;macromolecule modification;metabolic process;multicellular organismal process;multi-organism process;muscle contraction…	cell part;cytoplasm;cytosol;intracellular membrane-bounded organelle;intracellular organelle;macromolecular complex;nucleoplasm;organelle;protein complex;receptor complex	12	11	11	17.3	16.2	16.2	84.639	0	20.762	477620000	36	8.7	7.9	9.1	6.4	8.6	9	O15111	O15111	Inhibitor of nuclear factor kappa-B kinase subunit alpha
VPS35	6.5273e+13	6.69991e+13	6.30028e+13	5.67229e+13	5.49201e+13	5.67229e+13	6.50916e+13	5.6122e+13	0.213906	0.00234012	31	33	34	33	31	31	cellular process;endosome transport;establishment of localization;establishment of localization in cell;establishment of protein localization;intracellular protein transport;intracellular transport;protein transport;retrograde transport, endosome to Golgi;transcytosis;transport;vesicle-mediated transport	protein transporter activity;substrate-specific transporter activity;transporter activity	cell part;cytoplasmic part;cytosol;early endosome;endosome;extracellular membrane-bounded organelle;extracellular organelle;extracellular region part;extracellular vesicular exosome;intracellular membrane-bounded organelle;intracellular organelle;intracellular organelle part;intracellular part;late endosome;lysosomal membrane;macromolecular complex;membrane;membrane part;membrane-bounded organell…	cellular process;endosome transport;establishment of localization;protein transport;transport;vesicle-mediated transport	cell part;cytosol;endosome;extracellular organelle;intracellular membrane-bounded organelle;intracellular organelle;macromolecular complex;membrane;organelle;protein complex;retromer complex;vesicle	35	35	35	54	54	54	91.706	0	323.31	31802000000	547	50.8	51.5	53.1	51.6	49.4	50.4	Q96QK1	Q96QK1	Vacuolar protein sorting-associated protein 35
DIDO1	1.67897e+12	1.6955e+12	1.72388e+12	1.42259e+12	1.41975e+12	1.52086e+12	1.69945e+12	1.4544e+12	0.224644	0.00236784	24	24	25	23	20	20	biosynthetic process;cellular biosynthetic process;cellular macromolecule biosynthetic process;cellular macromolecule metabolic process;cellular metabolic process;cellular nitrogen compound metabolic process;cellular process;macromolecule biosynthetic process;macromolecule metabolic process;metabolic process;nitrogen compound metabolic process;nucleic acid metabolic process;nucleobase-containing …	binding;cation binding;ion binding;metal ion binding;transition metal ion binding;zinc ion binding	cell part;cytoplasm;cytoskeletal part;intracellular membrane-bounded organelle;intracellular non-membrane-bounded organelle;intracellular organelle;intracellular organelle part;intracellular part;membrane-bounded organelle;non-membrane-bounded organelle;nucleus;organelle;organelle part;spindle	biosynthetic process;cellular metabolic process;cellular nitrogen compound metabolic process;cellular process;macromolecule metabolic process;metabolic process;nitrogen compound metabolic process;nucleobase-containing compound metabolic process;primary metabolic process;RNA metabolic process	cell part;cytoplasm;intracellular membrane-bounded organelle;intracellular non-membrane-bounded organelle;intracellular organelle;nucleus;organelle	34	34	34	28.2	28.2	28.2	243.87	0	85.935	2420900000	176	21	20.8	20.6	20.4	17.1	17.4	Q9BTC0;Q9BTC0-1;Q9BTC0-2;Q9BTC0-3	Q9BTC0;Q9BTC0-1	Death-inducer obliterator 1
GUSB	1.66659e+12	1.9132e+12	1.97324e+12	1.17642e+12	1.22725e+12	1.20043e+12	1.85101e+12	1.20137e+12	0.623635	0.0023894	9	10	10	9	9	9	amine metabolic process;aminoglycan catabolic process;aminoglycan metabolic process;carbohydrate catabolic process;carbohydrate metabolic process;catabolic process;glycosaminoglycan catabolic process;glycosaminoglycan metabolic process;hyaluronan catabolic process;hyaluronan metabolic process;macromolecule catabolic process;macromolecule metabolic process;metabolic process;nitrogen compound metab…	beta-glucuronidase activity;binding;catalytic activity;hydrolase activity;hydrolase activity, acting on glycosyl bonds;hydrolase activity, hydrolyzing O-glycosyl compounds;protein binding;protein domain specific binding;receptor binding	cell part;cytoplasmic part;extracellular membrane-bounded organelle;extracellular organelle;extracellular region part;extracellular vesicular exosome;intracellular membrane-bounded organelle;intracellular organelle;intracellular organelle lumen;intracellular organelle part;intracellular part;lysosomal lumen;membrane;membrane-bounded organelle;membrane-bounded vesicle;membrane-enclosed lumen;organ…	amine metabolic process;carbohydrate metabolic process;catabolic process;macromolecule metabolic process;metabolic process;nitrogen compound metabolic process;polysaccharide metabolic process;primary metabolic process;small molecule metabolic process	cell part;extracellular organelle;intracellular membrane-bounded organelle;intracellular organelle;membrane;organelle;vesicle	10	10	10	25	25	25	74.731	0	30.487	1832100000	72	22.7	25	25	22.7	22.7	21	P08236;P08236-2;P08236-3	P08236;P08236-2;P08236-3	Beta-glucuronidase
EGFR	1.15245e+13	1.25696e+13	1.35879e+13	8.55297e+12	8.44166e+12	8.46025e+12	1.25607e+13	8.48496e+12	0.565933	0.00240203	33	31	31	31	31	27	activation of phospholipase A2 activity;activation of phospholipase A2 activity by calcium-mediated signaling;activation of phospholipase C activity;alkanesulfonate metabolic process;anatomical structure development;anatomical structure morphogenesis;astrocyte activation;axon guidance;behavior;biological adhesion;biological regulation;biosynthetic process;calcium-mediated signaling;cation homeost…	actin binding;actin filament binding;adenyl nucleotide binding;adenyl ribonucleotide binding;ATP binding;binding;catalytic activity;chromatin binding;cytoskeletal protein binding;DNA binding;double-stranded DNA binding;enzyme binding;epidermal growth factor-activated receptor activity;identical protein binding;kinase activity;MAP kinase kinase kinase activity;molecular transducer activity;nucleic…	adherens junction;anchoring junction;apical plasma membrane;basolateral plasma membrane;cell junction;cell part;cell surface;cell-substrate adherens junction;cell-substrate junction;cytoplasm;cytoplasmic membrane-bounded vesicle;cytoplasmic part;cytoplasmic vesicle;early endosome membrane;endocytic vesicle;endoplasmic reticulum membrane;endoplasmic reticulum part;endosomal part;endosome;endosome …	anatomical structure development;anatomical structure morphogenesis;behavior;biological adhesion;biological regulation;biosynthetic process;cell activation;cell adhesion;cell motility;cell proliferation;cellular component movement;cellular lipid metabolic process;cellular localization;cellular metabolic process;cellular process;developmental process;homeostatic process;immune system process;lipid…	cell part;cell surface;cytoplasm;cytoplasmic membrane-bounded vesicle;endosome;extracellular space;intracellular membrane-bounded organelle;intracellular organelle;macromolecular complex;membrane;nucleus;organelle;plasma membrane;protein complex;receptor complex;vesicle	43	43	42	50.7	50.7	49.8	134.28	0	260.94	19021000000	497	42.3	41.5	39.7	38.8	39.5	34	P00533;P00533-4;P00533-3;P00533-2;Q15303-4;Q15303-3;Q15303-2;Q15303	P00533	Epidermal growth factor receptor
NT5DC2	1.73599e+12	1.78779e+12	1.80125e+12	2.38019e+12	2.73595e+12	2.45709e+12	1.77501e+12	2.52441e+12	-0.50812	0.00241716	19	17	17	23	20	19	cellular metabolic process;cellular process;dephosphorylation;metabolic process;phosphate-containing compound metabolic process;phosphorus metabolic process	5'-nucleotidase activity;binding;catalytic activity;cation binding;hydrolase activity;hydrolase activity, acting on ester bonds;ion binding;metal ion binding;nucleotidase activity;phosphatase activity;phosphoric ester hydrolase activity		cellular metabolic process;cellular process;metabolic process;phosphorus metabolic process		23	23	23	60.3	60.3	60.3	64.144	0	127.47	4240500000	167	53.3	47.8	46	60.3	52.2	52.2	Q9H857-2;Q9H857-3;Q9H857;Q9H857-4	Q9H857-2;Q9H857-3;Q9H857;Q9H857-4	5-nucleotidase domain-containing protein 2
TBL3	2.15368e+12	2.10492e+12	2.21794e+12	1.74539e+12	1.87382e+12	1.8336e+12	2.15885e+12	1.8176e+12	0.248225	0.00242719	20	21	22	16	19	19	biological regulation;cell surface receptor linked signaling pathway;cellular macromolecule metabolic process;cellular metabolic process;cellular nitrogen compound metabolic process;cellular process;cellular response to stimulus;cGMP-mediated signaling;cyclic-nucleotide-mediated signaling;G-protein coupled receptor protein signaling pathway;G-protein signaling, coupled to cGMP nucleotide second m…	binding;molecular transducer activity;nucleic acid binding;receptor signaling protein activity;RNA binding;signal transducer activity;snoRNA binding	cell part;intracellular membrane-bounded organelle;intracellular non-membrane-bounded organelle;intracellular organelle;intracellular organelle part;intracellular part;macromolecular complex;membrane-bounded organelle;non-membrane-bounded organelle;nuclear part;nucleolar part;nucleolus;nucleus;organelle;organelle part;preribosome;protein complex;Pwp2p-containing subcomplex of 90S preribosome;ribo…	biological regulation;cellular metabolic process;cellular nitrogen compound metabolic process;cellular process;macromolecule metabolic process;metabolic process;nitrogen compound metabolic process;nucleobase-containing compound metabolic process;primary metabolic process;response to stimulus;RNA metabolic process;RNA processing;rRNA processing;signal transduction	cell part;intracellular membrane-bounded organelle;intracellular non-membrane-bounded organelle;intracellular organelle;macromolecular complex;nucleolus;nucleus;organelle;preribosome;protein complex;ribonucleoprotein complex	25	25	25	47.3	47.3	47.3	89.034	0	105.31	2543400000	124	36.9	40.1	40.2	30.7	35.1	35.1	Q12788	Q12788	Transducin beta-like protein 3
HMGB2	4.17366e+13	3.89773e+13	3.56582e+13	2.51405e+13	2.7308e+13	2.56201e+13	3.87907e+13	2.60229e+13	0.575931	0.00243574	6	6	5	5	6	6	anatomical structure development;apoptosis;base-excision repair, DNA ligation;biological regulation;catabolic process;cell chemotaxis;cell death;cell migration;cell motility;cellular catabolic process;cellular component assembly;cellular component assembly at cellular level;cellular component disassembly;cellular component disassembly at cellular level;cellular component disassembly involved in a…	binding;chemoattractant activity;chromatin binding;damaged DNA binding;DNA bending activity;DNA binding;double-stranded DNA binding;nucleic acid binding;nucleic acid binding transcription factor activity;protein binding;RAGE receptor binding;receptor binding;regulatory region DNA binding;regulatory region nucleic acid binding;sequence-specific DNA binding transcription factor activity;single-stra…	cell part;chromosome;condensed chromosome;cytoplasm;cytoplasmic part;extracellular region part;extracellular space;intracellular membrane-bounded organelle;intracellular non-membrane-bounded organelle;intracellular organelle;intracellular organelle part;intracellular part;macromolecular complex;membrane-bounded organelle;non-membrane-bounded organelle;nuclear part;nucleoplasm;nucleus;organelle;or…	anatomical structure development;biological regulation;catabolic process;cell death;cell motility;cellular component assembly;cellular component disassembly;cellular component movement;cellular component organization;cellular macromolecular complex assembly;cellular metabolic process;cellular nitrogen compound metabolic process;cellular process;chromatin modification;chromatin organization;chromo…	cell part;chromosome;cytoplasm;extracellular space;intracellular membrane-bounded organelle;intracellular non-membrane-bounded organelle;intracellular organelle;macromolecular complex;nucleoplasm;nucleus;organelle;protein complex	8	7	7	32.1	26.3	26.3	24.033	0	73.858	23901000000	117	32.1	32.1	24.4	32.1	32.1	32.1	P26583	P26583	High mobility group protein B2
GOT2	1.32898e+14	1.32592e+14	1.34502e+14	1.02072e+14	1.14649e+14	1.08167e+14	1.33331e+14	1.08296e+14	0.300025	0.00243776	26	26	27	26	25	26	2-oxoglutarate metabolic process;4-hydroxyproline catabolic process;4-hydroxyproline metabolic process;alcohol biosynthetic process;alcohol metabolic process;amine biosynthetic process;amine catabolic process;amine metabolic process;aspartate biosynthetic process;aspartate catabolic process;aspartate family amino acid biosynthetic process;aspartate family amino acid catabolic process;aspartate fa…	binding;catalytic activity;cofactor binding;kynurenine-oxoglutarate transaminase activity;L-aspartate:2-oxoglutarate aminotransferase activity;L-phenylalanine aminotransferase activity;L-phenylalanine:2-oxoglutarate aminotransferase activity;pyridoxal phosphate binding;transaminase activity;transferase activity;transferase activity, transferring nitrogenous groups;vitamin B6 binding;vitamin bindi…	cell part;cytoplasmic part;extracellular membrane-bounded organelle;extracellular organelle;extracellular region part;extracellular vesicular exosome;intracellular membrane-bounded organelle;intracellular organelle;intracellular organelle lumen;intracellular organelle part;intracellular part;membrane;membrane-bounded organelle;membrane-bounded vesicle;membrane-enclosed lumen;mitochondrial inner m…	alcohol metabolic process;amine metabolic process;biosynthetic process;carbohydrate metabolic process;catabolic process;cellular amino acid metabolic process;cellular ketone metabolic process;cellular metabolic process;cellular nitrogen compound metabolic process;cellular process;establishment of localization;heterocycle metabolic process;lipid transport;metabolic process;nitrogen compound metabo…	cell part;extracellular organelle;intracellular membrane-bounded organelle;intracellular organelle;membrane;mitochondrion;organelle;plasma membrane;vesicle	28	28	28	70.2	70.2	70.2	47.517	0	323.31	39537000000	521	66.3	66.3	68.4	66.3	64.7	66.3	P00505;P00505-2	P00505;P00505-2	Aspartate aminotransferase, mitochondrial
NIT2	2.16838e+12	2.36689e+12	2.29671e+12	1.62447e+12	1.74557e+12	1.8168e+12	2.27733e+12	1.72895e+12	0.39745	0.00246175	12	12	12	11	11	10	amine metabolic process;asparagine metabolic process;aspartate family amino acid metabolic process;carboxylic acid metabolic process;cellular amine metabolic process;cellular amino acid metabolic process;cellular ketone metabolic process;cellular metabolic process;cellular nitrogen compound metabolic process;cellular process;dicarboxylic acid metabolic process;glutamine family amino acid metaboli…	catalytic activity;hydrolase activity;hydrolase activity, acting on carbon-nitrogen (but not peptide) bonds;hydrolase activity, acting on carbon-nitrogen (but not peptide) bonds, in linear amides;omega-amidase activity	cell part;centrosome;cytoplasm;cytoplasmic part;cytoskeletal part;extracellular membrane-bounded organelle;extracellular organelle;extracellular region part;extracellular vesicular exosome;intracellular membrane-bounded organelle;intracellular non-membrane-bounded organelle;intracellular organelle;intracellular organelle part;intracellular part;membrane-bounded organelle;membrane-bounded vesicle;…	amine metabolic process;cellular amino acid metabolic process;cellular ketone metabolic process;cellular metabolic process;cellular nitrogen compound metabolic process;cellular process;metabolic process;nitrogen compound metabolic process;organic acid metabolic process;primary metabolic process;small molecule metabolic process	cell part;centrosome;cytoplasm;extracellular organelle;intracellular membrane-bounded organelle;intracellular non-membrane-bounded organelle;intracellular organelle;microtubule organizing center;mitochondrion;organelle;vesicle	14	14	14	67.4	67.4	67.4	30.608	0	159.36	3255800000	140	66.3	65.9	66.3	62.7	57.2	51.4	Q9NQR4	Q9NQR4	Omega-amidase NIT2
[truncated: 6,675 more rows]
