# Supplementary material for: RNA cytosine methyltransferase NSUN5 promotes protein synthesis and tumorigenic phenotypes in glioblastoma
Source: Mol Oncol. 2023 Apr 22;17(9):1763–83. doi: 10.1002/1878-0261.13434 (PMC10483612; doi:10.1002/1878-0261.13434)
Supplement: Supplementary file 5 — Table S4. Raw data of proteomic analysis in 50M cells. [file MOL2-17-1763-s005.xlsx]

## Sheet: Summary
RNA cytosine methyltransferase NSUN5 promotes protein synthesis and tumorigenic phenotypes in glioblastoma
Jiesi Zhou1#, Yan Shu Kong1#, Krista Vincent1, Dylan Dieters-Castator3, Amirali Bukhari1, Darryl Glubrecht1, Rong-Zong Liu1, Douglas Quilty1,4, Xiaowei Huang1, Zhihua Xu1, Rui Zhe Yang1, Lanyue Zhang1, Emily Tang1, Gilles Lajoie3, David Eisenstat1, Armin Gamper1, Richard Fahlman2, Roseline Godbout1, Lynne-Marie Postovit1,4*, YangXin Fu1*
Department of Oncology1, Department of Biochemistry2, Faculty of Medicine and Dentistry, University of Alberta, Edmonton, AB, Canada. Department of Biochemistry3, Western University, London, ON, Canada, Department of Biomedical and Molecular Sciences4, Queen's University, Kingston, Ontario, Canada

## Sheet: NSUN5 over expression
Supplemtary table S4: Raw data of the proteomic analysis in 50M cells: empty vector vs NSUN5 overexpression
T: Gene names	LFQ intensity NSUN5_R1	LFQ intensity NSUN5_R2	LFQ intensity NSUN5_R3	LFQ intensity Vector_R1	LFQ intensity Vector_R2	LFQ intensity Vector_R3	Average (NSUN5)	Average (vector control)	Log2(NSUN5/Vector)	(P-Value)	unique peptides NSUN5_R1	unique peptides NSUN5_R2	unique peptides NSUN5_R3	unique peptides Vector_R1	unique peptides Vector_R2	unique peptides Vector_R3	C: GOBP name	C: GOMF name	C: GOCC name	C: GOBP slim name	C: GOCC slim name	N: Sequence coverage NSUN5_R1 [%]	N: Sequence coverage NSUN5_R2 [%]	N: Sequence coverage NSUN5_R3 [%]	N: Sequence coverage Vector_R1 [%]	N: Sequence coverage Vector_R2 [%]	N: Sequence coverage Vector_R3 [%]	T: Protein IDs	T: Majority protein IDs	T: Protein names
DHX37	0	0	0	2.83615e+10	2.93865e+10	2.59906e+10	0	2.79129e+10	#NUM!	1.00224e-05	1	1	1	1	1	3	cellular macromolecule metabolic process;cellular metabolic process;cellular nitrogen compound metabolic process;cellular process;macromolecule metabolic process;metabolic process;nitrogen compound metabolic process;nucleic acid metabolic process;nucleobase-containing compound metabolic process;primary metabolic process;RNA metabolic process;RNA processing	adenyl nucleotide binding;adenyl ribonucleotide binding;ATP binding;ATPase activity;ATPase activity, coupled;ATP-dependent helicase activity;ATP-dependent RNA helicase activity;binding;catalytic activity;helicase activity;hydrolase activity;hydrolase activity, acting on acid anhydrides;hydrolase activity, acting on acid anhydrides, in phosphorus-containing anhydrides;nucleoside-triphosphatase act…	cell part;cytoplasm;intracellular non-membrane-bounded organelle;intracellular organelle;intracellular organelle part;intracellular part;non-membrane-bounded organelle;nuclear part;nucleolus;organelle;organelle part	cellular metabolic process;cellular nitrogen compound metabolic process;cellular process;macromolecule metabolic process;metabolic process;nitrogen compound metabolic process;nucleobase-containing compound metabolic process;primary metabolic process;RNA metabolic process;RNA processing	cell part;cytoplasm;intracellular non-membrane-bounded organelle;intracellular organelle;nucleolus;organelle	0.8	1	0.8	1	1	2.6	Q8IY37	Q8IY37	Probable ATP-dependent RNA helicase DHX37
PLTP	2.80737e+10	2.87413e+10	2.84695e+10	2.02152e+10	1.98387e+10	1.92793e+10	2.84282e+10	1.97777e+10	0.523444	1.31842e-05	3	2	3	1	3	3	biological regulation;biosynthetic process;cell motility;cellular biosynthetic process;cellular component movement;cellular component organization;cellular component organization or biogenesis;cellular metabolic process;cellular process;establishment of localization;fat-soluble vitamin biosynthetic process;fat-soluble vitamin metabolic process;heterocycle metabolic process;high-density lipoprotei…	binding;lipid binding	extracellular region;extracellular region part;extracellular space	biological regulation;biosynthetic process;cell motility;cellular component movement;cellular component organization;cellular metabolic process;cellular process;establishment of localization;heterocycle metabolic process;lipid metabolic process;lipid transport;locomotion;metabolic process;multicellular organismal process;primary metabolic process;regulation of transport;small molecule metabolic p…	extracellular region;extracellular space	11.1	7.3	11.1	3.5	11.1	11.1	P55058-3;P55058-2;P55058;P55058-4	P55058-3;P55058-2;P55058;P55058-4	Phospholipid transfer protein
B2M	0	0	0	2.20288e+11	2.33209e+11	2.54102e+11	0	2.35866e+11	#NUM!	1.80477e-05	1	NaN	NaN	1	1	1	anatomical structure homeostasis;antigen processing and presentation;antigen processing and presentation of exogenous antigen;antigen processing and presentation of exogenous peptide antigen;antigen processing and presentation of exogenous peptide antigen via MHC class I;antigen processing and presentation of exogenous peptide antigen via MHC class I, TAP-dependent;antigen processing and presenta…	binding;identical protein binding;protein binding	adherens junction;anchoring junction;cell junction;cell part;cell-substrate adherens junction;cell-substrate junction;coated vesicle membrane;cytoplasm;cytoplasmic part;cytoplasmic vesicle membrane;cytoplasmic vesicle part;early endosome lumen;early endosome membrane;endocytic vesicle membrane;endoplasmic reticulum lumen;endoplasmic reticulum part;endosomal part;endosome lumen;endosome membrane;E…	biological regulation;cell activation;cell differentiation;cellular metabolic process;cellular process;developmental process;homeostatic process;immune system process;macromolecule metabolic process;metabolic process;primary metabolic process;protein folding;protein metabolic process;response to biotic stimulus;response to chemical stimulus;response to drug;response to stimulus;response to stress…	cell part;cytoplasm;extracellular organelle;extracellular region;extracellular space;Golgi apparatus;intracellular membrane-bounded organelle;intracellular organelle;macromolecular complex;membrane;MHC protein complex;organelle;plasma membrane;protein complex;vesicle	8.4	0	0	18.5	18.5	18.5	P61769	P61769	Beta-2-microglobulin;Beta-2-microglobulin form pI 5.3
ATP5O	2.45492e+13	2.45787e+13	2.43414e+13	2.67592e+13	2.71094e+13	2.67111e+13	2.44898e+13	2.68599e+13	-0.133275	8.43255e-05	10	9	10	9	10	10	ATP biosynthetic process;ATP metabolic process;ATP synthesis coupled proton transport;biosynthetic process;cation transport;cellular biosynthetic process;cellular metabolic process;cellular nitrogen compound biosynthetic process;cellular nitrogen compound metabolic process;cellular process;electron transport chain;energy coupled proton transport, down electrochemical gradient;establishment of loc…	binding;cation transmembrane transporter activity;drug binding;hydrogen ion transmembrane transporter activity;hydrogen ion transporting ATP synthase activity, rotational mechanism;inorganic cation transmembrane transporter activity;ion transmembrane transporter activity;monovalent inorganic cation transmembrane transporter activity;substrate-specific transmembrane transporter activity;substrate-…	cell part;cytoplasmic part;extracellular membrane-bounded organelle;extracellular organelle;extracellular region part;extracellular vesicular exosome;intracellular membrane-bounded organelle;intracellular organelle;intracellular organelle part;intracellular part;macromolecular complex;membrane;membrane part;membrane-bounded organelle;membrane-bounded vesicle;mitochondrial inner membrane;mitochond…	biosynthetic process;cellular metabolic process;cellular nitrogen compound metabolic process;cellular process;establishment of localization;generation of precursor metabolites and energy;heterocycle metabolic process;hydrogen transport;ion transport;metabolic process;nitrogen compound metabolic process;nucleobase-containing compound metabolic process;nucleobase-containing small molecule metabolic…	cell part;extracellular organelle;intracellular membrane-bounded organelle;intracellular organelle;macromolecular complex;membrane;mitochondrion;nucleus;organelle;plasma membrane;protein complex;proton-transporting two-sector ATPase complex;vesicle	58.7	57.7	58.7	57.7	58.7	58.7	P48047	P48047	ATP synthase subunit O, mitochondrial
FZD1	1.22417e+11	1.23536e+11	1.35861e+11	2.09293e+11	2.21193e+11	2.1703e+11	1.27272e+11	2.15838e+11	-0.762042	8.95888e-05	5	5	5	3	4	5	anatomical structure development;anatomical structure morphogenesis;autocrine signaling;biological regulation;canonical Wnt receptor signaling pathway;canonical Wnt receptor signaling pathway involved in mesenchymal stem cell differentiation;canonical Wnt receptor signaling pathway involved in osteoblast differentiation;cell communication;cell differentiation;cell surface receptor linked signalin…	binding;frizzled binding;G-protein coupled receptor activity;G-protein-coupled receptor binding;molecular transducer activity;PDZ domain binding;protein binding;protein domain specific binding;receptor activity;receptor binding;signal transducer activity;signaling receptor activity;transmembrane signaling receptor activity;Wnt-activated receptor activity;Wnt-protein binding	adherens junction;anchoring junction;cell junction;cell part;cell surface;cell-substrate adherens junction;cell-substrate junction;focal adhesion;integral to membrane;intrinsic to membrane;membrane;membrane part;plasma membrane	anatomical structure development;anatomical structure morphogenesis;biological regulation;cell communication;cell differentiation;cell-cell signaling;cellular process;developmental process;regulation of protein modification process;regulation of transport;response to chemical stimulus;response to drug;response to stimulus;signal transduction;signaling	cell part;cell surface;membrane;plasma membrane	10.5	10.5	10.5	7	7.1	10.5	Q9UP38	Q9UP38	Frizzled-1
FASN	2330361964514876	2.3822e+15	2297274924586615	1937742440677267	1.95663e+15	1.90051e+15	2.33661e+15	1.93163e+15	0.2746	0.000167666	114	114	113	115	110	112	acetyl-CoA metabolic process;acyl-CoA biosynthetic process;acyl-CoA metabolic process;acylglycerol biosynthetic process;acylglycerol metabolic process;amine metabolic process;biological regulation;biosynthetic process;carboxylic acid biosynthetic process;carboxylic acid metabolic process;cell differentiation;cellular amine metabolic process;cellular amino acid metabolic process;cellular biosynthe…	[acyl-carrier-protein] S-acetyltransferase activity;[acyl-carrier-protein] S-malonyltransferase activity;3-hydroxyacyl-[acyl-carrier-protein] dehydratase activity;3-hydroxyoctanoyl-[acyl-carrier-protein] dehydratase activity;3-hydroxypalmitoyl-[acyl-carrier-protein] dehydratase activity;3-oxoacyl-[acyl-carrier-protein] reductase (NADPH) activity;3-oxoacyl-[acyl-carrier-protein] synthase activity;…	cell part;cytoplasm;cytoplasmic membrane-bounded vesicle;cytoplasmic part;cytoplasmic vesicle;cytosol;extracellular membrane-bounded organelle;extracellular organelle;extracellular region part;extracellular vesicular exosome;glycogen granule;Golgi apparatus;intracellular membrane-bounded organelle;intracellular organelle;intracellular part;melanosome;membrane;membrane-bounded organelle;membrane-b…	amine metabolic process;biological regulation;biosynthetic process;cell differentiation;cellular amino acid metabolic process;cellular ketone metabolic process;cellular lipid metabolic process;cellular metabolic process;cellular nitrogen compound metabolic process;cellular process;cofactor metabolic process;developmental process;energy reserve metabolic process;generation of precursor metabolites…	cell part;cytoplasm;cytoplasmic membrane-bounded vesicle;cytosol;extracellular organelle;Golgi apparatus;intracellular membrane-bounded organelle;intracellular organelle;membrane;mitochondrion;organelle;plasma membrane;vesicle	63.8	63.8	63.6	63.9	63.1	63.4	P49327	P49327	Fatty acid synthase;[Acyl-carrier-protein] S-acetyltransferase;[Acyl-carrier-protein] S-malonyltransferase;3-oxoacyl-[acyl-carrier-protein] synthase;3-oxoacyl-[acyl-carrier-protein] reductase;3-hydroxyacyl-[acyl-carrier-protein] dehydratase;Enoyl-[acyl-carrier-protein] reductase;Oleoyl-[acyl-carrier-protein] hydrolase
SUCLA2	1.82008e+12	1.87213e+12	1.87889e+12	2.1282e+12	2.16578e+12	2.16838e+12	1.85703e+12	2.15412e+12	-0.214099	0.000195579	10	9	9	8	8	8	acetyl-CoA catabolic process;acetyl-CoA metabolic process;biosynthetic process;carboxylic acid metabolic process;catabolic process;cellular biosynthetic process;cellular catabolic process;cellular ketone metabolic process;cellular metabolic process;cellular nitrogen compound biosynthetic process;cellular nitrogen compound metabolic process;cellular process;coenzyme catabolic process;coenzyme meta…	acid-thiol ligase activity;adenyl nucleotide binding;adenyl ribonucleotide binding;ATP binding;binding;catalytic activity;cation binding;CoA-ligase activity;ion binding;ligase activity;ligase activity, forming carbon-sulfur bonds;metal ion binding;nucleotide binding;purine nucleotide binding;purine ribonucleoside triphosphate binding;purine ribonucleotide binding;ribonucleotide binding;succinate-…	cell part;cytoplasmic part;extracellular membrane-bounded organelle;extracellular organelle;extracellular region part;extracellular vesicular exosome;intracellular membrane-bounded organelle;intracellular organelle;intracellular organelle lumen;intracellular organelle part;intracellular part;membrane-bounded organelle;membrane-bounded vesicle;membrane-enclosed lumen;mitochondrial matrix;mitochond…	biosynthetic process;catabolic process;cellular ketone metabolic process;cellular metabolic process;cellular nitrogen compound metabolic process;cellular process;cofactor metabolic process;heterocycle metabolic process;metabolic process;nitrogen compound metabolic process;organic acid metabolic process;small molecule metabolic process	cell part;extracellular organelle;intracellular membrane-bounded organelle;intracellular organelle;mitochondrion;organelle;vesicle	27.2	24.9	24.3	16.1	22	22	Q9P2R7-2;Q9P2R7	Q9P2R7-2;Q9P2R7	Succinyl-CoA ligase [ADP-forming] subunit beta, mitochondrial
PTP4A1	4.9508e+10	4.60181e+10	4.68117e+10	3.28922e+10	3.21829e+10	3.10387e+10	4.74459e+10	3.20379e+10	0.566505	0.000202681	2	1	1	2	2	1	biological regulation;cell cycle;cellular macromolecule metabolic process;cellular metabolic process;cellular process;cellular protein metabolic process;dephosphorylation;developmental process;macromolecule metabolic process;macromolecule modification;metabolic process;multicellular organismal development;multicellular organismal process;peptidyl-tyrosine dephosphorylation;phosphate-containing co…	catalytic activity;hydrolase activity;hydrolase activity, acting on ester bonds;phosphatase activity;phosphoprotein phosphatase activity;phosphoric ester hydrolase activity;protein tyrosine phosphatase activity	cell part;cytoplasm;cytoplasmic part;cytoskeletal part;early endosome;endoplasmic reticulum;endosome;extracellular membrane-bounded organelle;extracellular organelle;extracellular region part;extracellular vesicular exosome;internal side of plasma membrane;intracellular membrane-bounded organelle;intracellular non-membrane-bounded organelle;intracellular organelle;intracellular organelle part;int…	biological regulation;cell cycle;cellular metabolic process;cellular process;developmental process;macromolecule metabolic process;macromolecule modification;metabolic process;multicellular organismal development;multicellular organismal process;phosphorus metabolic process;primary metabolic process;protein dephosphorylation;protein metabolic process;protein modification process	cell part;cytoplasm;endoplasmic reticulum;endosome;extracellular organelle;intracellular membrane-bounded organelle;intracellular non-membrane-bounded organelle;intracellular organelle;organelle;vesicle	33.5	26	26	33.5	33.5	26	Q93096	Q93096	Protein tyrosine phosphatase type IVA 1
ZBTB7A	0	0	0	5.7548e+09	6.59515e+09	7.52879e+09	0	6.62625e+09	#NUM!	0.000206162	NaN	NaN	NaN	1	2	2	biological regulation;biosynthetic process;cell differentiation;cellular biosynthetic process;cellular developmental process;cellular macromolecule biosynthetic process;cellular macromolecule metabolic process;cellular metabolic process;cellular nitrogen compound metabolic process;cellular process;developmental process;macromolecule biosynthetic process;macromolecule metabolic process;metabolic p…	binding;cation binding;DNA binding;enzyme binding;histone acetyltransferase binding;ion binding;metal ion binding;nucleic acid binding;protein binding	cell part;intracellular membrane-bounded organelle;intracellular organelle;intracellular part;membrane-bounded organelle;nucleus;organelle	biological regulation;biosynthetic process;cell differentiation;cellular metabolic process;cellular nitrogen compound metabolic process;cellular process;developmental process;macromolecule metabolic process;metabolic process;multicellular organismal development;multicellular organismal process;nitrogen compound metabolic process;nucleobase-containing compound metabolic process;primary metabolic p…	cell part;intracellular membrane-bounded organelle;intracellular organelle;nucleus;organelle	0	0	0	2.6	5.5	5.5	O95365	O95365	Zinc finger and BTB domain-containing protein 7A
NSUN5	8.97353e+12	1.17198e+13	9.86486e+12	1.86682e+09	0	1.73297e+09	1.01861e+13	1.19993e+09	13.0514	0.000228995	22	20	19	1	NaN	2	cellular macromolecule metabolic process;cellular metabolic process;cellular nitrogen compound metabolic process;cellular process;macromolecule metabolic process;metabolic process;ncRNA metabolic process;ncRNA processing;nitrogen compound metabolic process;nucleic acid metabolic process;nucleobase-containing compound metabolic process;primary metabolic process;RNA metabolic process;RNA processing…	catalytic activity;methyltransferase activity;transferase activity;transferase activity, transferring one-carbon groups	cell part;intracellular membrane-bounded organelle;intracellular non-membrane-bounded organelle;intracellular organelle;intracellular organelle part;intracellular part;membrane-bounded organelle;non-membrane-bounded organelle;nuclear part;nucleolus;nucleus;organelle;organelle part	cellular metabolic process;cellular nitrogen compound metabolic process;cellular process;macromolecule metabolic process;metabolic process;nitrogen compound metabolic process;nucleobase-containing compound metabolic process;primary metabolic process;RNA metabolic process;RNA processing;rRNA processing	cell part;intracellular membrane-bounded organelle;intracellular non-membrane-bounded organelle;intracellular organelle;nucleolus;nucleus;organelle	60.9	56.9	56.2	2.8	0	4.3	Q96P11-2;Q96P11;Q96P11-4;Q96P11-5;Q63ZY6-5;Q63ZY6;Q63ZY6-4;Q3KNT7-2;Q3KNT7-3;Q3KNT7;Q63ZY6-6;Q63ZY6-2	Q96P11-2;Q96P11;Q96P11-4;Q96P11-5	Probable 28S rRNA (cytosine-C(5))-methyltransferase
HERC4	7.46156e+11	7.74513e+11	7.52374e+11	6.37105e+11	6.49715e+11	6.53103e+11	7.57681e+11	6.46641e+11	0.228626	0.00035791	12	10	11	10	10	12	cell differentiation;cellular developmental process;cellular macromolecule metabolic process;cellular metabolic process;cellular process;cellular protein metabolic process;developmental process;gamete generation;macromolecule metabolic process;macromolecule modification;male gamete generation;metabolic process;multicellular organismal process;multicellular organismal reproductive process;primary …	acid-amino acid ligase activity;catalytic activity;ligase activity;ligase activity, forming carbon-nitrogen bonds;small conjugating protein ligase activity;ubiquitin-protein ligase activity	cell part;cytoplasm;cytoplasmic part;cytosol;intracellular membrane-bounded organelle;intracellular organelle;intracellular part;membrane-bounded organelle;nucleus;organelle	cell differentiation;cellular metabolic process;cellular process;developmental process;macromolecule metabolic process;macromolecule modification;metabolic process;multicellular organismal process;primary metabolic process;protein metabolic process;protein modification by small protein conjugation or removal;protein modification process	cell part;cytoplasm;cytosol;intracellular membrane-bounded organelle;intracellular organelle;nucleus;organelle	18.9	15.8	16.3	14.3	14.2	20.1	Q5GLZ8-2;Q5GLZ8;Q5GLZ8-3;Q5GLZ8-6;Q5GLZ8-4;Q5GLZ8-5	Q5GLZ8-2;Q5GLZ8;Q5GLZ8-3;Q5GLZ8-6	Probable E3 ubiquitin-protein ligase HERC4
WDR7	1.95358e+11	1.96573e+11	1.87061e+11	1.5883e+11	1.55234e+11	1.58259e+11	1.92997e+11	1.57441e+11	0.293769	0.000368871	8	8	10	5	9	10	cell differentiation;cellular developmental process;cellular process;developmental process;hemopoietic progenitor cell differentiation			cell differentiation;cellular process;developmental process		9.4	8	10.5	6.2	9.7	10.4	Q9Y4E6-2;Q9Y4E6	Q9Y4E6-2;Q9Y4E6	WD repeat-containing protein 7
KAL1	3.6269e+12	3.79916e+12	3.98317e+12	2.65217e+12	2.50874e+12	2.66067e+12	3.80308e+12	2.60719e+12	0.54467	0.000467855	15	15	12	12	15	14	axon guidance;biological adhesion;cell adhesion;cellular component movement;cellular process;chemotaxis;locomotion;response to chemical stimulus;response to external stimulus;response to stimulus;taxis	binding;carbohydrate binding;endopeptidase inhibitor activity;endopeptidase regulator activity;enzyme inhibitor activity;enzyme regulator activity;extracellular matrix structural constituent;glycosaminoglycan binding;heparin binding;pattern binding;peptidase inhibitor activity;peptidase regulator activity;polysaccharide binding;serine-type endopeptidase inhibitor activity;structural molecule acti…	cell part;extracellular matrix;extracellular region part;extracellular space;membrane;plasma membrane;proteinaceous extracellular matrix	biological adhesion;cell adhesion;cellular component movement;cellular process;locomotion;response to chemical stimulus;response to external stimulus;response to stimulus	cell part;extracellular matrix;extracellular space;membrane;plasma membrane;proteinaceous extracellular matrix	35.4	37.4	29.7	29.3	37.6	34	P23352	P23352	Anosmin-1
SLC35E1	3.67388e+10	3.96874e+10	3.93751e+10	5.29016e+10	5.44909e+10	5.7279e+10	3.86005e+10	5.48905e+10	-0.507939	0.000505038	1	2	3	1	2	2	carbohydrate transmembrane transport;carbohydrate transport;cellular process;establishment of localization;organic substance transport;transmembrane transport;transport	active transmembrane transporter activity;antiporter activity;secondary active transmembrane transporter activity;transmembrane transporter activity;transporter activity	cell part;cytoplasmic part;endoplasmic reticulum;Golgi apparatus;integral to membrane;intracellular membrane-bounded organelle;intracellular organelle;intracellular part;intrinsic to membrane;membrane part;membrane-bounded organelle;organelle	carbohydrate transport;cellular process;establishment of localization;transmembrane transport;transport	cell part;endoplasmic reticulum;Golgi apparatus;intracellular membrane-bounded organelle;intracellular organelle;organelle	2.2	8	11.2	2.2	8	8	Q96K37;Q96K37-2	Q96K37	Solute carrier family 35 member E1
GLUD1;GLUD2	5.99241e+13	6.11652e+13	5.97984e+13	4.57998e+13	4.59787e+13	4.95895e+13	6.02959e+13	4.71227e+13	0.355639	0.000548836	24	24	24	24	23	23	amine biosynthetic process;amine catabolic process;amine metabolic process;anatomical structure development;biological regulation;biosynthetic process;carboxylic acid biosynthetic process;carboxylic acid catabolic process;carboxylic acid metabolic process;catabolic process;cellular amine metabolic process;cellular amino acid biosynthetic process;cellular amino acid catabolic process;cellular amin…	adenyl nucleotide binding;adenyl ribonucleotide binding;ADP binding;amine binding;amino acid binding;ATP binding;binding;carboxylic acid binding;catalytic activity;coenzyme binding;cofactor binding;glutamate dehydrogenase (NAD+) activity;glutamate dehydrogenase [NAD(P)+] activity;GTP binding;guanyl nucleotide binding;guanyl ribonucleotide binding;identical protein binding;leucine binding;NAD bind…	cell part;cytoplasm;cytoplasmic part;intracellular membrane-bounded organelle;intracellular organelle;intracellular organelle lumen;intracellular organelle part;intracellular part;membrane-bounded organelle;membrane-enclosed lumen;mitochondrial matrix;mitochondrial part;mitochondrion;organelle;organelle lumen;organelle part	amine metabolic process;anatomical structure development;biological regulation;biosynthetic process;catabolic process;cellular amino acid metabolic process;cellular ketone metabolic process;cellular metabolic process;cellular nitrogen compound metabolic process;cellular process;developmental process;metabolic process;nitrogen compound metabolic process;organic acid metabolic process;primary metab…	cell part;cytoplasm;intracellular membrane-bounded organelle;intracellular organelle;mitochondrion;organelle	55.2	57	57	57	57	55.2	P00367;P00367-3;P00367-2;P49448	P00367;P00367-3;P00367-2;P49448	Glutamate dehydrogenase 1, mitochondrial;Glutamate dehydrogenase 2, mitochondrial
PIP5K1A	1.86147e+11	1.91394e+11	1.8435e+11	2.4072e+11	2.29117e+11	2.27019e+11	1.87297e+11	2.32285e+11	-0.310573	0.000696568	8	7	8	6	7	5	actin cytoskeleton organization;actin cytoskeleton reorganization;actin filament-based process;ameboidal cell migration;biological regulation;biosynthetic process;cell chemotaxis;cell differentiation;cell junction assembly;cell junction organization;cell migration;cell motility;cell-substrate junction assembly;cellular biosynthetic process;cellular component assembly;cellular component assembly a…	1-phosphatidylinositol-4-phosphate 5-kinase activity;adenyl nucleotide binding;adenyl ribonucleotide binding;ATP binding;binding;catalytic activity;enzyme binding;inositol or phosphatidylinositol kinase activity;kinase activity;kinase binding;lipid kinase activity;nucleotide binding;phosphatidylinositol phosphate kinase activity;phosphotransferase activity, alcohol group as acceptor;protein bindi…	adherens junction;anchoring junction;cell junction;cell part;cell projection;cell projection membrane;cell projection part;cell-substrate adherens junction;cell-substrate junction;cytoplasm;cytoplasmic part;cytosol;focal adhesion;intracellular membrane-bounded organelle;intracellular organelle;intracellular organelle part;intracellular part;lamellipodium;leading edge membrane;membrane;membrane pa…	biological regulation;biosynthetic process;cell differentiation;cell junction organization;cell motility;cellular component assembly;cellular component movement;cellular component organization;cellular lipid metabolic process;cellular membrane organization;cellular metabolic process;cellular process;cytoskeleton organization;developmental process;endocytosis;establishment of localization;lipid me…	cell part;cell projection;cytoplasm;cytosol;intracellular membrane-bounded organelle;intracellular organelle;membrane;nucleoplasm;nucleus;organelle;plasma membrane	20.4	18.8	19.5	12.8	18.2	13.1	Q99755-3;Q99755;Q99755-2;Q99755-4;O14986-3;O14986;O14986-2	Q99755-3;Q99755;Q99755-2;Q99755-4	Phosphatidylinositol 4-phosphate 5-kinase type-1 alpha
QTRT1	7.48248e+11	7.57584e+11	7.39544e+11	6.17349e+11	5.77053e+11	6.21934e+11	7.48459e+11	6.05445e+11	0.305926	0.000707496	8	6	7	5	7	7	7-methylguanosine biosynthetic process;7-methylguanosine metabolic process;biosynthetic process;cellular biosynthetic process;cellular macromolecule metabolic process;cellular metabolic process;cellular nitrogen compound biosynthetic process;cellular nitrogen compound metabolic process;cellular process;guanosine biosynthetic process;guanosine metabolic process;heterocycle biosynthetic process;het…	binding;catalytic activity;cation binding;ion binding;metal ion binding;queuine tRNA-ribosyltransferase activity;transferase activity;transferase activity, transferring glycosyl groups;transferase activity, transferring pentosyl groups	cell part;cytoplasmic part;intracellular membrane-bounded organelle;intracellular organelle;intracellular part;membrane-bounded organelle;mitochondrion;nucleus;organelle	biosynthetic process;cellular metabolic process;cellular nitrogen compound metabolic process;cellular process;heterocycle metabolic process;macromolecule metabolic process;macromolecule modification;metabolic process;nitrogen compound metabolic process;nucleobase-containing compound metabolic process;nucleobase-containing small molecule metabolic process;nucleoside metabolic process;primary metab…	cell part;intracellular membrane-bounded organelle;intracellular organelle;mitochondrion;nucleus;organelle	38.2	26.3	34.2	27.5	34.2	29.8	Q9BXR0;Q9BXR0-2	Q9BXR0;Q9BXR0-2	Queuine tRNA-ribosyltransferase
CHCHD4	2.64865e+10	2.54022e+10	3.55001e+10	0	0	0	2.91296e+10	0	#DIV/0!	0.000808287	1	1	1	NaN	NaN	NaN	biological regulation;cellular macromolecule metabolic process;cellular metabolic process;cellular nitrogen compound metabolic process;cellular process;cellular protein metabolic process;cellular response to chemical stimulus;cellular response to oxidative stress;cellular response to stimulus;cellular response to stress;'de novo' posttranslational protein folding;'de novo' protein folding;DNA met…	catalytic activity;disulfide oxidoreductase activity;oxidoreductase activity;oxidoreductase activity, acting on a sulfur group of donors;protein disulfide oxidoreductase activity	cell part;cytoplasmic part;intracellular membrane-bounded organelle;intracellular organelle;intracellular organelle part;intracellular part;membrane-bounded organelle;membrane-enclosed lumen;mitochondrial intermembrane space;mitochondrial part;mitochondrion;organelle;organelle envelope lumen;organelle part	biological regulation;cellular metabolic process;cellular nitrogen compound metabolic process;cellular process;DNA metabolic process;DNA repair;establishment of localization;macromolecule metabolic process;metabolic process;nitrogen compound metabolic process;nucleobase-containing compound metabolic process;primary metabolic process;protein folding;protein maturation;protein metabolic process;pro…	cell part;intracellular membrane-bounded organelle;intracellular organelle;mitochondrion;organelle	12.7	12.7	12.7	0	0	0	Q8N4Q1;Q8N4Q1-2	Q8N4Q1;Q8N4Q1-2	Mitochondrial intermembrane space import and assembly protein 40
MAPT	7.6843e+12	8.24147e+12	9.00859e+12	4.9297e+12	4.64587e+12	4.75016e+12	8.31145e+12	4.77525e+12	0.799526	0.000842383	12	10	10	12	13	9	adult behavior;adult locomotory behavior;adult walking behavior;apoptosis;axon cargo transport;axon extension;behavior;biological regulation;cell death;cell differentiation;cell growth;cell migration;cell motility;cellular component disassembly;cellular component disassembly at cellular level;cellular component disassembly involved in apoptosis;cellular component movement;cellular component organ…	apolipoprotein binding;binding;cytoskeletal protein binding;enzyme binding;lipoprotein particle binding;microtubule binding;protein binding;protein domain specific binding;protein-lipid complex binding;SH3 domain binding;structural constituent of cytoskeleton;structural molecule activity;tubulin binding	axon;axoneme;cell part;cell projection;cell projection part;cytoplasmic part;cytoskeletal part;cytosol;growth cone;intracellular organelle part;intracellular part;macromolecular complex;membrane;microtubule;microtubule associated complex;neuron projection;nuclear part;nuclear periphery;organelle part;plasma membrane;protein complex;site of polarized growth;tubulin complex	behavior;biological regulation;cell death;cell differentiation;cell growth;cell motility;cellular component disassembly;cellular component movement;cellular component organization;cellular process;cytoskeleton organization;cytoskeleton-dependent intracellular transport;death;developmental process;establishment of localization;growth;locomotion;multicellular organismal process;organelle organizati…	cell part;cell projection;cytosol;macromolecular complex;membrane;neuron projection;plasma membrane;protein complex;site of polarized growth	53.4	47.4	45.5	50.3	55.1	47.4	P10636-2;P10636-4;P10636-5;P10636-3	P10636-2;P10636-4;P10636-5;P10636-3	Microtubule-associated protein tau
UIMC1	1.6843e+10	2.16636e+10	2.09164e+10	3.23119e+10	3.27347e+10	3.20736e+10	1.98077e+10	3.23734e+10	-0.708749	0.00114032	3	2	1	3	6	3	biological regulation;biosynthetic process;cell cycle checkpoint;cellular biosynthetic process;cellular component organization;cellular component organization at cellular level;cellular component organization or biogenesis;cellular component organization or biogenesis at cellular level;cellular macromolecule biosynthetic process;cellular macromolecule metabolic process;cellular metabolic process;…	binding;histone binding;K63-linked polyubiquitin binding;polyubiquitin binding;protein binding;small conjugating protein binding;ubiquitin binding	BRCA1-A complex;cell part;intracellular membrane-bounded organelle;intracellular organelle;intracellular organelle part;intracellular part;macromolecular complex;membrane-bounded organelle;nuclear part;nucleus;organelle;organelle part;protein complex	biological regulation;biosynthetic process;cellular component organization;cellular metabolic process;cellular nitrogen compound metabolic process;cellular process;chromatin modification;chromatin organization;chromosome organization;DNA metabolic process;DNA repair;histone modification;macromolecule metabolic process;macromolecule modification;metabolic process;nitrogen compound metabolic proces…	cell part;intracellular membrane-bounded organelle;intracellular organelle;macromolecular complex;nucleus;organelle;protein complex	6.8	4.3	2.4	6.5	14.6	6.4	Q96RL1;Q96RL1-2;Q96RL1-3;Q96RL1-4;Q96RL1-5	Q96RL1;Q96RL1-2;Q96RL1-3;Q96RL1-4	BRCA1-A complex subunit RAP80
ARVCF	7.67497e+11	8.65091e+11	9.43819e+11	3.74441e+11	3.91245e+11	4.55882e+11	8.58802e+11	4.07189e+11	1.07663	0.00134783	12	10	15	10	15	10	biological adhesion;calcium-dependent cell-cell adhesion;cell adhesion;cell-cell adhesion;cellular process;developmental process;multicellular organismal development;multicellular organismal process		cell junction;cell part;cytoplasm;intracellular;intracellular organelle part;intracellular part;membrane;nuclear part;nucleoplasm;organelle part;plasma membrane	biological adhesion;cell adhesion;cellular process;developmental process;multicellular organismal development;multicellular organismal process	cell part;cytoplasm;intracellular;membrane;nucleoplasm;plasma membrane	20.5	16.4	27	18.7	25.4	17	O00192-2;O00192	O00192-2;O00192	Armadillo repeat protein deleted in velo-cardio-facial syndrome
HERC2	3.24456e+12	3.43315e+12	3.18413e+12	2.40603e+12	2.03293e+12	2.03782e+12	3.28728e+12	2.15893e+12	0.60658	0.00145286	14	15	12	10	9	13	biological regulation;cellular macromolecule metabolic process;cellular metabolic process;cellular nitrogen compound metabolic process;cellular process;cellular protein metabolic process;cellular response to stimulus;cellular response to stress;DNA metabolic process;DNA repair;establishment of localization;establishment of localization in cell;establishment of protein localization;gamete generati…	acid-amino acid ligase activity;binding;catalytic activity;cation binding;enzyme binding;enzyme regulator activity;GTPase regulator activity;guanyl-nucleotide exchange factor activity;heme binding;ion binding;iron ion binding;ligase activity;ligase activity, forming carbon-nitrogen bonds;metal ion binding;nucleoside-triphosphatase regulator activity;protein binding;small conjugating protein bindi…	cell part;centriole;cytoplasm;cytoplasmic part;cytoskeletal part;intracellular membrane-bounded organelle;intracellular non-membrane-bounded organelle;intracellular organelle;intracellular organelle part;intracellular part;membrane;membrane-bounded organelle;microtubule organizing center part;mitochondrial inner membrane;mitochondrial membrane;mitochondrial part;non-membrane-bounded organelle;nuc…	biological regulation;cellular metabolic process;cellular nitrogen compound metabolic process;cellular process;DNA metabolic process;DNA repair;establishment of localization;macromolecule metabolic process;macromolecule modification;metabolic process;multicellular organismal process;nitrogen compound metabolic process;nucleobase-containing compound metabolic process;primary metabolic process;prot…	cell part;cytoplasm;intracellular membrane-bounded organelle;intracellular non-membrane-bounded organelle;intracellular organelle;membrane;nucleoplasm;nucleus;organelle	5.1	5.3	4.3	3.6	3.2	4.8	O95714;Q9BVR0	O95714	E3 ubiquitin-protein ligase HERC2
SLC8A3	1.28178e+10	8.54746e+09	1.26156e+10	2.21211e+10	2.34515e+10	2.43622e+10	1.1327e+10	2.33116e+10	-1.04129	0.00145451	2	2	2	1	1	2	anatomical structure development;biological regulation;blood coagulation;calcium ion homeostasis;calcium ion transport;calcium ion transport into cytosol;cation homeostasis;cation transport;cell communication;cell differentiation;cellular calcium ion homeostasis;cellular cation homeostasis;cellular chemical homeostasis;cellular developmental process;cellular divalent inorganic cation homeostasis;…	active transmembrane transporter activity;antiporter activity;calcium ion transmembrane transporter activity;calcium:cation antiporter activity;calcium:sodium antiporter activity;cation transmembrane transporter activity;cation:cation antiporter activity;divalent inorganic cation transmembrane transporter activity;inorganic cation transmembrane transporter activity;ion transmembrane transporter a…	cell body;cell part;cell projection;cell projection part;cytoplasmic part;cytoskeletal part;dendritic spine;integral to membrane;intracellular membrane-bounded organelle;intracellular organelle;intracellular organelle part;intracellular part;intrinsic to membrane;macromolecular complex;membrane;membrane part;membrane-bounded organelle;microtubule;mitochondrion;neuron projection;neuron spine;neuro…	anatomical structure development;biological regulation;cell communication;cell differentiation;cellular homeostasis;cellular ion homeostasis;cellular process;coagulation;developmental process;establishment of localization;homeostatic process;ion transport;multicellular organismal process;regulation of body fluid levels;response to chemical stimulus;response to stimulus;transmembrane transport;tra…	cell body;cell part;cell projection;intracellular membrane-bounded organelle;intracellular organelle;macromolecular complex;membrane;mitochondrion;neuron projection;neuronal cell body;organelle;plasma membrane;protein complex	2.9	2.9	2.9	1.8	1.8	2.9	P57103-2;P57103-6;P57103-7;P57103;P57103-5;P57103-3	P57103-2;P57103-6;P57103-7;P57103;P57103-5;P57103-3	Sodium/calcium exchanger 3
PRKCD	0	0	0	5.0408e+11	3.20741e+11	4.08803e+11	0	4.11208e+11	#NUM!	0.00148075	NaN	NaN	NaN	1	1	1	activation of immune response;activation of innate immune response;activation of phospholipase C activity;adaptive immune response;adaptive immune response based on somatic recombination of immune receptors built from immunoglobulin superfamily domains;aging;apoptosis;B cell activation;B cell mediated immunity;B cell proliferation;biological regulation;blood coagulation;cell activation;cell aging…	adenyl nucleotide binding;adenyl ribonucleotide binding;ATP binding;binding;calcium-independent protein kinase C activity;catalytic activity;cation binding;enzyme activator activity;enzyme binding;enzyme regulator activity;insulin receptor substrate binding;ion binding;kinase activity;metal ion binding;non-membrane spanning protein tyrosine kinase activity;nucleotide binding;phosphotransferase ac…	cell junction;cell part;cell-cell junction;cytoplasm;cytoplasmic part;cytosol;endoplasmic reticulum;extracellular membrane-bounded organelle;extracellular organelle;extracellular region part;extracellular vesicular exosome;intracellular membrane-bounded organelle;intracellular organelle;intracellular organelle part;intracellular part;membrane;membrane-bounded organelle;membrane-bounded vesicle;mi…	aging;biological regulation;cell activation;cell cycle;cell death;cell proliferation;cellular component disassembly;cellular component organization;cellular metabolic process;cellular process;coagulation;cytokine production;death;developmental process;immune system process;macromolecule metabolic process;macromolecule modification;metabolic process;multicellular organismal process;multi-organism …	cell part;cytoplasm;cytosol;endoplasmic reticulum;extracellular organelle;intracellular membrane-bounded organelle;intracellular organelle;membrane;mitochondrion;nucleoplasm;nucleus;organelle;plasma membrane;vesicle	0	0	0	3.1	3.1	3.1	Q05655;Q05655-2	Q05655;Q05655-2	Protein kinase C delta type;Protein kinase C delta type regulatory subunit;Protein kinase C delta type catalytic subunit
WIPF2	3.48075e+10	2.74354e+10	3.3163e+10	8.91321e+09	0	0	3.1802e+10	2.97107e+09	3.42006	0.00148946	2	1	1	1	NaN	NaN	biological regulation;cellular process;cellular response to stimulus;defense response;immune response;immune system process;innate immune response;intracellular signal transduction;regulation of biological process;regulation of cellular process;response to stimulus;response to stress;signal transduction;small GTPase mediated signal transduction		cell part;cytoplasmic part;cytoskeleton;cytosol;intracellular non-membrane-bounded organelle;intracellular organelle;intracellular part;non-membrane-bounded organelle;organelle	biological regulation;cellular process;immune system process;response to stimulus;response to stress;signal transduction	cell part;cytoskeleton;cytosol;intracellular non-membrane-bounded organelle;intracellular organelle;organelle	10.7	5.5	5.2	5.2	0	0	Q8TF74;Q8TF74-2	Q8TF74;Q8TF74-2	WAS/WASL-interacting protein family member 2
WASL	5.47274e+12	5.52553e+12	5.66201e+12	4.91297e+12	4.71326e+12	4.59275e+12	5.55343e+12	4.73966e+12	0.228595	0.00172538	17	16	17	16	16	16	actin cytoskeleton organization;actin filament organization;actin filament-based movement;actin filament-based process;actin polymerization or depolymerization;axon guidance;biological regulation;biosynthetic process;cell cycle phase;cell cycle process;cell division;cell surface receptor linked signaling pathway;cellular biosynthetic process;cellular component assembly;cellular component movement…	enzyme regulator activity;GTPase regulator activity;nucleoside-triphosphatase regulator activity	actin cap;actin cytoskeleton;cell cortex part;cell part;cell projection;cytoplasmic membrane-bounded vesicle;cytoplasmic part;cytoplasmic vesicle;cytoplasmic vesicle membrane;cytoplasmic vesicle part;cytoskeletal part;cytoskeleton;cytosol;endocytic vesicle membrane;extracellular membrane-bounded organelle;extracellular organelle;extracellular region part;extracellular vesicular exosome;intracellu…	biological regulation;biosynthetic process;cell division;cellular component assembly;cellular component movement;cellular component organization;cellular localization;cellular membrane organization;cellular metabolic process;cellular nitrogen compound metabolic process;cellular process;cytoskeleton organization;immune system process;localization;locomotion;macromolecular complex assembly;macromol…	cell part;cell projection;cytoplasmic membrane-bounded vesicle;cytoskeleton;cytosol;extracellular organelle;intracellular membrane-bounded organelle;intracellular non-membrane-bounded organelle;intracellular organelle;membrane;nucleus;organelle;plasma membrane;vesicle	54.9	51.3	54.9	52.1	53.3	51.3	O00401	O00401	Neural Wiskott-Aldrich syndrome protein
LGMN	7.39681e+10	6.03303e+10	6.3614e+10	3.61051e+10	3.08407e+10	3.33792e+10	6.59708e+10	3.34417e+10	0.980181	0.00175712	2	1	1	1	1	1	activation of immune response;activation of innate immune response;antigen processing and presentation;antigen processing and presentation of exogenous antigen;antigen processing and presentation of exogenous peptide antigen;antigen processing and presentation of exogenous peptide antigen via MHC class II;antigen processing and presentation of peptide antigen;antigen processing and presentation o…	catalytic activity;cysteine-type endopeptidase activity;cysteine-type peptidase activity;endopeptidase activity;hydrolase activity;peptidase activity;peptidase activity, acting on L-amino acid peptides	apical part of cell;cell part;cytoplasmic part;endosome;extracellular membrane-bounded organelle;extracellular organelle;extracellular region part;extracellular vesicular exosome;intracellular membrane-bounded organelle;intracellular organelle;intracellular organelle lumen;intracellular organelle part;intracellular part;late endosome;lysosomal lumen;lysosome;lytic vacuole;membrane-bounded organel…	biological regulation;catabolic process;cellular metabolic process;cellular process;immune system process;lipid metabolic process;macromolecule metabolic process;metabolic process;multicellular organismal process;primary metabolic process;protein metabolic process;proteolysis;proteolysis involved in cellular protein catabolic process;response to abiotic stimulus;response to stimulus;response to s…	apical part of cell;cell part;endosome;extracellular organelle;intracellular membrane-bounded organelle;intracellular organelle;lysosome;organelle;vacuole;vesicle	6.9	4.4	4.4	4.4	4.4	4.4	Q99538;Q99538-3;Q99538-2	Q99538;Q99538-3;Q99538-2	Legumain
FSTL1	6.35114e+09	3.93391e+09	5.06693e+09	0	0	0	5.11733e+09	0	#DIV/0!	0.0018448	1	3	1	NaN	NaN	1	biological regulation;BMP signaling pathway;cell surface receptor linked signaling pathway;cellular process;cellular response to stimulus;enzyme linked receptor protein signaling pathway;regulation of biological process;regulation of cellular process;response to external stimulus;response to extracellular stimulus;response to nutrient levels;response to starvation;response to stimulus;response to…	binding;calcium ion binding;carbohydrate binding;cation binding;glycosaminoglycan binding;heparin binding;ion binding;metal ion binding;pattern binding;polysaccharide binding	extracellular membrane-bounded organelle;extracellular organelle;extracellular region;extracellular region part;extracellular space;extracellular vesicular exosome;membrane-bounded organelle;membrane-bounded vesicle;organelle;vesicle	biological regulation;cellular process;response to external stimulus;response to extracellular stimulus;response to starvation;response to stimulus;response to stress;signal transduction	extracellular organelle;extracellular region;extracellular space;organelle;vesicle	2.6	10.4	2.6	0	0	3.9	Q12841;Q12841-2	Q12841;Q12841-2	Follistatin-related protein 1
CLCN6	2.08377e+12	2.09296e+12	2.0234e+12	1.81844e+12	1.83378e+12	1.73686e+12	2.06671e+12	1.79636e+12	0.202259	0.00189585	16	17	16	18	14	17	anion transport;biological regulation;cell volume homeostasis;cellular homeostasis;cellular process;cellular response to stimulus;chloride transport;establishment of localization;homeostatic process;inorganic anion transport;ion transmembrane transport;ion transport;regulation of biological process;regulation of biological quality;regulation of cellular process;response to abiotic stimulus;respon…	active transmembrane transporter activity;adenyl nucleotide binding;adenyl ribonucleotide binding;anion channel activity;anion transmembrane transporter activity;antiporter activity;ATP binding;binding;channel activity;chloride channel activity;gated channel activity;ion channel activity;ion transmembrane transporter activity;nucleotide binding;passive transmembrane transporter activity;purine nu…	cell part;cytoplasmic part;endosomal part;endosome membrane;integral to membrane;intracellular organelle part;intracellular part;intrinsic to membrane;lysosomal membrane;membrane;membrane part;organelle membrane;organelle part;vacuolar membrane;vacuolar part	biological regulation;cellular homeostasis;cellular process;establishment of localization;homeostatic process;ion transport;response to abiotic stimulus;response to external stimulus;response to stimulus;signal transduction;transmembrane transport;transport	cell part;membrane	25.5	27.5	28.9	31	26.5	26.6	P51797;P51797-6;P51797-5;P51797-4;P51797-2;P51797-3	P51797;P51797-6;P51797-5	Chloride transport protein 6
RCC2	1.08556e+13	1.13655e+13	1.1378e+13	1.33175e+13	1.39709e+13	1.44787e+13	1.11997e+13	1.39224e+13	-0.31395	0.00196095	20	18	19	20	20	19	biological regulation;cell cycle;cell cycle phase;cell cycle process;cell division;cell junction assembly;cell junction organization;cell surface receptor linked signaling pathway;cell-substrate junction assembly;cellular component assembly;cellular component assembly at cellular level;cellular component organization;cellular component organization at cellular level;cellular component organizatio…	binding;cytoskeletal protein binding;enzyme binding;GTPase binding;kinase binding;microtubule binding;protein binding;protein domain specific binding;protein kinase binding;Rac GTPase binding;Ras GTPase binding;Rho GTPase binding;small GTPase binding;tubulin binding	cell part;chromosomal part;chromosome, centromeric core region;cytoplasmic part;cytoskeletal part;cytosol;intracellular non-membrane-bounded organelle;intracellular organelle;intracellular organelle part;intracellular part;macromolecular complex;microtubule;midbody;non-membrane-bounded organelle;nuclear part;nucleolus;organelle;organelle part;protein complex	biological regulation;cell cycle;cell division;cell junction organization;cellular component assembly;cellular component organization;cellular localization;cellular process;endosome organization;localization;mitosis;mitotic cell cycle;nuclear division;organelle fission;organelle organization;regulation of cell cycle;regulation of mitotic cell cycle;regulation of organelle organization;response to…	cell part;cytosol;intracellular non-membrane-bounded organelle;intracellular organelle;macromolecular complex;midbody;nucleolus;organelle;protein complex	52.1	47.5	49	54	52.1	50.6	Q9P258	Q9P258	Protein RCC2
EGFR	4.24989e+13	4.29948e+13	4.14869e+13	3.92393e+13	3.90475e+13	3.88139e+13	4.23269e+13	3.90336e+13	0.116859	0.00202155	37	36	40	37	37	38	activation of phospholipase A2 activity;activation of phospholipase A2 activity by calcium-mediated signaling;activation of phospholipase C activity;alkanesulfonate metabolic process;anatomical structure development;anatomical structure morphogenesis;astrocyte activation;axon guidance;behavior;biological adhesion;biological regulation;biosynthetic process;calcium-mediated signaling;cation homeost…	actin binding;actin filament binding;adenyl nucleotide binding;adenyl ribonucleotide binding;ATP binding;binding;catalytic activity;chromatin binding;cytoskeletal protein binding;DNA binding;double-stranded DNA binding;enzyme binding;epidermal growth factor-activated receptor activity;identical protein binding;kinase activity;MAP kinase kinase kinase activity;molecular transducer activity;nucleic…	adherens junction;anchoring junction;apical plasma membrane;basolateral plasma membrane;cell junction;cell part;cell surface;cell-substrate adherens junction;cell-substrate junction;cytoplasm;cytoplasmic membrane-bounded vesicle;cytoplasmic part;cytoplasmic vesicle;early endosome membrane;endocytic vesicle;endoplasmic reticulum membrane;endoplasmic reticulum part;endosomal part;endosome;endosome …	anatomical structure development;anatomical structure morphogenesis;behavior;biological adhesion;biological regulation;biosynthetic process;cell activation;cell adhesion;cell motility;cell proliferation;cellular component movement;cellular lipid metabolic process;cellular localization;cellular metabolic process;cellular process;developmental process;homeostatic process;immune system process;lipid…	cell part;cell surface;cytoplasm;cytoplasmic membrane-bounded vesicle;endosome;extracellular space;intracellular membrane-bounded organelle;intracellular organelle;macromolecular complex;membrane;nucleus;organelle;plasma membrane;protein complex;receptor complex;vesicle	46.3	45.2	47.6	46.8	46.7	47.2	P00533;P00533-4;P00533-3;P00533-2;Q15303-4;Q15303-3;Q15303-2;Q15303	P00533	Epidermal growth factor receptor
SECISBP2L	5.4175e+09	3.41622e+09	5.39156e+09	9.30763e+09	1.07503e+10	1.0364e+10	4.74176e+09	1.01406e+10	-1.09665	0.00240622	1	1	2	2	2	1						1.1	1.1	2.6	2.1	2.6	1.1	Q93073-2;Q93073	Q93073-2;Q93073	Selenocysteine insertion sequence-binding protein 2-like
SLC30A6	2.83445e+10	2.94188e+10	3.5778e+10	1.509e+10	1.28127e+10	1.53733e+10	3.11805e+10	1.44253e+10	1.11204	0.00241789	3	4	3	1	2	4	cellular macromolecule metabolic process;cellular metabolic process;cellular process;cellular protein metabolic process;endosome transport;establishment of localization;establishment of localization in cell;Golgi to endosome transport;Golgi vesicle transport;intracellular transport;macromolecule metabolic process;metabolic process;post-Golgi vesicle-mediated transport;primary metabolic process;pr…	cation transmembrane transporter activity;divalent inorganic cation transmembrane transporter activity;inorganic cation transmembrane transporter activity;ion transmembrane transporter activity;metal ion transmembrane transporter activity;substrate-specific transmembrane transporter activity;substrate-specific transporter activity;transition metal ion transmembrane transporter activity;transmembr…	cell part;cytoplasmic part;Golgi apparatus;Golgi apparatus part;Golgi membrane;integral to membrane;intracellular membrane-bounded organelle;intracellular organelle;intracellular organelle part;intracellular part;intrinsic to membrane;membrane;membrane part;membrane-bounded organelle;mitochondrion;organelle;organelle membrane;organelle part	cellular metabolic process;cellular process;endosome transport;establishment of localization;Golgi vesicle transport;macromolecule metabolic process;metabolic process;primary metabolic process;protein metabolic process;transmembrane transport;transport;vesicle-mediated transport	cell part;Golgi apparatus;intracellular membrane-bounded organelle;intracellular organelle;membrane;mitochondrion;organelle	10.6	13.2	13.2	3.7	7.4	16.4	Q6NXT4-4;Q6NXT4-3;Q6NXT4;Q6NXT4-2	Q6NXT4-4;Q6NXT4-3;Q6NXT4;Q6NXT4-2	Zinc transporter 6
MVD	9.57235e+12	1.02295e+13	1.02531e+13	6.98859e+12	7.94449e+12	7.71432e+12	1.00183e+13	7.54914e+12	0.408258	0.00247384	12	12	13	11	14	11	acetyl-CoA metabolic process;alcohol biosynthetic process;alcohol metabolic process;biological regulation;biosynthetic process;carbohydrate biosynthetic process;carbohydrate metabolic process;cellular biosynthetic process;cellular carbohydrate metabolic process;cellular lipid metabolic process;cellular macromolecule metabolic process;cellular metabolic process;cellular process;cellular protein me…	adenyl nucleotide binding;adenyl ribonucleotide binding;ATP binding;binding;carbon-carbon lyase activity;carboxy-lyase activity;catalytic activity;diphosphomevalonate decarboxylase activity;heat shock protein binding;Hsp70 protein binding;identical protein binding;lyase activity;nucleotide binding;protein binding;protein dimerization activity;protein homodimerization activity;purine nucleotide bi…	cell part;cytoplasmic part;cytosol;intracellular part	alcohol metabolic process;biological regulation;biosynthetic process;carbohydrate metabolic process;cellular lipid metabolic process;cellular metabolic process;cellular process;cofactor metabolic process;isopentenyl diphosphate metabolic process;lipid metabolic process;macromolecule metabolic process;macromolecule modification;metabolic process;oligosaccharide metabolic process;peptidyl-amino aci…	cell part;cytosol	52.5	52.5	56.2	49.8	56.2	44.8	P53602	P53602	Diphosphomevalonate decarboxylase
UEVLD	2.00765e+11	1.61166e+11	1.6649e+11	2.56681e+11	2.57787e+11	2.63996e+11	1.7614e+11	2.59488e+11	-0.558944	0.00271984	7	7	9	7	7	8	carbohydrate metabolic process;carboxylic acid metabolic process;cellular ketone metabolic process;cellular macromolecule metabolic process;cellular metabolic process;cellular process;cellular protein metabolic process;establishment of localization;establishment of protein localization;macromolecule metabolic process;macromolecule modification;metabolic process;organic acid metabolic process;oxoa…	catalytic activity;oxidoreductase activity;oxidoreductase activity, acting on CH-OH group of donors;oxidoreductase activity, acting on the CH-OH group of donors, NAD or NADP as acceptor	extracellular membrane-bounded organelle;extracellular organelle;extracellular region part;extracellular vesicular exosome;membrane-bounded organelle;membrane-bounded vesicle;organelle;vesicle	carbohydrate metabolic process;cellular ketone metabolic process;cellular metabolic process;cellular process;establishment of localization;macromolecule metabolic process;macromolecule modification;metabolic process;organic acid metabolic process;primary metabolic process;protein metabolic process;protein modification process;protein transport;small molecule metabolic process;transport	extracellular organelle;organelle;vesicle	24.1	23.8	28.5	22.7	22.7	27.8	Q8IX04-6;Q8IX04;Q8IX04-3;Q8IX04-2;Q8IX04-4;Q8IX04-5;Q8IX04-7	Q8IX04-6;Q8IX04;Q8IX04-3;Q8IX04-2;Q8IX04-4;Q8IX04-5	Ubiquitin-conjugating enzyme E2 variant 3
STMN3	3.00286e+11	2.90741e+11	3.22317e+11	2.10006e+11	1.57943e+11	1.94598e+11	3.04448e+11	1.87515e+11	0.699186	0.00292661	4	4	4	2	4	3	anatomical structure development;biological regulation;cell projection organization;cellular component disassembly;cellular component disassembly at cellular level;cellular component organization;cellular component organization at cellular level;cellular component organization or biogenesis;cellular component organization or biogenesis at cellular level;cellular macromolecular complex disassembly…	binding;cytoskeletal protein binding;protein binding;protein domain specific binding;tubulin binding	axon;cell part;cell projection;cell projection part;cytoplasm;cytoplasmic part;Golgi apparatus;growth cone;intracellular membrane-bounded organelle;intracellular organelle;intracellular part;membrane-bounded organelle;neuron projection;organelle;site of polarized growth	anatomical structure development;biological regulation;cellular component disassembly;cellular component organization;cellular process;cytoskeleton organization;developmental process;organelle organization;protein depolymerization;regulation of organelle organization	cell part;cell projection;cytoplasm;Golgi apparatus;intracellular membrane-bounded organelle;intracellular organelle;neuron projection;organelle;site of polarized growth	28.9	28.9	25	15	24.4	23.3	Q9NZ72;Q9NZ72-2	Q9NZ72;Q9NZ72-2	Stathmin-3
LPCAT1	1.338e+12	1.26691e+12	1.25656e+12	1.06895e+12	1.12455e+12	1.07926e+12	1.28716e+12	1.09092e+12	0.238643	0.00310094	10	10	9	10	10	11	acylglycerol biosynthetic process;acylglycerol metabolic process;anatomical structure development;anatomical structure homeostasis;biological regulation;biosynthetic process;carboxylic acid biosynthetic process;carboxylic acid metabolic process;cellular biosynthetic process;cellular ketone metabolic process;cellular lipid metabolic process;cellular metabolic process;cellular process;chemical home…	1-acylglycerophosphocholine O-acyltransferase activity;1-alkenylglycerophosphocholine O-acyltransferase activity;1-alkylglycerophosphocholine O-acetyltransferase activity;1-alkylglycerophosphocholine O-acyltransferase activity;acetyltransferase activity;binding;calcium ion binding;catalytic activity;cation binding;ion binding;metal ion binding;O-acetyltransferase activity;O-acyltransferase activi…	cell part;cytoplasmic part;endoplasmic reticulum;endoplasmic reticulum membrane;endoplasmic reticulum part;Golgi apparatus;Golgi apparatus part;Golgi membrane;integral to membrane;intracellular membrane-bounded organelle;intracellular organelle;intracellular organelle part;intracellular part;intrinsic to membrane;lipid particle;membrane;membrane part;membrane-bounded organelle;organelle;organelle…	anatomical structure development;biological regulation;biosynthetic process;cellular ketone metabolic process;cellular lipid metabolic process;cellular metabolic process;cellular process;developmental process;glycerol ether metabolic process;homeostatic process;lipid metabolic process;metabolic process;organic acid metabolic process;primary metabolic process;small molecule metabolic process	cell part;endoplasmic reticulum;Golgi apparatus;intracellular membrane-bounded organelle;intracellular organelle;lipid particle;membrane;organelle	25.1	25.1	23.8	25.7	25.7	27.9	Q8NF37	Q8NF37	Lysophosphatidylcholine acyltransferase 1
TM7SF2	7.35341e+11	7.87713e+11	7.72965e+11	5.08332e+11	5.66646e+11	6.08036e+11	7.6534e+11	5.61004e+11	0.448088	0.00340272	4	4	4	3	4	4	alcohol metabolic process;biosynthetic process;cholesterol biosynthetic process;cholesterol metabolic process;lipid biosynthetic process;lipid metabolic process;metabolic process;primary metabolic process;small molecule metabolic process;steroid biosynthetic process;steroid metabolic process;sterol biosynthetic process;sterol metabolic process	catalytic activity;delta14-sterol reductase activity;oxidoreductase activity;oxidoreductase activity, acting on the CH-CH group of donors;oxidoreductase activity, acting on the CH-CH group of donors, NAD or NADP as acceptor	cell part;cytoplasmic part;endoplasmic reticulum;endoplasmic reticulum membrane;endoplasmic reticulum part;integral to membrane;integral to plasma membrane;intracellular membrane-bounded organelle;intracellular organelle;intracellular organelle part;intracellular part;intrinsic to membrane;intrinsic to plasma membrane;macromolecular complex;membrane;membrane part;membrane-bounded organelle;organe…	alcohol metabolic process;biosynthetic process;lipid metabolic process;metabolic process;primary metabolic process;small molecule metabolic process	cell part;endoplasmic reticulum;intracellular membrane-bounded organelle;intracellular organelle;macromolecular complex;membrane;organelle;protein complex;receptor complex	9.8	9.8	9.8	7.4	9.8	9.8	O76062;O76062-2	O76062;O76062-2	Delta(14)-sterol reductase
PDLIM4	2.89846e+12	2.74609e+12	2.97897e+12	3.39865e+12	3.61604e+12	3.40614e+12	2.87451e+12	3.47361e+12	-0.27312	0.00371911	10	9	14	10	12	11		binding;cation binding;ion binding;metal ion binding;transition metal ion binding;zinc ion binding				48.5	45.5	58.5	50.9	60.6	57.6	P50479;P50479-2	P50479;P50479-2	PDZ and LIM domain protein 4
TRMT2B	3.4814e+09	3.31658e+09	3.27113e+09	2.42525e+09	2.01141e+09	2.53004e+09	3.35637e+09	2.32223e+09	0.53139	0.00374977	1	1	1	1	1	1	cellular macromolecule metabolic process;cellular metabolic process;cellular nitrogen compound metabolic process;cellular process;macromolecule metabolic process;metabolic process;nitrogen compound metabolic process;nucleic acid metabolic process;nucleobase-containing compound metabolic process;primary metabolic process;RNA metabolic process;RNA processing	catalytic activity;methyltransferase activity;RNA methyltransferase activity;S-adenosylmethionine-dependent methyltransferase activity;S-adenosylmethionine-dependent tRNA (m5U54) methyltransferase activity;transferase activity;transferase activity, transferring one-carbon groups;tRNA (m5U54) methyltransferase activity;tRNA (uracil) methyltransferase activity;tRNA methyltransferase activity	cell part;cytoplasmic part;intracellular membrane-bounded organelle;intracellular organelle;intracellular part;membrane-bounded organelle;mitochondrion;organelle	cellular metabolic process;cellular nitrogen compound metabolic process;cellular process;macromolecule metabolic process;metabolic process;nitrogen compound metabolic process;nucleobase-containing compound metabolic process;primary metabolic process;RNA metabolic process;RNA processing	cell part;intracellular membrane-bounded organelle;intracellular organelle;mitochondrion;organelle	3.3	3.3	3.3	3.3	3.3	3.3	Q96GJ1-3;Q96GJ1-2;Q96GJ1	Q96GJ1-3;Q96GJ1-2;Q96GJ1	tRNA (uracil(54)-C(5))-methyltransferase homolog
PTPRD	1.88431e+11	1.77653e+11	2.13927e+11	1.23573e+11	9.57015e+10	1.15058e+11	1.93337e+11	1.11444e+11	0.794798	0.00378276	8	8	8	7	6	8	biological adhesion;biological regulation;cell adhesion;cell differentiation;cell surface receptor linked signaling pathway;cell-cell adhesion;cellular component assembly;cellular component assembly at cellular level;cellular component organization;cellular component organization at cellular level;cellular component organization or biogenesis;cellular component organization or biogenesis at cellu…	binding;catalytic activity;cell adhesion molecule binding;hydrolase activity;hydrolase activity, acting on ester bonds;molecular transducer activity;phosphatase activity;phosphoprotein phosphatase activity;phosphoric ester hydrolase activity;protein binding;protein tyrosine phosphatase activity;receptor activity;receptor binding;signal transducer activity;signaling receptor activity;transmembrane…	cell part;extracellular membrane-bounded organelle;extracellular organelle;extracellular region part;extracellular vesicular exosome;integral to membrane;integral to plasma membrane;intrinsic to membrane;intrinsic to plasma membrane;membrane part;membrane-bounded organelle;membrane-bounded vesicle;organelle;plasma membrane part;vesicle	biological adhesion;biological regulation;cell adhesion;cell differentiation;cellular component assembly;cellular component organization;cellular membrane organization;cellular metabolic process;cellular process;developmental process;macromolecule metabolic process;macromolecule modification;membrane organization;metabolic process;phosphorus metabolic process;primary metabolic process;protein dep…	cell part;extracellular organelle;organelle;vesicle	15.2	16.6	14.8	14	14.3	14.9	P23468-2;P23468;P23468-7;P23468-5;P23468-4;P23468-6;P23468-3	P23468-2;P23468;P23468-7;P23468-5;P23468-4;P23468-6;P23468-3	Receptor-type tyrosine-protein phosphatase delta
GPATCH2	0	0	0	5.31235e+09	5.22176e+09	8.4017e+09	0	6.31194e+09	#NUM!	0.00379156	NaN	NaN	NaN	1	1	1	biological regulation;negative regulation of catalytic activity;negative regulation of hydrolase activity;negative regulation of molecular function;negative regulation of phosphatase activity;regulation of biological process;regulation of catalytic activity;regulation of cellular metabolic process;regulation of cellular process;regulation of dephosphorylation;regulation of hydrolase activity;regu…	binding;nucleic acid binding	cell part;intracellular non-membrane-bounded organelle;intracellular organelle;intracellular organelle part;intracellular part;non-membrane-bounded organelle;nuclear body;nuclear part;nuclear speck;nucleolus;nucleoplasm part;organelle;organelle part	biological regulation	cell part;intracellular non-membrane-bounded organelle;intracellular organelle;nucleolus;organelle	0	0	0	6.1	6.1	6.1	Q9NW75-2;Q9NW75	Q9NW75-2;Q9NW75	G patch domain-containing protein 2
PCDHB14	1.54555e+12	1.48941e+12	1.65265e+12	5.09757e+11	4.5488e+11	9.21898e+11	1.56253e+12	6.28845e+11	1.31311	0.00382326	10	8	9	7	7	7	biological adhesion;calcium-dependent cell-cell adhesion;cell adhesion;cell communication;cell-cell adhesion;cell-cell signaling;cellular component assembly;cellular component assembly at cellular level;cellular component organization;cellular component organization at cellular level;cellular component organization or biogenesis;cellular component organization or biogenesis at cellular level;cell…	binding;calcium ion binding;cation binding;ion binding;metal ion binding	cell part;integral to membrane;intrinsic to membrane;membrane;membrane part;plasma membrane	biological adhesion;cell adhesion;cell communication;cell-cell signaling;cellular component assembly;cellular component organization;cellular process;signaling	cell part;membrane;plasma membrane	21.2	18.2	19.9	18.2	16.7	15.3	Q9Y5E9;Q9Y5E9-2;Q9Y5F1-2;Q9NRJ7;Q9Y5F1;Q96TA0	Q9Y5E9;Q9Y5E9-2	Protocadherin beta-14
VPS33A	5.5888e+11	5.82037e+11	6.00063e+11	5.08433e+11	4.7739e+11	4.91093e+11	5.80326e+11	4.92306e+11	0.237311	0.00413471	11	10	11	11	11	12	anatomical structure formation involved in morphogenesis;biological regulation;cell differentiation;cellular developmental process;cellular localization;cellular process;developmental process;establishment of localization;establishment of protein localization;localization;lysosome localization;melanosome localization;membrane docking;myeloid cell differentiation;organelle localization;pigment gra…		cell part;cytoplasmic part;early endosome;endosomal part;endosome;endosome membrane;intracellular membrane-bounded organelle;intracellular organelle;intracellular organelle part;intracellular part;late endosome;late endosome membrane;lysosomal membrane;membrane;membrane-bounded organelle;organelle;organelle membrane;organelle part;perinuclear region of cytoplasm;vacuolar membrane;vacuolar part	anatomical structure formation involved in morphogenesis;biological regulation;cell differentiation;cellular localization;cellular process;developmental process;establishment of localization;localization;membrane docking;organelle localization;protein transport;transport;vesicle-mediated transport	cell part;endosome;intracellular membrane-bounded organelle;intracellular organelle;membrane;organelle	23.8	21.5	27	26.5	24.3	28	Q96AX1	Q96AX1	Vacuolar protein sorting-associated protein 33A
CTSD	1.16952e+13	1.26174e+13	1.18092e+13	1.03987e+13	9.94211e+12	1.01389e+13	1.20406e+13	1.01599e+13	0.245023	0.00413871	15	15	16	15	16	16	antigen processing and presentation;antigen processing and presentation of exogenous antigen;antigen processing and presentation of exogenous peptide antigen;antigen processing and presentation of exogenous peptide antigen via MHC class II;antigen processing and presentation of peptide antigen;antigen processing and presentation of peptide antigen via MHC class II;antigen processing and presentat…	aspartic-type endopeptidase activity;aspartic-type peptidase activity;catalytic activity;endopeptidase activity;hydrolase activity;peptidase activity;peptidase activity, acting on L-amino acid peptides	cell part;cytoplasmic membrane-bounded vesicle;cytoplasmic part;cytoplasmic vesicle;extracellular membrane-bounded organelle;extracellular organelle;extracellular region;extracellular region part;extracellular space;extracellular vesicular exosome;intracellular membrane-bounded organelle;intracellular organelle;intracellular organelle lumen;intracellular organelle part;intracellular part;lysosoma…	autophagy;catabolic process;cellular component disassembly;cellular component organization;cellular metabolic process;cellular process;extracellular matrix organization;extracellular structure organization;immune system process;macromolecule metabolic process;metabolic process;multicellular organismal process;primary metabolic process;protein catabolic process;protein metabolic process;proteolysis	cell part;cytoplasmic membrane-bounded vesicle;extracellular organelle;extracellular region;extracellular space;intracellular membrane-bounded organelle;intracellular organelle;lysosome;organelle;vacuole;vesicle	46.4	46.4	46.6	46.4	51.2	51.2	P07339	P07339	Cathepsin D;Cathepsin D light chain;Cathepsin D heavy chain
ANLN	1.72474e+12	1.67494e+12	1.71546e+12	1.90195e+12	1.93572e+12	2.03598e+12	1.70505e+12	1.95788e+12	-0.199483	0.00420007	19	20	15	17	18	20	biological regulation;cell cycle cytokinesis;cell cycle phase;cell cycle process;cell differentiation;cellular component assembly;cellular component assembly at cellular level;cellular component organization;cellular component organization at cellular level;cellular component organization or biogenesis;cellular component organization or biogenesis at cellular level;cellular developmental process;…	actin binding;binding;cytoskeletal protein binding;protein binding	actin cytoskeleton;actomyosin contractile ring;cell cortex part;cell division site part;cell part;contractile ring;cytoplasmic part;cytoskeletal part;cytoskeleton;intracellular membrane-bounded organelle;intracellular non-membrane-bounded organelle;intracellular organelle;intracellular organelle part;intracellular part;membrane-bounded organelle;non-membrane-bounded organelle;nuclear part;nucleop…	biological regulation;cell differentiation;cellular component assembly;cellular component organization;cellular macromolecular complex assembly;cellular process;cytokinesis;developmental process;macromolecular complex assembly;mitosis;nuclear division;organelle fission;organelle organization;protein complex assembly;regulation of cell cycle;regulation of mitotic cell cycle	cell part;cytoskeleton;intracellular membrane-bounded organelle;intracellular non-membrane-bounded organelle;intracellular organelle;nucleoplasm;organelle	26.2	27.8	19.8	22.2	23.8	25.7	Q9NQW6;Q9NQW6-2	Q9NQW6;Q9NQW6-2	Actin-binding protein anillin
AASS	7.95562e+12	7.97633e+12	7.8741e+12	6.57174e+12	6.38198e+12	7.09066e+12	7.93535e+12	6.68146e+12	0.24813	0.00424131	25	24	20	22	21	21	acetyl-CoA metabolic process;amine catabolic process;amine metabolic process;aspartate family amino acid catabolic process;aspartate family amino acid metabolic process;carboxylic acid catabolic process;carboxylic acid metabolic process;catabolic process;cellular amine metabolic process;cellular amino acid catabolic process;cellular amino acid metabolic process;cellular catabolic process;cellular…	catalytic activity;oxidoreductase activity;oxidoreductase activity, acting on the CH-NH group of donors;oxidoreductase activity, acting on the CH-NH group of donors, NAD or NADP as acceptor;saccharopine dehydrogenase (NAD+, L-glutamate-forming) activity;saccharopine dehydrogenase (NADP+, L-lysine-forming) activity;saccharopine dehydrogenase activity	cell part;cytoplasmic part;intracellular membrane-bounded organelle;intracellular organelle;intracellular organelle lumen;intracellular organelle part;intracellular part;membrane-bounded organelle;membrane-enclosed lumen;mitochondrial matrix;mitochondrial part;mitochondrion;organelle;organelle lumen;organelle part	amine metabolic process;catabolic process;cellular amino acid metabolic process;cellular component assembly;cellular component organization;cellular ketone metabolic process;cellular metabolic process;cellular nitrogen compound metabolic process;cellular process;cofactor metabolic process;macromolecular complex assembly;metabolic process;nitrogen compound metabolic process;organic acid metabolic …	cell part;intracellular membrane-bounded organelle;intracellular organelle;mitochondrion;organelle	38.9	39.1	32.8	34.1	33.7	34	Q9UDR5	Q9UDR5	Alpha-aminoadipic semialdehyde synthase, mitochondrial;Lysine ketoglutarate reductase;Saccharopine dehydrogenase
AIF1L	4.98416e+11	5.14211e+11	5.20523e+11	3.01218e+11	3.44721e+11	3.96127e+11	5.1105e+11	3.47355e+11	0.557053	0.00438511	5	4	5	5	4	4		actin binding;actin filament binding;binding;calcium ion binding;cation binding;cytoskeletal protein binding;ion binding;metal ion binding;protein binding	actin cytoskeleton;adherens junction;anchoring junction;cell junction;cell part;cell projection membrane;cell projection part;cell-substrate adherens junction;cell-substrate junction;cytoplasm;cytoskeleton;extracellular membrane-bounded organelle;extracellular organelle;extracellular region part;extracellular vesicular exosome;focal adhesion;intracellular non-membrane-bounded organelle;intracellu…		cell part;cytoplasm;cytoskeleton;extracellular organelle;intracellular non-membrane-bounded organelle;intracellular organelle;macromolecular complex;organelle;protein complex;vesicle	28.9	23.9	28.9	28.9	21.8	23.9	Q9BQI0-3;Q9BQI0;Q9BQI0-2;Q9BQI0-4	Q9BQI0-3;Q9BQI0;Q9BQI0-2;Q9BQI0-4	Allograft inflammatory factor 1-like
GNA11	4.63149e+12	4.43434e+12	4.64169e+12	4.02965e+12	4.06039e+12	4.18698e+12	4.56917e+12	4.09234e+12	0.159008	0.00452886	13	13	13	14	13	12	activation of phospholipase C activity;activation of phospholipase C activity by dopamine receptor signaling pathway;activation of phospholipase C activity by G-protein coupled receptor protein signaling pathway coupled to IP3 second messenger;anatomical structure development;biological regulation;blood coagulation;cAMP-mediated signaling;cell activation;cell surface receptor linked signaling pat…	binding;catalytic activity;cation binding;G-protein beta/gamma-subunit complex binding;G-protein-coupled receptor binding;GTP binding;GTPase activity;guanyl nucleotide binding;guanyl ribonucleotide binding;hydrolase activity;hydrolase activity, acting on acid anhydrides;hydrolase activity, acting on acid anhydrides, in phosphorus-containing anhydrides;ion binding;metabotropic serotonin receptor b…	cell part;cytoplasm;cytoplasmic part;extracellular membrane-bounded organelle;extracellular organelle;extracellular region part;extracellular vesicular exosome;extrinsic to internal side of plasma membrane;extrinsic to membrane;extrinsic to plasma membrane;heterotrimeric G-protein complex;intracellular organelle part;intracellular part;lysosomal membrane;macromolecular complex;membrane;membrane p…	anatomical structure development;biological regulation;cell activation;cellular homeostasis;cellular ion homeostasis;cellular process;coagulation;developmental process;homeostatic process;metabolic process;multicellular organismal process;pigmentation;regulation of body fluid levels;response to abiotic stimulus;response to stimulus;signal transduction	cell part;cytoplasm;extracellular organelle;macromolecular complex;membrane;organelle;plasma membrane;protein complex;vesicle	45.7	45.7	50.4	47.9	44.3	40.7	P29992	P29992	Guanine nucleotide-binding protein subunit alpha-11
PIR	2.18864e+12	2.31632e+12	2.28869e+12	2.77147e+12	2.90165e+12	2.62657e+12	2.26455e+12	2.76656e+12	-0.288872	0.00474667	8	6	8	7	8	7	biological regulation;biosynthetic process;cell differentiation;cellular biosynthetic process;cellular developmental process;cellular macromolecule biosynthetic process;cellular macromolecule metabolic process;cellular metabolic process;cellular nitrogen compound metabolic process;cellular process;developmental process;leukocyte differentiation;macromolecule biosynthetic process;macromolecule met…	binding;catalytic activity;cation binding;dioxygenase activity;ion binding;metal ion binding;oxidoreductase activity;oxidoreductase activity, acting on single donors with incorporation of molecular oxygen;oxidoreductase activity, acting on single donors with incorporation of molecular oxygen, incorporation of two atoms of oxygen;protein binding transcription factor activity;quercetin 2,3-dioxygen…	cell part;cytoplasm;intracellular membrane-bounded organelle;intracellular organelle;intracellular part;membrane-bounded organelle;nucleus;organelle	biological regulation;biosynthetic process;cell differentiation;cellular metabolic process;cellular nitrogen compound metabolic process;cellular process;developmental process;macromolecule metabolic process;metabolic process;nitrogen compound metabolic process;nucleobase-containing compound metabolic process;primary metabolic process;RNA metabolic process;transcription from RNA polymerase II prom…	cell part;cytoplasm;intracellular membrane-bounded organelle;intracellular organelle;nucleus;organelle	42.8	29	35.5	30	35.5	37.2	O00625	O00625	Pirin
LRRC16A	6.43894e+11	8.37678e+11	7.34532e+11	3.10578e+11	4.31227e+11	3.32698e+11	7.38702e+11	3.58167e+11	1.04436	0.00478128	17	14	12	13	13	14	actin cytoskeleton organization;actin filament organization;actin filament uncapping;actin filament-based process;barbed-end actin filament uncapping;biological regulation;blood coagulation;cell migration;cell motility;cell projection assembly;cell projection organization;cellular component assembly;cellular component assembly at cellular level;cellular component movement;cellular component organ…	binding;protein binding;protein complex binding	cell part;cell projection;cytoplasm;cytoplasmic part;cytoskeletal part;cytosol;extracellular membrane-bounded organelle;extracellular organelle;extracellular region part;extracellular vesicular exosome;filamentous actin;intracellular membrane-bounded organelle;intracellular organelle;intracellular organelle part;intracellular part;lamellipodium;macromolecular complex;membrane-bounded organelle;me…	biological regulation;cell motility;cellular component assembly;cellular component movement;cellular component organization;cellular metabolic process;cellular nitrogen compound metabolic process;cellular process;coagulation;cytoskeleton organization;heterocycle metabolic process;locomotion;metabolic process;multicellular organismal process;nitrogen compound metabolic process;organelle organizati…	cell part;cell projection;cytoplasm;cytosol;extracellular organelle;intracellular membrane-bounded organelle;intracellular organelle;macromolecular complex;nucleus;organelle;protein complex;vesicle	16.1	14.2	12.1	13.3	13.4	13.7	Q5VZK9-2;Q5VZK9;Q5VZK9-3;Q5VZK9-4	Q5VZK9-2;Q5VZK9	Leucine-rich repeat-containing protein 16A
VLDLR	2.15667e+11	1.9386e+11	2.16921e+11	1.46927e+11	1.33344e+11	1.60892e+11	2.08816e+11	1.47054e+11	0.505881	0.00481968	6	7	10	9	8	6	alcohol metabolic process;anatomical structure development;behavior;biological regulation;cell surface receptor linked signaling pathway;cellular component organization;cellular component organization or biogenesis;cellular membrane organization;cellular process;cellular response to stimulus;cholesterol metabolic process;cognition;developmental process;endocytosis;establishment of localization;es…	apolipoprotein binding;binding;calcium ion binding;calcium-dependent protein binding;cargo receptor activity;cation binding;glycoprotein binding;glycoprotein transporter activity;ion binding;lipoprotein particle binding;lipoprotein particle receptor activity;low-density lipoprotein particle binding;low-density lipoprotein receptor activity;metal ion binding;molecular transducer activity;protein b…	cell part;coated pit;extracellular region part;integral to membrane;intrinsic to membrane;macromolecular complex;membrane;membrane part;plasma lipoprotein particle;plasma membrane;protein complex;protein-lipid complex;receptor complex;triglyceride-rich lipoprotein particle;very-low-density lipoprotein particle	alcohol metabolic process;anatomical structure development;behavior;biological regulation;cellular component organization;cellular membrane organization;cellular process;developmental process;endocytosis;establishment of localization;lipid metabolic process;lipid transport;membrane invagination;membrane organization;metabolic process;multicellular organismal process;neurological system process;pr…	cell part;macromolecular complex;membrane;plasma membrane;protein complex;receptor complex	9.3	11.2	17	16.5	12.9	10.2	P98155;P98155-2	P98155;P98155-2	Very low-density lipoprotein receptor
SLC11A2	1.09565e+10	1.29531e+10	1.14964e+10	0	0	5.09385e+09	1.1802e+10	1.69795e+09	2.79717	0.0049453	2	1	1	NaN	NaN	2	activation of caspase activity;anatomical structure development;anatomical structure morphogenesis;behavior;biological regulation;biosynthetic process;cadmium ion transmembrane transport;cadmium ion transport;cation homeostasis;cation transport;cell development;cell part morphogenesis;cell projection morphogenesis;cell projection organization;cellular biosynthetic process;cellular cation homeosta…	active transmembrane transporter activity;binding;cadmium ion binding;cadmium ion transmembrane transporter activity;cation binding;cation transmembrane transporter activity;cobalt ion binding;cobalt ion transmembrane transporter activity;copper ion binding;copper ion transmembrane transporter activity;divalent inorganic cation transmembrane transporter activity;ferrous iron transmembrane transpo…	apical part of cell;apical plasma membrane;basal part of cell;brush border;cell part;cell projection;cell surface;cytoplasm;cytoplasmic part;cytoplasmic vesicle;early endosome;endosomal part;endosome;endosome membrane;Golgi apparatus part;integral to membrane;integral to plasma membrane;intracellular membrane-bounded organelle;intracellular organelle;intracellular organelle part;intracellular par…	anatomical structure development;anatomical structure morphogenesis;behavior;biological regulation;biosynthetic process;cell development;cellular component morphogenesis;cellular component organization;cellular homeostasis;cellular ion homeostasis;cellular metabolic process;cellular nitrogen compound metabolic process;cellular process;cofactor metabolic process;detection of stimulus;developmental…	apical part of cell;basal part of cell;brush border;cell part;cell projection;cell surface;cytoplasm;endosome;intracellular membrane-bounded organelle;intracellular organelle;lysosome;macromolecular complex;membrane;nucleus;organelle;plasma membrane;protein complex;vacuole;vesicle	7.7	2.7	5	0	0	7.7	P49281-5;P49281-2;P49281;P49281-3;P49281-4	P49281-5;P49281-2;P49281;P49281-3;P49281-4	Natural resistance-associated macrophage protein 2
VAPB	6.88317e+12	7.3734e+12	7.02222e+12	6.27127e+12	6.29829e+12	6.15509e+12	7.09293e+12	6.24155e+12	0.184477	0.00502879	7	7	8	8	8	7	activation of signaling protein activity involved in unfolded protein response;biological regulation;biosynthetic process;calcium ion homeostasis;cation homeostasis;cellular biosynthetic process;cellular calcium ion homeostasis;cellular cation homeostasis;cellular chemical homeostasis;cellular component organization;cellular component organization at cellular level;cellular component organization…	beta-tubulin binding;binding;cytoskeletal protein binding;enzyme binding;FFAT motif binding;identical protein binding;microtubule binding;protein binding;protein dimerization activity;protein domain specific binding;protein heterodimerization activity;protein homodimerization activity;tubulin binding	cell part;cytoplasmic part;endoplasmic reticulum;endoplasmic reticulum membrane;endoplasmic reticulum part;Golgi apparatus;Golgi apparatus part;Golgi membrane;integral to membrane;intracellular membrane-bounded organelle;intracellular organelle;intracellular organelle part;intracellular part;intrinsic to membrane;membrane;membrane part;membrane-bounded organelle;organelle;organelle membrane;organ…	biological regulation;biosynthetic process;cellular component organization;cellular homeostasis;cellular ion homeostasis;cellular lipid metabolic process;cellular membrane organization;cellular metabolic process;cellular process;endoplasmic reticulum organization;establishment of localization;Golgi vesicle transport;homeostatic process;interspecies interaction between organisms;lipid metabolic pr…	cell part;endoplasmic reticulum;Golgi apparatus;intracellular membrane-bounded organelle;intracellular organelle;membrane;organelle	44	44	44	44	44	44	O95292;O95292-2	O95292	Vesicle-associated membrane protein-associated protein B/C
DHFR	3.16192e+12	3.24391e+12	3.2618e+12	3.58579e+12	3.70461e+12	3.49656e+12	3.22254e+12	3.59565e+12	-0.158055	0.00527602	9	8	8	7	7	9	amine biosynthetic process;amine metabolic process;aromatic compound biosynthetic process;biological regulation;biosynthetic process;carboxylic acid biosynthetic process;carboxylic acid metabolic process;cell cycle;cell cycle process;cellular amine metabolic process;cellular amino acid biosynthetic process;cellular amino acid metabolic process;cellular aromatic compound metabolic process;cellular…	binding;catalytic activity;coenzyme binding;cofactor binding;dihydrofolate reductase activity;drug binding;mRNA binding;NADP binding;nucleic acid binding;nucleotide binding;oxidoreductase activity;oxidoreductase activity, acting on the CH-NH group of donors;oxidoreductase activity, acting on the CH-NH group of donors, NAD or NADP as acceptor;RNA binding	cell part;cytoplasmic part;cytosol;intracellular organelle part;intracellular part;nuclear part;nucleoplasm;organelle part	amine metabolic process;biological regulation;biosynthetic process;cell cycle;cellular amino acid metabolic process;cellular aromatic compound metabolic process;cellular ketone metabolic process;cellular metabolic process;cellular nitrogen compound metabolic process;cellular process;cofactor metabolic process;heterocycle metabolic process;metabolic process;mitotic cell cycle;nitrogen compound met…	cell part;cytosol;nucleoplasm	54.5	50.3	50.3	44.9	44.9	54.5	P00374;P00374-2;Q86XF0	P00374;P00374-2	Dihydrofolate reductase
NUP214	3.57398e+12	3.53382e+12	3.45312e+12	3.14049e+12	3.25854e+12	3.06173e+12	3.52031e+12	3.15359e+12	0.158708	0.0055194	26	28	27	25	31	29	biological regulation;biosynthetic process;carbohydrate metabolic process;carbohydrate transport;cell cycle;cell cycle process;cell surface receptor linked signaling pathway;cellular biosynthetic process;cellular component disassembly;cellular component disassembly at cellular level;cellular component organization;cellular component organization at cellular level;cellular component organization o…	nucleocytoplasmic transporter activity;transporter activity	adherens junction;anchoring junction;cell junction;cell part;cell-substrate adherens junction;cell-substrate junction;cytoplasmic part;cytosol;focal adhesion;intracellular membrane-bounded organelle;intracellular organelle;intracellular organelle part;intracellular part;macromolecular complex;membrane part;membrane-bounded organelle;nuclear part;nuclear pore;nucleoplasm;nucleus;organelle;organell…	biological regulation;biosynthetic process;carbohydrate metabolic process;carbohydrate transport;cell cycle;cellular component disassembly;cellular component organization;cellular membrane organization;cellular metabolic process;cellular nitrogen compound metabolic process;cellular process;establishment of localization;macromolecule metabolic process;macromolecule modification;membrane organizati…	cell part;cytosol;intracellular membrane-bounded organelle;intracellular organelle;macromolecular complex;nuclear pore;nucleoplasm;nucleus;organelle;protein complex	24.4	27.1	25.4	22.3	29.9	28	P35658-2;P35658-4;P35658;P35658-3;P35658-5	P35658-2;P35658-4;P35658;P35658-3;P35658-5	Nuclear pore complex protein Nup214
SCAI	1.67458e+11	1.67861e+11	1.4958e+11	9.46356e+10	1.11668e+11	7.32614e+10	1.61633e+11	9.31885e+10	0.794499	0.00563658	4	3	1	2	1	2	biological regulation;biosynthetic process;cellular biosynthetic process;cellular macromolecule biosynthetic process;cellular macromolecule metabolic process;cellular metabolic process;cellular nitrogen compound metabolic process;cellular process;cellular response to stimulus;intracellular signal transduction;macromolecule biosynthetic process;macromolecule metabolic process;metabolic process;neg…	protein binding transcription factor activity;transcription cofactor activity;transcription corepressor activity;transcription factor binding transcription factor activity	cell part;cytoplasm;integral to membrane;intracellular membrane-bounded organelle;intracellular organelle;intracellular organelle part;intracellular part;intrinsic to membrane;membrane;membrane part;membrane-bounded organelle;nuclear membrane;nuclear part;nucleoplasm;nucleus;organelle;organelle membrane;organelle part	biological regulation;biosynthetic process;cellular metabolic process;cellular nitrogen compound metabolic process;cellular process;macromolecule metabolic process;metabolic process;nitrogen compound metabolic process;nucleobase-containing compound metabolic process;primary metabolic process;response to stimulus;RNA metabolic process;signal transduction	cell part;cytoplasm;intracellular membrane-bounded organelle;intracellular organelle;membrane;nucleoplasm;nucleus;organelle	10.2	7.3	3.5	5.3	3.5	5.4	Q8N9R8;Q8N9R8-2	Q8N9R8;Q8N9R8-2	Protein SCAI
XRCC5	1.77501e+14	1.84321e+14	1.78856e+14	1.56425e+14	1.55272e+14	1.65717e+14	1.80226e+14	1.59138e+14	0.179529	0.00570881	38	36	37	36	34	35	anatomical structure development;anatomical structure homeostasis;biological regulation;biosynthetic process;brain development;cell differentiation;cell proliferation;cellular biosynthetic process;cellular component organization;cellular component organization at cellular level;cellular component organization or biogenesis;cellular component organization or biogenesis at cellular level;cellular d…	adenyl nucleotide binding;adenyl ribonucleotide binding;ATP binding;ATPase activity;ATPase activity, coupled;ATP-dependent DNA helicase activity;ATP-dependent helicase activity;binding;catalytic activity;damaged DNA binding;DNA binding;DNA helicase activity;DNA-dependent ATPase activity;double-stranded DNA binding;enzyme binding;helicase activity;hydrolase activity;hydrolase activity, acting on a…	cell part;chromosomal part;chromosome, telomeric region;cytoplasmic part;cytosol;intracellular membrane-bounded organelle;intracellular non-membrane-bounded organelle;intracellular organelle;intracellular organelle part;intracellular part;Ku70:Ku80 complex;macromolecular complex;membrane;membrane-bounded organelle;nonhomologous end joining complex;non-membrane-bounded organelle;nuclear chromosome…	anatomical structure development;biological regulation;biosynthetic process;cell differentiation;cell proliferation;cellular component organization;cellular metabolic process;cellular nitrogen compound metabolic process;cellular process;chromosome organization;developmental process;DNA geometric change;DNA metabolic process;DNA recombination;DNA repair;homeostatic process;immune system process;ma…	cell part;cytosol;intracellular membrane-bounded organelle;intracellular non-membrane-bounded organelle;intracellular organelle;macromolecular complex;membrane;nucleolus;nucleoplasm;nucleus;organelle;plasma membrane;protein complex;telomere cap complex	61.6	59.4	59	59.4	55.9	59.4	P13010	P13010	X-ray repair cross-complementing protein 5
EIF4A1	3.48758e+14	3.54809e+14	3.44219e+14	4.16289e+14	4.11817e+14	3.8486e+14	3.49262e+14	404321760275562	-0.211194	0.00587087	27	26	26	27	27	25	anatomical structure morphogenesis;biological regulation;biosynthetic process;catabolic process;cell surface receptor linked signaling pathway;cellular biosynthetic process;cellular catabolic process;cellular macromolecule biosynthetic process;cellular macromolecule catabolic process;cellular macromolecule metabolic process;cellular metabolic process;cellular nitrogen compound metabolic process;c…	adenyl nucleotide binding;adenyl ribonucleotide binding;ATP binding;ATPase activity;ATPase activity, coupled;ATP-dependent helicase activity;ATP-dependent RNA helicase activity;binding;catalytic activity;double-stranded RNA binding;helicase activity;hydrolase activity;hydrolase activity, acting on acid anhydrides;hydrolase activity, acting on acid anhydrides, in phosphorus-containing anhydrides;m…	cell part;cytoplasm;cytoplasmic part;cytosol;eukaryotic translation initiation factor 4F complex;extracellular membrane-bounded organelle;extracellular organelle;extracellular region part;extracellular vesicular exosome;intracellular non-membrane-bounded organelle;intracellular organelle;intracellular organelle part;intracellular part;macromolecular complex;membrane;membrane-bounded organelle;mem…	anatomical structure morphogenesis;biological regulation;biosynthetic process;catabolic process;cellular metabolic process;cellular nitrogen compound metabolic process;cellular process;developmental process;macromolecule metabolic process;metabolic process;mRNA metabolic process;mRNA processing;nitrogen compound metabolic process;nucleobase-containing compound metabolic process;primary metabolic …	cell part;cytoplasm;cytosol;extracellular organelle;intracellular non-membrane-bounded organelle;intracellular organelle;macromolecular complex;membrane;nucleolus;organelle;protein complex;vesicle	75.4	70.9	71.9	72.7	72.7	68.5	P60842;P60842-2	P60842;P60842-2	Eukaryotic initiation factor 4A-I
ALDH9A1	7.01811e+13	7.8279e+13	7.58971e+13	6.01763e+13	6.07325e+13	6.28078e+13	7.47857e+13	6.12389e+13	0.288315	0.00589047	24	22	23	24	23	20	amine biosynthetic process;amine metabolic process;anatomical structure development;betaine biosynthetic process;betaine metabolic process;biological regulation;biosynthetic process;carboxylic acid biosynthetic process;carboxylic acid metabolic process;carnitine biosynthetic process;carnitine metabolic process;cellular aldehyde metabolic process;cellular amine metabolic process;cellular amino aci…	1-pyrroline dehydrogenase activity;3-chloroallyl aldehyde dehydrogenase activity;4-trimethylammoniobutyraldehyde dehydrogenase activity;aldehyde dehydrogenase (NAD) activity;amine binding;aminobutyraldehyde dehydrogenase activity;binding;catalytic activity;coenzyme binding;cofactor binding;NAD binding;nucleotide binding;oxidoreductase activity;oxidoreductase activity, acting on the aldehyde or ox…	cell part;cytoplasm;cytoplasmic part;cytosol;extracellular membrane-bounded organelle;extracellular organelle;extracellular region part;extracellular vesicular exosome;intracellular membrane-bounded organelle;intracellular organelle;intracellular part;membrane-bounded organelle;membrane-bounded vesicle;mitochondrion;organelle;vesicle	amine metabolic process;anatomical structure development;biological regulation;biosynthetic process;cellular aldehyde metabolic process;cellular amino acid metabolic process;cellular ketone metabolic process;cellular metabolic process;cellular nitrogen compound metabolic process;cellular process;developmental process;hormone metabolic process;metabolic process;neurotransmitter metabolic process;n…	cell part;cytoplasm;cytosol;extracellular organelle;intracellular membrane-bounded organelle;intracellular organelle;mitochondrion;organelle;vesicle	59.7	56.7	57.1	56.5	56.1	51.6	P49189;P49189-2	P49189;P49189-2	4-trimethylaminobutyraldehyde dehydrogenase
STAM2	6.02769e+11	6.08218e+11	6.37742e+11	5.28495e+11	4.98316e+11	5.44264e+11	6.16243e+11	5.23692e+11	0.234782	0.00590196	8	7	5	5	6	7	biological regulation;cell surface receptor linked signaling pathway;cellular component organization;cellular component organization or biogenesis;cellular process;cellular response to stimulus;endosome transport;enzyme linked receptor protein signaling pathway;epidermal growth factor receptor signaling pathway;establishment of localization;establishment of localization in cell;establishment of p…		cell part;cytoplasm;cytoplasmic part;cytosol;early endosome membrane;endosomal part;endosome membrane;intracellular membrane-bounded organelle;intracellular organelle;intracellular organelle part;intracellular part;membrane;membrane-bounded organelle;nuclear part;nucleoplasm;organelle;organelle membrane;organelle part	biological regulation;cellular component organization;cellular process;endosome transport;establishment of localization;membrane organization;protein transport;response to stimulus;signal transduction;transport;vesicle-mediated transport	cell part;cytoplasm;cytosol;intracellular membrane-bounded organelle;intracellular organelle;membrane;nucleoplasm;organelle	30.9	25.5	14.9	16.2	23.2	25.5	O75886;O75886-2	O75886;O75886-2	Signal transducing adapter molecule 2
ASRGL1	4.10846e+10	3.84606e+10	3.30868e+10	7.80332e+10	6.81379e+10	9.44182e+10	3.7544e+10	8.01965e+10	-1.09496	0.00600331	5	4	1	3	3	4	amine catabolic process;amine metabolic process;asparagine catabolic process;asparagine catabolic process via L-aspartate;asparagine metabolic process;aspartate family amino acid catabolic process;aspartate family amino acid metabolic process;carboxylic acid catabolic process;carboxylic acid metabolic process;catabolic process;cellular amine metabolic process;cellular amino acid catabolic process…	asparaginase activity;beta-aspartyl-peptidase activity;catalytic activity;exopeptidase activity;hydrolase activity;hydrolase activity, acting on carbon-nitrogen (but not peptide) bonds;hydrolase activity, acting on carbon-nitrogen (but not peptide) bonds, in linear amides;omega peptidase activity;peptidase activity;peptidase activity, acting on L-amino acid peptides	cell part;cytoplasm;intracellular membrane-bounded organelle;intracellular organelle;intracellular part;membrane-bounded organelle;nucleus;organelle	amine metabolic process;catabolic process;cellular amino acid metabolic process;cellular ketone metabolic process;cellular metabolic process;cellular nitrogen compound metabolic process;cellular process;metabolic process;nitrogen compound metabolic process;organic acid metabolic process;primary metabolic process;small molecule metabolic process	cell part;cytoplasm;intracellular membrane-bounded organelle;intracellular organelle;nucleus;organelle	28.2	22.7	8.8	23.7	19.2	22.4	Q7L266;Q7L266-2	Q7L266	Isoaspartyl peptidase/L-asparaginase;Isoaspartyl peptidase/L-asparaginase alpha chain;Isoaspartyl peptidase/L-asparaginase beta chain
SRRM1	1.55781e+12	1.53815e+12	1.48658e+12	1.36244e+12	1.40422e+12	1.32588e+12	1.52751e+12	1.36418e+12	0.163149	0.00624199	9	8	6	6	7	7	biosynthetic process;cellular biosynthetic process;cellular macromolecule biosynthetic process;cellular macromolecule metabolic process;cellular metabolic process;cellular nitrogen compound metabolic process;cellular process;establishment of localization;establishment of localization in cell;establishment of RNA localization;gene expression;intracellular transport;macromolecule biosynthetic proce…	binding;DNA binding;nucleic acid binding	catalytic step 2 spliceosome;cell part;cytoplasmic part;cytosol;intracellular membrane-bounded organelle;intracellular organelle;intracellular organelle part;intracellular part;macromolecular complex;membrane-bounded organelle;nuclear body;nuclear matrix;nuclear part;nuclear speck;nucleoplasm;nucleoplasm part;nucleus;organelle;organelle part;ribonucleoprotein complex;spliceosomal complex	biosynthetic process;cellular metabolic process;cellular nitrogen compound metabolic process;cellular process;establishment of localization;macromolecule metabolic process;metabolic process;mRNA metabolic process;mRNA processing;nitrogen compound metabolic process;nuclear transport;nucleobase-containing compound metabolic process;nucleobase-containing compound transport;nucleocytoplasmic transpor…	cell part;cytosol;intracellular membrane-bounded organelle;intracellular organelle;macromolecular complex;nucleoplasm;nucleus;organelle;ribonucleoprotein complex;spliceosomal complex	12.3	11.2	10.4	9.6	11.5	10.4	Q8IYB3-2;Q8IYB3	Q8IYB3-2;Q8IYB3	Serine/arginine repetitive matrix protein 1
HTT	7.8732e+11	7.84333e+11	7.81202e+11	5.43339e+11	6.05972e+11	6.643e+11	7.84285e+11	6.04537e+11	0.375547	0.00679127	24	26	25	10	18	31	acidic amino acid transport;aging;amide biosynthetic process;amine metabolic process;amine transport;amino acid import;amino acid transport;anatomical structure development;anatomical structure formation involved in morphogenesis;anion transport;anterior/posterior pattern specification;apoptosis;associative learning;axon cargo transport;behavior;behavioral interaction between organisms;biological…	beta-tubulin binding;binding;cytoskeletal protein binding;diazepam binding;drug binding;dynactin binding;dynein binding;dynein intermediate chain binding;identical protein binding;ion channel binding;p53 binding;profilin binding;protein binding;transcription factor binding;tubulin binding	autophagic vacuole;axon;cell part;cell projection;cytoplasm;cytoplasmic part;cytoplasmic vesicle membrane;cytoplasmic vesicle part;cytosol;dendrite;endoplasmic reticulum;endosome;Golgi apparatus;inclusion body;intracellular membrane-bounded organelle;intracellular organelle;intracellular organelle part;intracellular part;late endosome;macromolecular complex;membrane;membrane-bounded organelle;mit…	aging;amine metabolic process;amine transport;amino acid transport;anatomical structure development;anatomical structure formation involved in morphogenesis;behavior;behavioral interaction between organisms;biological regulation;biosynthetic process;cell death;cell development;cellular amide metabolic process;cellular amino acid metabolic process;cellular component movement;cellular component org…	cell part;cell projection;cytoplasm;cytosol;endoplasmic reticulum;endosome;Golgi apparatus;intracellular membrane-bounded organelle;intracellular organelle;macromolecular complex;membrane;mitochondrion;neuron projection;nucleoplasm;nucleus;organelle;protein complex;vacuole	12	12.3	12	5.1	9.2	15.1	P42858	P42858	Huntingtin
PSMA2	1.42048e+13	1.37946e+13	1.37368e+13	1.15649e+13	1.20658e+13	1.26731e+13	1.39121e+13	1.21013e+13	0.201177	0.00681364	9	9	9	10	10	9	activation of immune response;activation of innate immune response;anaphase-promoting complex-dependent proteasomal ubiquitin-dependent protein catabolic process;antigen processing and presentation;antigen processing and presentation of exogenous antigen;antigen processing and presentation of exogenous peptide antigen;antigen processing and presentation of exogenous peptide antigen via MHC class …	catalytic activity;endopeptidase activity;hydrolase activity;peptidase activity;peptidase activity, acting on L-amino acid peptides;threonine-type endopeptidase activity;threonine-type peptidase activity	cell part;cytoplasm;cytoplasmic mRNA processing body;cytoplasmic part;cytosol;extracellular membrane-bounded organelle;extracellular organelle;extracellular region part;extracellular vesicular exosome;intracellular membrane-bounded organelle;intracellular non-membrane-bounded organelle;intracellular organelle;intracellular organelle part;intracellular part;macromolecular complex;membrane-bounded …	biological regulation;catabolic process;cell cycle;cell death;cellular metabolic process;cellular nitrogen compound metabolic process;cellular process;death;immune system process;macromolecule metabolic process;macromolecule modification;metabolic process;mitotic cell cycle;multi-organism process;nitrogen compound metabolic process;primary metabolic process;protein metabolic process;protein modif…	cell part;cytoplasm;cytosol;extracellular organelle;intracellular membrane-bounded organelle;intracellular non-membrane-bounded organelle;intracellular organelle;macromolecular complex;nucleoplasm;nucleus;organelle;proteasome complex;protein complex;ribonucleoprotein complex;vesicle	53	53	53	62.4	59.4	53	P25787	P25787	Proteasome subunit alpha type-2
AKTIP	9.95972e+10	1.01022e+11	8.51602e+10	6.9577e+10	5.46929e+10	5.72446e+10	9.52597e+10	6.05049e+10	0.654814	0.00707573	1	2	3	1	3	3	apoptosis;biological regulation;cell death;cellular component organization;cellular component organization at cellular level;cellular component organization or biogenesis;cellular component organization or biogenesis at cellular level;cellular macromolecule metabolic process;cellular metabolic process;cellular process;cellular protein metabolic process;death;early endosome to late endosome transp…	acid-amino acid ligase activity;binding;catalytic activity;enzyme binding;ligase activity;ligase activity, forming carbon-nitrogen bonds;protein binding;small conjugating protein ligase activity;ubiquitin protein ligase binding	cell part;cytoplasm;cytoplasmic part;FHF complex;Golgi apparatus;intracellular membrane-bounded organelle;intracellular non-membrane-bounded organelle;intracellular organelle;intracellular organelle part;intracellular part;macromolecular complex;membrane;membrane-bounded organelle;non-membrane-bounded organelle;nuclear part;nucleolus;organelle;organelle part;plasma membrane;protein complex	biological regulation;cell death;cellular component organization;cellular metabolic process;cellular process;death;endosome organization;endosome transport;establishment of localization;macromolecule metabolic process;macromolecule modification;metabolic process;organelle organization;primary metabolic process;protein metabolic process;protein modification by small protein conjugation or removal;…	cell part;cytoplasm;Golgi apparatus;intracellular membrane-bounded organelle;intracellular non-membrane-bounded organelle;intracellular organelle;macromolecular complex;membrane;nucleolus;organelle;plasma membrane;protein complex	7.2	14.7	16.8	5.8	16.8	20.5	Q9H8T0;Q9H8T0-2	Q9H8T0;Q9H8T0-2	AKT-interacting protein
CLINT1	4.36047e+12	4.22061e+12	4.37182e+12	4.99671e+12	4.6771e+12	4.88847e+12	4.31763e+12	4.85409e+12	-0.168962	0.00710302	13	12	11	9	9	12	cellular component assembly;cellular component assembly at cellular level;cellular component organization;cellular component organization at cellular level;cellular component organization or biogenesis;cellular component organization or biogenesis at cellular level;cellular macromolecular complex assembly;cellular macromolecular complex subunit organization;cellular membrane organization;cellular…	binding;clathrin binding;lipid binding;protein binding	cell part;clathrin-coated vesicle;coated vesicle;cytoplasmic membrane-bounded vesicle;cytoplasmic part;cytoplasmic vesicle;cytosol;Golgi apparatus;intracellular membrane-bounded organelle;intracellular organelle;intracellular organelle part;intracellular part;membrane;membrane-bounded organelle;membrane-bounded vesicle;nuclear part;nucleoplasm;organelle;organelle part;perinuclear region of cytopl…	cellular component assembly;cellular component organization;cellular macromolecular complex assembly;cellular membrane organization;cellular process;endocytosis;establishment of localization;Golgi vesicle transport;macromolecular complex assembly;membrane invagination;membrane organization;organelle organization;protein complex assembly;transport;vesicle organization;vesicle-mediated transport	cell part;cytoplasmic membrane-bounded vesicle;cytosol;Golgi apparatus;intracellular membrane-bounded organelle;intracellular organelle;membrane;nucleoplasm;organelle;vesicle	25.2	21.9	21.5	18.8	18.4	23.2	Q14677-3;Q14677-2;Q14677	Q14677-3;Q14677-2;Q14677	Clathrin interactor 1
ATG2B	2.48295e+10	2.34398e+10	1.89582e+10	1.36527e+10	1.30663e+10	1.34817e+10	2.24092e+10	1.34002e+10	0.741832	0.00717538	2	2	3	2	3	2	autophagic vacuole assembly;autophagy;catabolic process;cell communication;cellular catabolic process;cellular component assembly;cellular component assembly at cellular level;cellular component organization;cellular component organization at cellular level;cellular component organization or biogenesis;cellular component organization or biogenesis at cellular level;cellular metabolic process;cell…		cell part;cytoplasmic part;extrinsic to membrane;intracellular part;lipid particle;membrane;membrane part;pre-autophagosomal structure;pre-autophagosomal structure membrane	autophagy;catabolic process;cell communication;cellular component assembly;cellular component organization;cellular metabolic process;cellular process;metabolic process;organelle assembly;organelle organization;response to external stimulus;response to extracellular stimulus;response to starvation;response to stimulus;response to stress;vacuole organization	cell part;lipid particle;membrane	2.3	2	3	2.3	3	2.3	Q96BY7	Q96BY7	Autophagy-related protein 2 homolog B
EFTUD1	1.35633e+12	1.27415e+12	1.19767e+12	1.0292e+12	8.68818e+11	8.75009e+11	1.27605e+12	9.24341e+11	0.465185	0.00723092	14	16	15	15	16	18	cellular component assembly;cellular component assembly at cellular level;cellular component organization;cellular component organization at cellular level;cellular component organization or biogenesis;cellular component organization or biogenesis at cellular level;cellular macromolecular complex assembly;cellular macromolecular complex subunit organization;cellular process;macromolecular complex…	binding;catalytic activity;GTP binding;GTPase activity;guanyl nucleotide binding;guanyl ribonucleotide binding;hydrolase activity;hydrolase activity, acting on acid anhydrides;hydrolase activity, acting on acid anhydrides, in phosphorus-containing anhydrides;nucleic acid binding;nucleoside-triphosphatase activity;nucleotide binding;purine nucleotide binding;purine ribonucleoside triphosphate bind…		cellular component assembly;cellular component organization;cellular macromolecular complex assembly;cellular process;macromolecular complex assembly;organelle assembly;ribonucleoprotein complex assembly;ribosome assembly		21	23.9	22.5	26.7	24.6	27.7	Q7Z2Z2;Q7Z2Z2-2	Q7Z2Z2;Q7Z2Z2-2	Elongation factor Tu GTP-binding domain-containing protein 1
RNMTL1	3.03694e+10	3.34126e+10	2.57423e+10	1.24377e+10	1.698e+10	1.79364e+10	2.98414e+10	1.57847e+10	0.918789	0.00739967	2	2	3	2	2	2	cellular macromolecule metabolic process;cellular metabolic process;cellular nitrogen compound metabolic process;cellular process;macromolecule metabolic process;metabolic process;ncRNA metabolic process;ncRNA processing;nitrogen compound metabolic process;nucleic acid metabolic process;nucleobase-containing compound metabolic process;primary metabolic process;RNA metabolic process;RNA processing…	catalytic activity;methyltransferase activity;RNA methyltransferase activity;transferase activity;transferase activity, transferring one-carbon groups	cell part;cytoplasmic part;intracellular membrane-bounded organelle;intracellular organelle;intracellular part;membrane-bounded organelle;mitochondrion;organelle	cellular metabolic process;cellular nitrogen compound metabolic process;cellular process;macromolecule metabolic process;metabolic process;nitrogen compound metabolic process;nucleobase-containing compound metabolic process;primary metabolic process;RNA metabolic process;RNA processing;rRNA processing	cell part;intracellular membrane-bounded organelle;intracellular organelle;mitochondrion;organelle	6.4	6.4	10.2	7.4	5.2	6.4	Q9HC36	Q9HC36	rRNA methyltransferase 3, mitochondrial
ABAT	9.24496e+12	1.01969e+13	6.44999e+12	2.47312e+12	2.93962e+12	3.25561e+12	8.6306e+12	2.88945e+12	1.57867	0.00746524	17	18	15	16	16	16	adult behavior;amine catabolic process;amine metabolic process;behavior;behavioral response to cocaine;biological regulation;carboxylic acid catabolic process;carboxylic acid metabolic process;catabolic process;cell communication;cell-cell signaling;cellular amine metabolic process;cellular amino acid catabolic process;cellular amino acid metabolic process;cellular catabolic process;cellular keto…	(S)-3-amino-2-methylpropionate transaminase activity;4-aminobutyrate transaminase activity;binding;catalytic activity;cation binding;cofactor binding;enzyme binding;identical protein binding;ion binding;iron-sulfur cluster binding;metal cluster binding;metal ion binding;protein binding;protein dimerization activity;protein homodimerization activity;pyridoxal phosphate binding;succinate-semialdehy…	4-aminobutyrate transaminase complex;cell part;cell projection;cytoplasmic part;extracellular membrane-bounded organelle;extracellular organelle;extracellular region part;extracellular vesicular exosome;intracellular membrane-bounded organelle;intracellular organelle;intracellular organelle lumen;intracellular organelle part;intracellular part;macromolecular complex;membrane-bounded organelle;mem…	amine metabolic process;behavior;biological regulation;catabolic process;cell communication;cell-cell signaling;cellular amino acid metabolic process;cellular ketone metabolic process;cellular metabolic process;cellular nitrogen compound metabolic process;cellular process;establishment of localization;metabolic process;multicellular organismal process;multi-organism process;neurotransmitter metab…	cell part;cell projection;extracellular organelle;intracellular membrane-bounded organelle;intracellular organelle;macromolecular complex;mitochondrion;neuron projection;organelle;protein complex;vesicle	52.8	53	48	49.4	49.4	50.6	P80404	P80404	4-aminobutyrate aminotransferase, mitochondrial
PTRHD1	2.02178e+12	2.34452e+12	2.36832e+12	2.80353e+12	2.98494e+12	2.8252e+12	2.24487e+12	2.87122e+12	-0.355032	0.00754858	6	6	6	4	5	6		aminoacyl-tRNA hydrolase activity;carboxylic ester hydrolase activity;catalytic activity;hydrolase activity;hydrolase activity, acting on ester bonds	extracellular membrane-bounded organelle;extracellular organelle;extracellular region part;extracellular vesicular exosome;membrane-bounded organelle;membrane-bounded vesicle;organelle;vesicle		extracellular organelle;organelle;vesicle	70	70	70	45.7	63.6	70	Q6GMV3	Q6GMV3	Putative peptidyl-tRNA hydrolase PTRHD1
HMGCS1	5.79624e+14	6.47604e+14	5.5723e+14	4.38815e+14	4.60807e+14	4.63163e+14	5.94819e+14	4.54262e+14	0.388928	0.0076282	27	28	26	28	25	28	alcohol metabolic process;anatomical structure development;biosynthetic process;brain development;cellular biosynthetic process;cellular lipid metabolic process;cellular metabolic process;cellular process;cellular response to chemical stimulus;cellular response to cholesterol;cellular response to endogenous stimulus;cellular response to follicle-stimulating hormone stimulus;cellular response to g…	binding;catalytic activity;drug binding;hydroxymethylglutaryl-CoA synthase activity;isomerase activity;organic acid binding;transferase activity;transferase activity, transferring acyl groups;transferase activity, transferring acyl groups, acyl groups converted into alkyl on transfer	cell part;cytoplasm;cytoplasmic part;cytosol;intracellular membrane-bounded organelle;intracellular organelle;intracellular organelle part;intracellular part;membrane;membrane-bounded organelle;nuclear part;nucleoplasm;nucleus;organelle;organelle part;plasma membrane	alcohol metabolic process;anatomical structure development;biosynthetic process;cellular lipid metabolic process;cellular metabolic process;cellular process;developmental process;lipid metabolic process;metabolic process;primary metabolic process;response to abiotic stimulus;response to chemical stimulus;response to drug;response to endogenous stimulus;response to external stimulus;response to ex…	cell part;cytoplasm;cytosol;intracellular membrane-bounded organelle;intracellular organelle;membrane;nucleoplasm;nucleus;organelle;plasma membrane	73.3	69.8	69.8	74.6	69.8	73.3	Q01581;P54868-3;P54868-2;P54868	Q01581	Hydroxymethylglutaryl-CoA synthase, cytoplasmic
WASF2	1.00519e+12	9.52066e+11	1.03923e+12	8.7169e+11	8.7755e+11	8.50763e+11	9.98829e+11	8.66668e+11	0.204758	0.00769391	9	8	11	8	9	11	actin cytoskeleton organization;actin filament-based movement;actin filament-based process;ameboidal cell migration;anatomical structure development;anatomical structure formation involved in morphogenesis;anatomical structure morphogenesis;angiogenesis;biological regulation;cAMP-mediated signaling;cell development;cell migration;cell motility;cell part morphogenesis;cell projection assembly;cell…	actin binding;binding;cytoskeletal protein binding;protein binding;protein complex binding	actin cytoskeleton;cell junction;cell part;cell projection;cell-cell junction;cytoplasmic part;cytoskeleton;cytosol;early endosome;endosome;extracellular membrane-bounded organelle;extracellular organelle;extracellular region part;extracellular vesicular exosome;intracellular;intracellular membrane-bounded organelle;intracellular non-membrane-bounded organelle;intracellular organelle;intracellula…	anatomical structure development;anatomical structure formation involved in morphogenesis;anatomical structure morphogenesis;biological regulation;cell development;cell motility;cellular component assembly;cellular component morphogenesis;cellular component movement;cellular component organization;cellular process;cytoskeleton organization;developmental process;immune system process;locomotion;or…	cell part;cell projection;cytoskeleton;cytosol;endosome;extracellular organelle;intracellular;intracellular membrane-bounded organelle;intracellular non-membrane-bounded organelle;intracellular organelle;macromolecular complex;organelle;protein complex;vesicle	21.1	20.9	27.3	25.5	19.7	27.3	Q9Y6W5;Q9Y6W5-2	Q9Y6W5;Q9Y6W5-2	Wiskott-Aldrich syndrome protein family member 2
PDIA3	4.72992e+14	4.7484e+14	485548356431126	4.09927e+14	4.3484e+14	4.39694e+14	4.77794e+14	4.28154e+14	0.158259	0.00772984	31	30	30	30	31	29	antigen processing and presentation;antigen processing and presentation of exogenous antigen;antigen processing and presentation of exogenous peptide antigen;antigen processing and presentation of exogenous peptide antigen via MHC class I;antigen processing and presentation of exogenous peptide antigen via MHC class I, TAP-dependent;antigen processing and presentation of peptide antigen;antigen p…	catalytic activity;cysteine-type endopeptidase activity;cysteine-type peptidase activity;disulfide oxidoreductase activity;endopeptidase activity;hydrolase activity;hydrolase activity, acting on ester bonds;intramolecular oxidoreductase activity;intramolecular oxidoreductase activity, interconverting keto- and enol-groups;intramolecular oxidoreductase activity, transposing S-S bonds;isomerase act…	adherens junction;anchoring junction;cell junction;cell part;cell surface;cell-substrate adherens junction;cell-substrate junction;cytoplasmic membrane-bounded vesicle;cytoplasmic part;cytoplasmic vesicle;endoplasmic reticulum;endoplasmic reticulum lumen;endoplasmic reticulum part;extracellular membrane-bounded organelle;extracellular organelle;extracellular region part;extracellular vesicular ex…	biological regulation;carbohydrate metabolic process;cellular homeostasis;cellular metabolic process;cellular process;establishment of localization;homeostatic process;immune system process;macromolecule metabolic process;macromolecule modification;metabolic process;nuclear transport;nucleocytoplasmic transport;peptidyl-amino acid modification;primary metabolic process;protein folding;protein gly…	cell part;cell surface;cytoplasmic membrane-bounded vesicle;endoplasmic reticulum;extracellular organelle;intracellular membrane-bounded organelle;intracellular organelle;nucleus;organelle;vesicle	62.2	57.6	62	61.4	64.6	60.4	P30101	P30101	Protein disulfide-isomerase A3
MAP7	2.08493e+09	0	0	4.14016e+09	4.89265e+09	5.96396e+09	6.94976e+08	4.99892e+09	-2.84658	0.00788838	1	NaN	1	1	1	1	cellular component organization;cellular component organization at cellular level;cellular component organization or biogenesis;cellular component organization or biogenesis at cellular level;cellular localization;cellular macromolecule localization;cellular membrane organization;cellular process;cellular protein localization;cytoskeleton organization;establishment or maintenance of cell polarity…	binding;protein binding;receptor binding;structural molecule activity	basolateral plasma membrane;cell part;cytoplasm;cytoplasmic part;cytoskeletal part;cytoskeleton;intracellular non-membrane-bounded organelle;intracellular organelle;intracellular organelle part;intracellular part;macromolecular complex;membrane part;microtubule;microtubule associated complex;microtubule cytoskeleton;non-membrane-bounded organelle;organelle;organelle part;perinuclear region of cyt…	cellular component organization;cellular localization;cellular membrane organization;cellular process;cytoskeleton organization;establishment or maintenance of cell polarity;localization;membrane organization;organelle organization;plasma membrane organization;response to abiotic stimulus;response to osmotic stress;response to stimulus;response to stress	cell part;cytoplasm;cytoskeleton;intracellular non-membrane-bounded organelle;intracellular organelle;macromolecular complex;organelle;protein complex	1.7	0	1.7	1.7	1.7	1.7	Q14244-3;Q14244-2;Q14244;Q14244-5;Q14244-6;Q14244-4;Q14244-7	Q14244-3;Q14244-2;Q14244;Q14244-5;Q14244-6;Q14244-4;Q14244-7	Ensconsin
EIF4G1	3.85046e+13	3.7848e+13	3.65499e+13	4.04424e+13	4.21266e+13	4.20676e+13	3.76342e+13	4.15455e+13	-0.14265	0.00798151	44	43	42	40	42	42	biological regulation;biosynthetic process;catabolic process;cell surface receptor linked signaling pathway;cellular biosynthetic process;cellular catabolic process;cellular macromolecule biosynthetic process;cellular macromolecule catabolic process;cellular macromolecule metabolic process;cellular metabolic process;cellular nitrogen compound metabolic process;cellular process;cellular protein me…	binding;nucleic acid binding;RNA binding;translation factor activity, nucleic acid binding;translation initiation factor activity	cell part;cytoplasmic part;cytosol;eukaryotic translation initiation factor 4F complex;intracellular part;macromolecular complex;membrane;protein complex	biological regulation;biosynthetic process;catabolic process;cellular metabolic process;cellular nitrogen compound metabolic process;cellular process;macromolecule metabolic process;metabolic process;mRNA metabolic process;mRNA processing;nitrogen compound metabolic process;nucleobase-containing compound metabolic process;primary metabolic process;protein metabolic process;regulation of translati…	cell part;cytosol;macromolecular complex;membrane;protein complex	39.3	38	37.6	37.2	38.1	38.1	Q04637-4	Q04637-4	Eukaryotic translation initiation factor 4 gamma 1
NDUFB1	2.75485e+11	3.38064e+11	3.01489e+11	2.15537e+11	2.06693e+11	2.1965e+11	3.05013e+11	2.1396e+11	0.511528	0.00799303	4	4	3	4	3	3	cellular metabolic process;cellular process;electron transport chain;generation of precursor metabolites and energy;metabolic process;mitochondrial electron transport, NADH to ubiquinone;oxidation-reduction process;respiratory electron transport chain;small molecule metabolic process	catalytic activity;NADH dehydrogenase (quinone) activity;NADH dehydrogenase (ubiquinone) activity;NADH dehydrogenase activity;oxidoreductase activity;oxidoreductase activity, acting on NADH or NADPH;oxidoreductase activity, acting on NADH or NADPH, quinone or similar compound as acceptor	cell part;cytoplasmic part;extracellular membrane-bounded organelle;extracellular organelle;extracellular region part;extracellular vesicular exosome;integral to membrane;intracellular organelle part;intracellular part;intrinsic to membrane;macromolecular complex;membrane;membrane part;membrane-bounded organelle;membrane-bounded vesicle;mitochondrial inner membrane;mitochondrial membrane;mitochon…	cellular metabolic process;cellular process;generation of precursor metabolites and energy;metabolic process;small molecule metabolic process	cell part;extracellular organelle;macromolecular complex;membrane;NADH dehydrogenase complex;organelle;protein complex;vesicle	36.2	36.2	34.5	36.2	34.5	34.5	O75438;O75438-2	O75438;O75438-2	NADH dehydrogenase [ubiquinone] 1 beta subcomplex subunit 1
PFKFB4;PFKFB1	1.27513e+10	1.89866e+10	9.41717e+09	0	0	0	1.37184e+10	0	#DIV/0!	0.00809257	1	1	1	NaN	NaN	NaN	alcohol biosynthetic process;alcohol catabolic process;alcohol metabolic process;anatomical structure morphogenesis;biological regulation;biosynthetic process;carbohydrate biosynthetic process;carbohydrate catabolic process;carbohydrate metabolic process;carbohydrate phosphorylation;catabolic process;cellular biosynthetic process;cellular carbohydrate biosynthetic process;cellular carbohydrate ca…	6-phosphofructo-2-kinase activity;adenyl nucleotide binding;adenyl ribonucleotide binding;ATP binding;binding;carbohydrate binding;carbohydrate kinase activity;carbohydrate phosphatase activity;catalytic activity;fructose binding;fructose-2,6-bisphosphate 2-phosphatase activity;fructose-6-phosphate binding;hydrolase activity;hydrolase activity, acting on ester bonds;identical protein binding;kina…	6-phosphofructo-2-kinase/fructose-2,6-biphosphatase 1 complex;cell part;cytoplasmic part;cytosol;cytosolic part;intracellular part;macromolecular complex;protein complex	alcohol metabolic process;anatomical structure morphogenesis;biological regulation;biosynthetic process;carbohydrate metabolic process;catabolic process;cellular metabolic process;cellular process;developmental process;energy reserve metabolic process;generation of precursor metabolites and energy;metabolic process;phosphorus metabolic process;primary metabolic process;response to chemical stimul…	cell part;cytosol;macromolecular complex;protein complex	2.8	5.5	4.8	2.1	0	2.1	Q16877-3;Q16877;Q16877-2;P16118-2;P16118	Q16877-3;Q16877;Q16877-2;P16118-2;P16118	6-phosphofructo-2-kinase/fructose-2,6-bisphosphatase 4;6-phosphofructo-2-kinase;Fructose-2,6-bisphosphatase;6-phosphofructo-2-kinase/fructose-2,6-bisphosphatase 1;6-phosphofructo-2-kinase;Fructose-2,6-bisphosphatase
PES1	1.07324e+12	9.42404e+11	9.56934e+11	1.29794e+12	1.19671e+12	1.22272e+12	9.90858e+11	1.23913e+12	-0.322571	0.00842346	11	11	11	11	10	10	biological regulation;cell proliferation;cellular component biogenesis;cellular component biogenesis at cellular level;cellular component organization;cellular component organization at cellular level;cellular component organization or biogenesis;cellular component organization or biogenesis at cellular level;cellular localization;cellular macromolecule localization;cellular macromolecule metabol…	binding;ribonucleoprotein binding	cell part;chromosome;condensed chromosome;cytoplasm;intracellular membrane-bounded organelle;intracellular non-membrane-bounded organelle;intracellular organelle;intracellular organelle part;intracellular part;macromolecular complex;membrane;membrane-bounded organelle;non-membrane-bounded organelle;nuclear part;nucleolar part;nucleolus;nucleoplasm;nucleus;organelle;organelle part;PeBoW complex;pr…	biological regulation;cell proliferation;cellular component organization;cellular localization;cellular metabolic process;cellular nitrogen compound metabolic process;cellular process;localization;macromolecule metabolic process;metabolic process;nitrogen compound metabolic process;nucleobase-containing compound metabolic process;nucleus organization;organelle organization;primary metabolic proce…	cell part;chromosome;cytoplasm;intracellular membrane-bounded organelle;intracellular non-membrane-bounded organelle;intracellular organelle;macromolecular complex;membrane;nucleolus;nucleoplasm;nucleus;organelle;preribosome;protein complex;ribonucleoprotein complex	23.6	24.8	25.5	26	23.1	19.7	O00541;O00541-2	O00541;O00541-2	Pescadillo homolog
RRM2B	2.83421e+11	2.91819e+11	2.70842e+11	2.2677e+11	2.46962e+11	2.44872e+11	2.82027e+11	2.39534e+11	0.235602	0.00862617	5	5	5	5	5	4	anatomical structure development;biosynthetic process;cellular biosynthetic process;cellular macromolecule biosynthetic process;cellular macromolecule metabolic process;cellular metabolic process;cellular nitrogen compound biosynthetic process;cellular nitrogen compound metabolic process;cellular process;cellular response to stimulus;cellular response to stress;deoxyribonucleoside diphosphate met…	binding;catalytic activity;cation binding;ion binding;metal ion binding;oxidoreductase activity;oxidoreductase activity, acting on CH or CH2 groups;oxidoreductase activity, acting on CH or CH2 groups, disulfide as acceptor;ribonucleoside-diphosphate reductase activity	cell part;cytoplasm;extracellular membrane-bounded organelle;extracellular organelle;extracellular region part;extracellular vesicular exosome;intracellular organelle part;intracellular part;membrane-bounded organelle;membrane-bounded vesicle;nuclear part;nucleoplasm;organelle;organelle part;vesicle	anatomical structure development;biosynthetic process;cellular metabolic process;cellular nitrogen compound metabolic process;cellular process;developmental process;DNA metabolic process;DNA repair;DNA replication;macromolecule metabolic process;metabolic process;multicellular organismal process;nitrogen compound metabolic process;nucleobase-containing compound metabolic process;nucleobase-contai…	cell part;cytoplasm;extracellular organelle;nucleoplasm;organelle;vesicle	29.6	29.6	29.6	29.6	29.6	23.1	Q7LG56;Q7LG56-6;Q7LG56-2;Q7LG56-3;Q7LG56-5	Q7LG56;Q7LG56-6;Q7LG56-2;Q7LG56-3	Ribonucleoside-diphosphate reductase subunit M2 B
TDRD3	6.0814e+09	5.91289e+09	1.0746e+10	0	0	0	7.5801e+09	0	#DIV/0!	0.00873508	1	1	1	NaN	NaN	NaN	cellular component organization;cellular component organization at cellular level;cellular component organization or biogenesis;cellular component organization or biogenesis at cellular level;cellular process;chromatin modification;chromatin organization;chromosome organization;organelle organization	binding;chromatin binding;histone binding;methylated histone residue binding;protein binding;protein binding transcription factor activity;transcription coactivator activity;transcription cofactor activity;transcription factor binding transcription factor activity	cell part;cytoplasm;intracellular membrane-bounded organelle;intracellular organelle;intracellular part;membrane-bounded organelle;nucleus;organelle	cellular component organization;cellular process;chromatin modification;chromatin organization;chromosome organization;organelle organization	cell part;cytoplasm;intracellular membrane-bounded organelle;intracellular organelle;nucleus;organelle	3.6	3.6	3.6	0	0	0	Q9H7E2-3;Q9H7E2-2;Q9H7E2	Q9H7E2-3;Q9H7E2-2;Q9H7E2	Tudor domain-containing protein 3
ETHE1	5.48471e+11	4.41525e+11	6.11267e+11	8.95547e+11	9.06539e+11	7.64662e+11	5.33754e+11	8.55583e+11	-0.680731	0.00877151	5	6	6	5	5	5	amine catabolic process;amine metabolic process;carboxylic acid catabolic process;carboxylic acid metabolic process;catabolic process;cellular amine metabolic process;cellular amino acid catabolic process;cellular amino acid metabolic process;cellular catabolic process;cellular ketone metabolic process;cellular metabolic process;cellular modified amino acid metabolic process;cellular nitrogen com…	binding;catalytic activity;cation binding;dioxygenase activity;ion binding;iron ion binding;metal ion binding;oxidoreductase activity;oxidoreductase activity, acting on single donors with incorporation of molecular oxygen;oxidoreductase activity, acting on single donors with incorporation of molecular oxygen, incorporation of two atoms of oxygen;sulfur dioxygenase activity;transition metal ion bi…	cell part;cytoplasm;cytoplasmic part;intracellular membrane-bounded organelle;intracellular organelle;intracellular organelle lumen;intracellular organelle part;intracellular part;membrane-bounded organelle;membrane-enclosed lumen;mitochondrial matrix;mitochondrial part;mitochondrion;nuclear part;nucleoplasm;organelle;organelle lumen;organelle part	amine metabolic process;catabolic process;cellular amino acid metabolic process;cellular ketone metabolic process;cellular metabolic process;cellular nitrogen compound metabolic process;cellular process;metabolic process;nitrogen compound metabolic process;organic acid metabolic process;peptide metabolic process;primary metabolic process;small molecule metabolic process;sulfur compound metabolic …	cell part;cytoplasm;intracellular membrane-bounded organelle;intracellular organelle;mitochondrion;nucleoplasm;organelle	30.7	40.2	39	31.1	28	35	O95571	O95571	Persulfide dioxygenase ETHE1, mitochondrial
CNTNAP1	9.04805e+10	1.28784e+11	1.12206e+11	1.82552e+11	2.20949e+11	1.78562e+11	1.1049e+11	1.94021e+11	-0.812297	0.00878712	7	7	6	5	8	5	anatomical structure formation involved in morphogenesis;anatomical structure morphogenesis;axon cargo transport;axon guidance;biological adhesion;biological regulation;cell adhesion;cell junction assembly;cell junction organization;cell part morphogenesis;cell projection morphogenesis;cell projection organization;cell-cell junction assembly;cell-cell junction organization;cellular component asse…	binding;binding, bridging;protein binding;protein binding, bridging;protein domain specific binding;receptor activity;SH3 domain binding;SH3/SH2 adaptor activity;signaling adaptor activity	axon part;cation channel complex;cell part;cell projection part;integral to membrane;integral to plasma membrane;intrinsic to membrane;intrinsic to plasma membrane;ion channel complex;macromolecular complex;membrane part;paranode region of axon;plasma membrane part;potassium channel complex;protein complex;voltage-gated potassium channel complex	anatomical structure formation involved in morphogenesis;anatomical structure morphogenesis;biological adhesion;biological regulation;cell adhesion;cell junction organization;cellular component assembly;cellular component morphogenesis;cellular component movement;cellular component organization;cellular localization;cellular process;cytoskeleton organization;cytoskeleton-dependent intracellular t…	cell part;macromolecular complex;protein complex	6.9	7.2	7.1	5.9	8.7	5.6	P78357	P78357	Contactin-associated protein 1
MLLT4	3.58676e+10	4.13112e+10	3.82841e+10	4.86735e+10	5.82378e+10	5.42083e+10	3.84876e+10	5.37065e+10	-0.480702	0.00881906	1	1	1	1	1	1	adherens junction organization;biological adhesion;biological regulation;cell adhesion;cell communication;cell junction assembly;cell junction organization;cell-cell junction organization;cell-cell signaling;cellular component assembly;cellular component assembly at cellular level;cellular component organization;cellular component organization at cellular level;cellular component organization or …	binding;enzyme binding;GTPase binding;protein binding;protein C-terminus binding;Ras GTPase binding;small GTPase binding	adherens junction;anchoring junction;apical part of cell;cell junction;cell part;cell-cell adherens junction;cell-cell junction;cytoplasm;cytoplasmic part;cytosol;intracellular organelle part;intracellular part;membrane;nuclear part;nucleoplasm;organelle part;plasma membrane	biological adhesion;biological regulation;cell adhesion;cell communication;cell junction organization;cell-cell signaling;cellular component assembly;cellular component organization;cellular process;response to stimulus;signal transduction;signaling	apical part of cell;cell part;cytoplasm;cytosol;membrane;nucleoplasm;plasma membrane	36.8	33.9	32.6	30	31.7	36	P55196-3	P55196-3	Afadin
PANK1	6.98339e+09	5.42455e+09	6.28669e+09	0	0	3.00247e+09	6.23154e+09	1.00082e+09	2.6384	0.00887099	1	1	1	1	1	1	amine metabolic process;biosynthetic process;carboxylic acid metabolic process;cellular amine metabolic process;cellular amino acid metabolic process;cellular biosynthetic process;cellular ketone metabolic process;cellular metabolic process;cellular modified amino acid metabolic process;cellular nitrogen compound metabolic process;cellular process;coenzyme A biosynthetic process;coenzyme A metabo…	adenyl nucleotide binding;adenyl ribonucleotide binding;ATP binding;binding;catalytic activity;kinase activity;nucleotide binding;pantothenate kinase activity;phosphotransferase activity, alcohol group as acceptor;purine nucleotide binding;purine ribonucleoside triphosphate binding;purine ribonucleotide binding;ribonucleotide binding;transferase activity;transferase activity, transferring phospho…	cell part;cell periphery;clathrin coat;cytoplasmic part;cytosol;endosome;intracellular membrane-bounded organelle;intracellular organelle;intracellular part;macromolecular complex;membrane coat;membrane part;membrane-bounded organelle;nucleus;organelle;protein complex;recycling endosome	amine metabolic process;biosynthetic process;cellular amino acid metabolic process;cellular ketone metabolic process;cellular metabolic process;cellular nitrogen compound metabolic process;cellular process;cofactor metabolic process;heterocycle metabolic process;metabolic process;nitrogen compound metabolic process;nucleobase-containing compound metabolic process;nucleobase-containing small molec…	cell part;cytosol;endosome;intracellular membrane-bounded organelle;intracellular organelle;macromolecular complex;nucleus;organelle;protein complex	9.7	7.2	9.7	7.5	7.5	7.2	Q8TE04-2;Q8TE04-4;Q8TE04;Q8TE04-3	Q8TE04-2;Q8TE04-4;Q8TE04;Q8TE04-3	Pantothenate kinase 1
PSME4	5.31942e+11	5.95758e+11	5.0262e+11	4.0316e+11	4.1677e+11	3.69272e+11	5.4344e+11	3.96401e+11	0.45516	0.00892377	18	17	10	10	12	15	activation of immune response;activation of innate immune response;anaphase-promoting complex-dependent proteasomal ubiquitin-dependent protein catabolic process;antigen processing and presentation;antigen processing and presentation of exogenous antigen;antigen processing and presentation of exogenous peptide antigen;antigen processing and presentation of exogenous peptide antigen via MHC class …	binding;enzyme activator activity;enzyme regulator activity;histone acetyl-lysine binding;histone binding;peptidase activator activity;peptidase regulator activity;protein binding	cell part;cytoplasmic part;cytosol;intracellular membrane-bounded organelle;intracellular organelle;intracellular organelle part;intracellular part;membrane-bounded organelle;nuclear body;nuclear part;nuclear speck;nucleoplasm part;nucleus;organelle;organelle part	biological regulation;catabolic process;cell cycle;cell death;cellular component organization;cellular metabolic process;cellular nitrogen compound metabolic process;cellular process;chromatin modification;chromatin organization;chromosome organization;death;developmental process;DNA metabolic process;DNA repair;immune system process;macromolecule metabolic process;macromolecule modification;meta…	cell part;cytosol;intracellular membrane-bounded organelle;intracellular organelle;nucleus;organelle	13.3	12.3	9.3	7.5	8.9	11.1	Q14997;Q14997-2;Q14997-3;Q14997-4	Q14997;Q14997-2	Proteasome activator complex subunit 4
U2AF1	1.27022e+13	1.2552e+13	1.26781e+13	1.36028e+13	1.39221e+13	1.32498e+13	1.26441e+13	1.35916e+13	-0.104245	0.00900642	9	9	8	9	8	9	biosynthetic process;cellular biosynthetic process;cellular macromolecule biosynthetic process;cellular macromolecule metabolic process;cellular metabolic process;cellular nitrogen compound metabolic process;cellular process;establishment of localization;establishment of localization in cell;establishment of RNA localization;gene expression;intracellular transport;macromolecule biosynthetic proce…	binding;cation binding;ion binding;metal ion binding;nucleotide binding	Cajal body;catalytic step 2 spliceosome;cell part;intracellular organelle part;intracellular part;macromolecular complex;nuclear body;nuclear part;nuclear speck;nucleoplasm;nucleoplasm part;organelle part;ribonucleoprotein complex;spliceosomal complex	biosynthetic process;cellular metabolic process;cellular nitrogen compound metabolic process;cellular process;establishment of localization;macromolecule metabolic process;metabolic process;mRNA metabolic process;mRNA processing;nitrogen compound metabolic process;nuclear transport;nucleobase-containing compound metabolic process;nucleobase-containing compound transport;nucleocytoplasmic transpor…	cell part;macromolecular complex;nucleoplasm;ribonucleoprotein complex;spliceosomal complex	44.2	44.2	34.2	44.2	42.5	44.2	P0DN76;Q01081;Q01081-2;Q01081-4;Q8WU68-3;Q8WU68;Q01081-3;Q8WU68-2	P0DN76;Q01081;Q01081-2;Q01081-4	Splicing factor U2AF 35 kDa subunit
HMGCR	1.66576e+12	1.92433e+12	1.89076e+12	9.42404e+11	1.27606e+12	7.28388e+11	1.82695e+12	9.82285e+11	0.895223	0.00915075	15	15	16	11	11	15	aging;alcohol metabolic process;associative learning;behavior;biological regulation;biosynthetic process;cell differentiation;cellular biosynthetic process;cellular component assembly;cellular component organization;cellular component organization or biogenesis;cellular developmental process;cellular ketone metabolic process;cellular lipid metabolic process;cellular metabolic process;cellular nit…	binding;catalytic activity;coenzyme binding;cofactor binding;hydroxymethylglutaryl-CoA reductase (NADPH) activity;hydroxymethylglutaryl-CoA reductase activity;NADP binding;NADPH binding;nucleotide binding;oxidoreductase activity;oxidoreductase activity, acting on CH-OH group of donors;oxidoreductase activity, acting on the CH-OH group of donors, NAD or NADP as acceptor	cell part;cytoplasmic part;endoplasmic reticulum;endoplasmic reticulum membrane;endoplasmic reticulum part;integral to membrane;intracellular membrane-bounded organelle;intracellular organelle;intracellular organelle part;intracellular part;intrinsic to membrane;membrane;membrane part;membrane-bounded organelle;microbody;microbody membrane;microbody part;organelle;organelle membrane;organelle par…	aging;alcohol metabolic process;behavior;biological regulation;biosynthetic process;cell differentiation;cellular component assembly;cellular component organization;cellular ketone metabolic process;cellular lipid metabolic process;cellular metabolic process;cellular nitrogen compound metabolic process;cellular process;cofactor metabolic process;developmental process;heterocycle metabolic process…	cell part;endoplasmic reticulum;intracellular membrane-bounded organelle;intracellular organelle;membrane;microbody;organelle	22.4	22.4	23.6	16.5	17.1	22.4	P04035-3;P04035;P04035-2	P04035-3;P04035;P04035-2	3-hydroxy-3-methylglutaryl-coenzyme A reductase
PRUNE2	1.13028e+11	1.18847e+11	1.13458e+11	9.59027e+10	9.56059e+10	1.0462e+11	1.15111e+11	9.87095e+10	0.221763	0.00939833	8	8	4	7	5	6	apoptosis;cell death;cellular process;death;programmed cell death	binding;catalytic activity;cation binding;hydrolase activity;hydrolase activity, acting on acid anhydrides;hydrolase activity, acting on acid anhydrides, in phosphorus-containing anhydrides;ion binding;metal ion binding;pyrophosphatase activity	cell part;cytoplasm;intracellular part	cell death;cellular process;death	cell part;cytoplasm	4.8	6.4	2.7	3.7	3.6	3.5	Q8WUY3-4;Q8WUY3;Q8WUY3-2;Q8WUY3-3;Q8WUY3-5	Q8WUY3-4;Q8WUY3;Q8WUY3-2;Q8WUY3-3	Protein prune homolog 2
FBXO3	2.08121e+10	1.5534e+10	3.21186e+10	0	0	0	2.28216e+10	0	#DIV/0!	0.00955215	1	3	2	NaN	NaN	NaN	macromolecule metabolic process;metabolic process;primary metabolic process;protein metabolic process;proteolysis	acid-amino acid ligase activity;catalytic activity;ligase activity;ligase activity, forming carbon-nitrogen bonds;small conjugating protein ligase activity;ubiquitin-protein ligase activity	cell part;cytoplasm;intracellular organelle part;intracellular part;nuclear part;nucleoplasm;organelle part	macromolecule metabolic process;metabolic process;primary metabolic process;protein metabolic process;proteolysis	cell part;cytoplasm;nucleoplasm	3.6	9.1	5.1	0	0	0	Q9UK99;Q9UK99-2;Q9UK99-3	Q9UK99;Q9UK99-2;Q9UK99-3	F-box only protein 3
XRCC6	1.52365e+14	1.54174e+14	1.50352e+14	147021507275219	1.43005e+14	1.4388e+14	1.52297e+14	1.44635e+14	0.0744649	0.00960414	34	34	34	34	36	33	anatomical structure development;anatomical structure homeostasis;biological regulation;biosynthetic process;brain development;cellular biosynthetic process;cellular component organization;cellular component organization at cellular level;cellular component organization or biogenesis;cellular component organization or biogenesis at cellular level;cellular hyperosmotic response;cellular hyperosmot…	5'-deoxyribose-5-phosphate lyase activity;adenyl nucleotide binding;adenyl ribonucleotide binding;ATP binding;ATPase activity;ATPase activity, coupled;ATP-dependent DNA helicase activity;ATP-dependent helicase activity;binding;carbon-oxygen lyase activity;catalytic activity;damaged DNA binding;DNA binding;DNA helicase activity;DNA-dependent ATPase activity;double-stranded DNA binding;helicase act…	cell part;chromosomal part;cytoplasmic part;cytosol;intracellular membrane-bounded organelle;intracellular non-membrane-bounded organelle;intracellular organelle;intracellular organelle part;intracellular part;Ku70:Ku80 complex;macromolecular complex;membrane;membrane-bounded organelle;nonhomologous end joining complex;non-membrane-bounded organelle;nuclear chromosome part;nuclear part;nuclear te…	anatomical structure development;biological regulation;biosynthetic process;cellular component organization;cellular metabolic process;cellular nitrogen compound metabolic process;cellular process;chromosome organization;developmental process;DNA geometric change;DNA ligation;DNA metabolic process;DNA recombination;DNA repair;homeostatic process;immune system process;macromolecule metabolic proce…	cell part;cytosol;intracellular membrane-bounded organelle;intracellular non-membrane-bounded organelle;intracellular organelle;macromolecular complex;membrane;nucleolus;nucleoplasm;nucleus;organelle;protein complex;telomere cap complex;transcription factor complex	56.3	56.3	52.9	57.1	58.6	56.3	P12956;P12956-2	P12956;P12956-2	X-ray repair cross-complementing protein 6
RBM3	8.37858e+12	8.52309e+12	7.57216e+12	5.43782e+12	5.35419e+12	6.62519e+12	8.15795e+12	5.80573e+12	0.490728	0.00966793	6	4	6	6	6	6	biological regulation;biosynthetic process;cellular biosynthetic process;cellular macromolecule biosynthetic process;cellular macromolecule metabolic process;cellular metabolic process;cellular nitrogen compound metabolic process;cellular process;cellular protein metabolic process;cellular response to chemical stimulus;cellular response to dsRNA;cellular response to organic substance;cellular res…	binding;nucleic acid binding;nucleotide binding;ribonucleoprotein binding;ribosomal large subunit binding;RNA binding	cell part;cell projection;cytoplasm;dendrite;intracellular membrane-bounded organelle;intracellular organelle;intracellular part;membrane-bounded organelle;neuron projection;nucleus;organelle	biological regulation;biosynthetic process;cellular metabolic process;cellular nitrogen compound metabolic process;cellular process;macromolecule metabolic process;metabolic process;nitrogen compound metabolic process;nucleobase-containing compound metabolic process;primary metabolic process;protein metabolic process;regulation of translation;response to abiotic stimulus;response to chemical stim…	cell part;cell projection;cytoplasm;intracellular membrane-bounded organelle;intracellular organelle;neuron projection;nucleus;organelle	55.4	47.8	55.4	55.4	55.4	55.4	P98179	P98179	RNA-binding protein 3
TXNRD1	2.88203e+13	2.97396e+13	2.98737e+13	3.18036e+13	3.39565e+13	3.41711e+13	2.94779e+13	3.33104e+13	-0.17634	0.00970453	18	20	19	19	19	20	anatomical structure formation involved in morphogenesis;biological regulation;biosynthetic process;cell proliferation;cell redox homeostasis;cellular biosynthetic process;cellular homeostasis;cellular lipid metabolic process;cellular macromolecule metabolic process;cellular metabolic process;cellular nitrogen compound metabolic process;cellular process;cellular response to stimulus;developmental…	antioxidant activity;binding;catalytic activity;coenzyme binding;cofactor binding;disulfide oxidoreductase activity;electron carrier activity;flavin adenine dinucleotide binding;oxidoreductase activity;oxidoreductase activity, acting on a sulfur group of donors;oxidoreductase activity, acting on a sulfur group of donors, NAD or NADP as acceptor;oxidoreductase activity, acting on NADH or NADPH;pro…	cell part;cytoplasmic part;cytosol;extracellular membrane-bounded organelle;extracellular organelle;extracellular region part;extracellular vesicular exosome;intracellular membrane-bounded organelle;intracellular non-membrane-bounded organelle;intracellular organelle;intracellular organelle part;intracellular part;membrane-bounded organelle;membrane-bounded vesicle;mitochondrion;non-membrane-boun…	anatomical structure formation involved in morphogenesis;biological regulation;biosynthetic process;cell proliferation;cellular homeostasis;cellular lipid metabolic process;cellular metabolic process;cellular nitrogen compound metabolic process;cellular process;developmental process;homeostatic process;lipid metabolic process;macromolecule metabolic process;metabolic process;nitrogen compound met…	cell part;cytosol;extracellular organelle;intracellular membrane-bounded organelle;intracellular non-membrane-bounded organelle;intracellular organelle;mitochondrion;nucleolus;nucleoplasm;organelle;vesicle	51	57.2	52.6	55.4	54.6	55.7	Q16881-4;Q16881-3;Q16881;Q16881-5;Q16881-2;Q16881-6;Q16881-7	Q16881-4;Q16881-3;Q16881;Q16881-5;Q16881-2;Q16881-6;Q16881-7	Thioredoxin reductase 1, cytoplasmic
TMX3	4.47577e+12	4.40429e+12	4.16943e+12	4.81858e+12	4.75444e+12	4.91002e+12	4.34983e+12	4.82768e+12	-0.150371	0.00972444	10	10	12	11	13	11	biological regulation;cell redox homeostasis;cellular homeostasis;cellular macromolecule metabolic process;cellular metabolic process;cellular process;cellular protein metabolic process;cellular response to stimulus;cellular response to stress;homeostatic process;macromolecule metabolic process;metabolic process;primary metabolic process;protein folding;protein metabolic process;regulation of bio…	catalytic activity;intramolecular oxidoreductase activity;intramolecular oxidoreductase activity, interconverting keto- and enol-groups;intramolecular oxidoreductase activity, transposing S-S bonds;isomerase activity;protein disulfide isomerase activity	cell part;cell surface;cytoplasmic part;endoplasmic reticulum;endoplasmic reticulum membrane;endoplasmic reticulum part;integral to membrane;intracellular membrane-bounded organelle;intracellular organelle;intracellular organelle part;intracellular part;intrinsic to membrane;membrane;membrane part;membrane-bounded organelle;organelle;organelle membrane;organelle part	biological regulation;cellular homeostasis;cellular metabolic process;cellular process;homeostatic process;macromolecule metabolic process;metabolic process;primary metabolic process;protein folding;protein metabolic process;response to stimulus;response to stress	cell part;cell surface;endoplasmic reticulum;intracellular membrane-bounded organelle;intracellular organelle;membrane;organelle	28	28	30.4	30.4	32.4	30.4	Q96JJ7;Q96JJ7-2	Q96JJ7;Q96JJ7-2	Protein disulfide-isomerase TMX3
TMEM38B	1.16319e+11	1.16365e+11	9.43805e+10	7.5402e+10	5.70104e+10	6.83974e+10	1.09021e+11	6.69366e+10	0.703745	0.00974343	4	3	4	4	3	3		cation channel activity;cation transmembrane transporter activity;channel activity;ion channel activity;ion transmembrane transporter activity;passive transmembrane transporter activity;potassium channel activity;substrate-specific channel activity;substrate-specific transmembrane transporter activity;substrate-specific transporter activity;transmembrane transporter activity;transporter activity	cell part;cytoplasmic part;endoplasmic reticulum membrane;endoplasmic reticulum part;integral to membrane;intracellular membrane-bounded organelle;intracellular organelle;intracellular organelle part;intracellular part;intrinsic to membrane;membrane;membrane part;membrane-bounded organelle;nuclear membrane;nuclear part;nucleus;organelle;organelle membrane;organelle part;sarcoplasmic reticulum mem…		cell part;intracellular membrane-bounded organelle;intracellular organelle;membrane;nucleus;organelle	21	16.5	16.8	16.8	12.4	16.5	Q9NVV0	Q9NVV0	Trimeric intracellular cation channel type B
SNX16	8.93462e+09	1.15922e+10	1.25289e+10	5.77555e+09	5.96396e+09	3.97663e+09	1.10186e+10	5.23871e+09	1.07265	0.00982479	1	1	1	1	1	1	cellular process;early endosome to late endosome transport;endosome to lysosome transport;endosome transport;establishment of localization;establishment of localization in cell;establishment of protein localization;establishment of protein localization to organelle;establishment of protein localization to vacuole;intracellular protein transport;intracellular transport;lysosomal transport;protein …	binding;identical protein binding;lipid binding;phosphatidylinositol binding;phospholipid binding;protein binding	cell part;cytoplasmic part;early endosome;early endosome membrane;endosomal part;endosome;endosome membrane;extrinsic to endosome membrane;extrinsic to membrane;extrinsic to organelle membrane;intracellular membrane-bounded organelle;intracellular organelle;intracellular organelle part;intracellular part;late endosome;late endosome membrane;lysosome;lytic vacuole;membrane;membrane part;membrane-b…	cellular process;endosome transport;establishment of localization;protein targeting;protein transport;transport;vacuolar transport;vesicle-mediated transport	cell part;endosome;intracellular membrane-bounded organelle;intracellular organelle;lysosome;membrane;organelle;vacuole	4.8	4.8	4.8	4.8	4.8	4.8	P57768-2;P57768	P57768-2;P57768	Sorting nexin-16
HSPB1	282641379575018	2.80193e+14	281541224890755	3.17754e+14	3.42811e+14	3.12867e+14	2.81459e+14	3.24478e+14	-0.205196	0.0098448	19	18	18	19	19	18	anatomical structure homeostasis;biological adhesion;biological regulation;cell adhesion;cell surface receptor linked signaling pathway;cell-cell adhesion;cellular component movement;cellular process;cellular response to chemical stimulus;cellular response to growth factor stimulus;cellular response to organic substance;cellular response to stimulus;cellular response to vascular endothelial growt…	binding;enzyme binding;enzyme inhibitor activity;enzyme regulator activity;identical protein binding;kinase binding;kinase inhibitor activity;kinase regulator activity;protein binding;protein kinase binding;protein kinase C binding;protein kinase C inhibitor activity;protein kinase inhibitor activity;protein kinase regulator activity;protein serine/threonine kinase inhibitor activity;small conjug…	adherens junction;anchoring junction;cell junction;cell part;cell-substrate adherens junction;cell-substrate junction;contractile fiber part;cytoplasm;cytoplasmic part;cytoskeletal part;cytoskeleton;cytosol;extracellular membrane-bounded organelle;extracellular organelle;extracellular region part;extracellular space;extracellular vesicular exosome;focal adhesion;intracellular membrane-bounded org…	biological adhesion;biological regulation;cell adhesion;cellular component movement;cellular process;homeostatic process;macromolecule metabolic process;metabolic process;multi-organism process;regulation of protein modification process;regulation of translation;response to biotic stimulus;response to chemical stimulus;response to stimulus;response to stress;signal transduction	cell part;cytoplasm;cytoskeleton;cytosol;extracellular organelle;extracellular space;intracellular membrane-bounded organelle;intracellular non-membrane-bounded organelle;intracellular organelle;macromolecular complex;membrane;nucleus;organelle;plasma membrane;proteasome complex;protein complex;vesicle	86.3	86.3	86.3	86.8	86.8	86.3	P04792	P04792	Heat shock protein beta-1
TAF7	2.78282e+11	2.98668e+11	2.93253e+11	1.88903e+11	2.24536e+11	2.37682e+11	2.90068e+11	2.1704e+11	0.418426	0.00985669	7	8	5	3	5	7	amine transport;biological regulation;biosynthetic process;cellular biosynthetic process;cellular component assembly;cellular component assembly at cellular level;cellular component organization;cellular component organization at cellular level;cellular component organization or biogenesis;cellular component organization or biogenesis at cellular level;cellular macromolecular complex assembly;cel…	binding;DNA binding;enzyme binding;histone acetyltransferase binding;hormone receptor binding;nuclear hormone receptor binding;nucleic acid binding;protein binding;protein binding transcription factor activity;receptor binding;regulatory region DNA binding;regulatory region nucleic acid binding;thyroid hormone receptor binding;transcription coactivator activity;transcription cofactor activity;tra…	cell part;cytoplasmic part;Golgi apparatus;histone acetyltransferase complex;histone methyltransferase complex;intracellular membrane-bounded organelle;intracellular organelle;intracellular organelle part;intracellular part;macromolecular complex;membrane-bounded organelle;methyltransferase complex;MLL1 complex;nuclear part;nucleoplasm;nucleoplasm part;organelle;organelle part;protein complex;SAG…	amine transport;biological regulation;biosynthetic process;cellular component assembly;cellular component organization;cellular macromolecular complex assembly;cellular metabolic process;cellular nitrogen compound metabolic process;cellular process;establishment of localization;macromolecular complex assembly;macromolecule metabolic process;metabolic process;nitrogen compound metabolic process;nu…	cell part;Golgi apparatus;histone methyltransferase complex;intracellular membrane-bounded organelle;intracellular organelle;macromolecular complex;nucleoplasm;organelle;protein complex;transcription factor complex	31.2	31.5	20.1	13.2	21.5	31.2	Q15545	Q15545	Transcription initiation factor TFIID subunit 7
VIMP	1.11267e+11	1.09108e+11	1.14221e+11	1.19981e+11	1.25178e+11	1.28077e+11	1.11532e+11	1.24412e+11	-0.15767	0.00995367	5	3	3	3	4	2	biological regulation;catabolic process;cell redox homeostasis;cellular catabolic process;cellular homeostasis;cellular macromolecule catabolic process;cellular macromolecule metabolic process;cellular metabolic process;cellular process;cellular response to biotic stimulus;cellular response to chemical stimulus;cellular response to endogenous stimulus;cellular response to hormone stimulus;cellula…	antioxidant activity;binding;enzyme binding;protein binding;receptor activity;selenium binding	cell part;cytoplasmic microtubule;cytoplasmic part;cytoskeletal part;endoplasmic reticulum;endoplasmic reticulum part;extracellular region part;integral to endoplasmic reticulum membrane;integral to membrane;integral to organelle membrane;intracellular membrane-bounded organelle;intracellular organelle;intracellular organelle part;intracellular part;intrinsic to endoplasmic reticulum membrane;int…	biological regulation;catabolic process;cellular homeostasis;cellular metabolic process;cellular process;establishment of localization;homeostatic process;macromolecule metabolic process;metabolic process;primary metabolic process;protein metabolic process;protein transport;proteolysis;proteolysis involved in cellular protein catabolic process;regulation of transport;response to biotic stimulus;r…	cell part;endoplasmic reticulum;intracellular membrane-bounded organelle;intracellular organelle;macromolecular complex;membrane;organelle;plasma membrane;protein complex	30.2	20.1	20.1	20.1	21.2	11.1	Q9BQE4	Q9BQE4	Selenoprotein S
FN3KRP	1.32231e+12	1.32363e+12	1.31584e+12	1.23847e+12	1.1404e+12	1.19003e+12	1.32059e+12	1.18963e+12	0.15067	0.00996293	8	6	8	4	8	7	cellular metabolic process;cellular process;metabolic process;phosphate-containing compound metabolic process;phosphorus metabolic process;phosphorylation	catalytic activity;kinase activity;transferase activity;transferase activity, transferring phosphorus-containing groups		cellular metabolic process;cellular process;metabolic process;phosphorus metabolic process		28.2	24.3	28.2	11.7	25.2	24.3	Q9HA64	Q9HA64	Ketosamine-3-kinase
RBBP7	2.67378e+13	2.80834e+13	2.72044e+13	2.94967e+13	3.14085e+13	3.0392e+13	2.73419e+13	3.04324e+13	-0.154496	0.0103878	17	18	17	17	17	19	ATP-dependent chromatin remodeling;biological regulation;biosynthetic process;cell proliferation;cellular biosynthetic process;cellular component assembly;cellular component assembly at cellular level;cellular component organization;cellular component organization at cellular level;cellular component organization or biogenesis;cellular component organization or biogenesis at cellular level;cellul…	binding;nucleic acid binding;RNA binding	cell part;chromatin remodeling complex;ESC/E(Z) complex;histone deacetylase complex;histone methyltransferase complex;intracellular membrane-bounded organelle;intracellular organelle;intracellular organelle part;intracellular part;macromolecular complex;membrane-bounded organelle;methyltransferase complex;nuclear part;nucleoplasm;nucleoplasm part;nucleus;NuRD complex;organelle;organelle part;PcG …	biological regulation;biosynthetic process;cell proliferation;cellular component assembly;cellular component organization;cellular macromolecular complex assembly;cellular metabolic process;cellular nitrogen compound metabolic process;cellular process;chromatin modification;chromatin organization;chromosome organization;developmental process;DNA metabolic process;DNA replication;macromolecular co…	cell part;chromatin remodeling complex;histone methyltransferase complex;intracellular membrane-bounded organelle;intracellular organelle;macromolecular complex;nucleoplasm;nucleus;organelle;PcG protein complex;protein complex;transcriptional repressor complex	58.1	70.1	66.8	52.9	60.9	69.4	Q16576;Q16576-2	Q16576;Q16576-2	Histone-binding protein RBBP7
ZSWIM8	1.13525e+10	1.00687e+10	9.12789e+09	5.77094e+09	4.67456e+09	7.09886e+09	1.0183e+10	5.84812e+09	0.800122	0.0104024	2	2	3	2	1	5		binding;cation binding;ion binding;metal ion binding;transition metal ion binding;zinc ion binding				1.7	1	2.5	2.5	0.8	4.3	A7E2V4-5;A7E2V4;A7E2V4-3;A7E2V4-4;A7E2V4-2	A7E2V4-5;A7E2V4;A7E2V4-3;A7E2V4-4;A7E2V4-2	Zinc finger SWIM domain-containing protein 8
CDS2	2.79681e+12	2.67535e+12	2.77425e+12	2.40892e+12	2.23822e+12	2.48427e+12	2.7488e+12	2.37714e+12	0.209578	0.0104628	8	7	7	7	7	7	acylglycerol biosynthetic process;acylglycerol metabolic process;biosynthetic process;CDP-diacylglycerol biosynthetic process;CDP-diacylglycerol metabolic process;cellular biosynthetic process;cellular lipid metabolic process;cellular metabolic process;cellular process;diacylglycerol biosynthetic process;diacylglycerol metabolic process;glycerol ether biosynthetic process;glycerol ether metabolic…	catalytic activity;cytidylyltransferase activity;nucleotidyltransferase activity;phosphatidate cytidylyltransferase activity;transferase activity;transferase activity, transferring phosphorus-containing groups	cell part;cytoplasmic part;endoplasmic reticulum membrane;endoplasmic reticulum part;integral to membrane;intracellular organelle part;intracellular part;intrinsic to membrane;membrane;membrane part;mitochondrial inner membrane;mitochondrial membrane;mitochondrial part;organelle inner membrane;organelle membrane;organelle part	biosynthetic process;cellular lipid metabolic process;cellular metabolic process;cellular process;glycerol ether metabolic process;lipid metabolic process;metabolic process;primary metabolic process;small molecule metabolic process	cell part;membrane	25.4	22.7	22.7	23.1	23.1	22.7	O95674;Q92903	O95674	Phosphatidate cytidylyltransferase 2
ACSS2	7.60632e+12	8.43491e+12	7.64291e+12	5.3891e+12	5.57214e+12	6.57437e+12	7.89471e+12	5.8452e+12	0.433633	0.0109438	19	19	17	14	16	19	acetate biosynthetic process;acetate metabolic process;acetyl-CoA biosynthetic process;acetyl-CoA biosynthetic process from acetate;acetyl-CoA metabolic process;alcohol metabolic process;biosynthetic process;carboxylic acid biosynthetic process;carboxylic acid metabolic process;cellular biosynthetic process;cellular ketone metabolic process;cellular metabolic process;cellular process;coenzyme bio…	acetate-CoA ligase activity;acid-thiol ligase activity;adenyl nucleotide binding;adenyl ribonucleotide binding;AMP binding;ATP binding;binding;catalytic activity;CoA-ligase activity;ligase activity;ligase activity, forming carbon-sulfur bonds;nucleotide binding;purine nucleotide binding;purine ribonucleoside triphosphate binding;purine ribonucleotide binding;ribonucleotide binding	cell part;cytoplasm;cytoplasmic part;cytosol;intracellular membrane-bounded organelle;intracellular organelle;intracellular organelle part;intracellular part;membrane-bounded organelle;nuclear part;nucleoplasm;organelle;organelle part	alcohol metabolic process;biosynthetic process;cellular ketone metabolic process;cellular metabolic process;cellular process;cofactor metabolic process;lipid metabolic process;metabolic process;organic acid metabolic process;primary metabolic process;small molecule metabolic process;xenobiotic metabolic process	cell part;cytoplasm;cytosol;intracellular membrane-bounded organelle;intracellular organelle;nucleoplasm;organelle	39.9	39.9	37.4	31.2	35.5	39.9	Q9NR19;Q9NR19-2	Q9NR19;Q9NR19-2	Acetyl-coenzyme A synthetase, cytoplasmic
GNPNAT1	1.85014e+11	1.72869e+11	1.62786e+11	1.35481e+11	1.47501e+11	1.38647e+11	1.73556e+11	1.40543e+11	0.30439	0.0109656	2	4	4	4	5	3	alcohol biosynthetic process;alcohol metabolic process;amino sugar biosynthetic process;amino sugar metabolic process;anatomical structure development;biosynthetic process;carbohydrate biosynthetic process;carbohydrate metabolic process;cellular biosynthetic process;cellular carbohydrate biosynthetic process;cellular carbohydrate metabolic process;cellular macromolecule metabolic process;cellular…	acetyltransferase activity;binding;carbohydrate binding;catalytic activity;glucosamine 6-phosphate N-acetyltransferase activity;identical protein binding;monosaccharide binding;N-acetyltransferase activity;N-acyltransferase activity;protein binding;sugar binding;transferase activity;transferase activity, transferring acyl groups;transferase activity, transferring acyl groups other than amino-acyl…	cell part;cytoplasmic part;cytosol;endoplasmic reticulum-Golgi intermediate compartment;endosomal part;endosome;endosome membrane;Golgi apparatus part;Golgi membrane;intracellular membrane-bounded organelle;intracellular organelle;intracellular organelle part;intracellular part;late endosome;membrane;membrane-bounded organelle;organelle;organelle membrane;organelle part	alcohol metabolic process;anatomical structure development;biosynthetic process;carbohydrate metabolic process;cellular metabolic process;cellular nitrogen compound metabolic process;cellular process;developmental process;macromolecule metabolic process;macromolecule modification;metabolic process;nitrogen compound metabolic process;nucleobase-containing compound metabolic process;nucleotide-suga…	cell part;cytosol;endosome;intracellular membrane-bounded organelle;intracellular organelle;membrane;organelle	13.6	29.3	28.8	28.8	36.4	19.6	Q96EK6	Q96EK6	Glucosamine 6-phosphate N-acetyltransferase
GTSE1	4.37862e+09	4.57192e+09	4.27265e+09	3.23858e+09	2.48341e+09	3.43472e+09	4.40773e+09	3.05224e+09	0.53017	0.0110363	1	1	1	1	1	1	biological regulation;cellular process;cellular response to stimulus;cellular response to stress;DNA damage response, signal transduction by p53 class mediator;DNA damage response, signal transduction by p53 class mediator resulting in cell cycle arrest;intracellular signal transduction;microtubule-based process;positive regulation of biological process;positive regulation of cell cycle arrest;po…		cell part;cytoplasmic microtubule;cytoplasmic part;cytoskeletal part;intracellular organelle part;intracellular part;macromolecular complex;membrane;microtubule;organelle part;protein complex	biological regulation;cellular process;regulation of cell cycle;response to DNA damage stimulus;response to stimulus;response to stress;signal transduction	cell part;macromolecular complex;membrane;protein complex	3.3	3.3	3.3	3.3	3.3	3.3	Q9NYZ3	Q9NYZ3	G2 and S phase-expressed protein 1
ATP2A2	1.67617e+14	1.73848e+14	1.76917e+14	1.53789e+14	1.61334e+14	1.54498e+14	1.72794e+14	1.5654e+14	0.142517	0.0111497	41	41	38	39	38	41	anatomical structure development;biological adhesion;biological regulation;blood coagulation;calcium ion homeostasis;calcium ion transmembrane transport;calcium ion transport;calcium-mediated signaling;cation homeostasis;cation transport;cell adhesion;cellular calcium ion homeostasis;cellular cation homeostasis;cellular chemical homeostasis;cellular divalent inorganic cation homeostasis;cellular …	active transmembrane transporter activity;adenyl nucleotide binding;adenyl ribonucleotide binding;ATP binding;ATPase activity;ATPase activity, coupled;ATPase activity, coupled to movement of substances;ATPase activity, coupled to transmembrane movement of ions;ATPase activity, coupled to transmembrane movement of ions, phosphorylative mechanism;ATPase activity, coupled to transmembrane movement o…	cell part;cytoplasmic part;endoplasmic reticulum;endoplasmic reticulum membrane;endoplasmic reticulum part;integral to membrane;integral to plasma membrane;intracellular membrane-bounded organelle;intracellular organelle;intracellular organelle part;intracellular part;intrinsic to membrane;intrinsic to plasma membrane;longitudinal sarcoplasmic reticulum;membrane;membrane part;membrane-bounded org…	anatomical structure development;biological adhesion;biological regulation;cell adhesion;cellular homeostasis;cellular ion homeostasis;cellular process;coagulation;developmental process;establishment of localization;homeostatic process;ion transport;multicellular organismal process;regulation of body fluid levels;response to stimulus;response to stress;signal transduction;transmembrane transport;…	cell part;endoplasmic reticulum;intracellular membrane-bounded organelle;intracellular organelle;membrane;organelle	50.4	47.6	45.6	49	47.6	47.6	P16615-2	P16615-2	Sarcoplasmic/endoplasmic reticulum calcium ATPase 2
PSMB7	1.43203e+13	1.40663e+13	1.40747e+13	1.34245e+13	1.27697e+13	1.33282e+13	1.41538e+13	1.31741e+13	0.103478	0.0112992	10	8	8	7	9	8	activation of immune response;activation of innate immune response;anaphase-promoting complex-dependent proteasomal ubiquitin-dependent protein catabolic process;antigen processing and presentation;antigen processing and presentation of exogenous antigen;antigen processing and presentation of exogenous peptide antigen;antigen processing and presentation of exogenous peptide antigen via MHC class …	catalytic activity;endopeptidase activity;hydrolase activity;peptidase activity;peptidase activity, acting on L-amino acid peptides;threonine-type endopeptidase activity;threonine-type peptidase activity	cell part;cytoplasm;cytoplasmic part;cytosol;extracellular membrane-bounded organelle;extracellular organelle;extracellular region part;extracellular vesicular exosome;intracellular membrane-bounded organelle;intracellular organelle;intracellular organelle part;intracellular part;macromolecular complex;membrane-bounded organelle;membrane-bounded vesicle;nuclear part;nucleoplasm;nucleus;organelle;…	biological regulation;catabolic process;cell cycle;cell death;cellular metabolic process;cellular nitrogen compound metabolic process;cellular process;death;immune system process;macromolecule metabolic process;macromolecule modification;metabolic process;mitotic cell cycle;nitrogen compound metabolic process;primary metabolic process;protein metabolic process;protein modification by small protei…	cell part;cytoplasm;cytosol;extracellular organelle;intracellular membrane-bounded organelle;intracellular organelle;macromolecular complex;nucleoplasm;nucleus;organelle;proteasome complex;protein complex;vesicle	58.1	40.8	44	43.7	48	40.8	Q99436;Q99436-2	Q99436	Proteasome subunit beta type-7
CPNE2	4.34139e+13	4.44462e+13	4.48929e+13	4.20719e+13	4.09184e+13	4.20508e+13	4.4251e+13	4.16803e+13	0.0863419	0.0114385	26	25	25	27	27	25			extracellular membrane-bounded organelle;extracellular organelle;extracellular region part;extracellular vesicular exosome;membrane-bounded organelle;membrane-bounded vesicle;organelle;vesicle		extracellular organelle;organelle;vesicle	58.8	54.4	58.8	63.1	63.1	52.9	Q96FN4;Q96FN4-2;Q9HCH3-2;O95741;O95741-2	Q96FN4;Q96FN4-2	Copine-2
GATB	1.04369e+11	1.00297e+11	1.13299e+11	8.26681e+10	9.01103e+10	8.68632e+10	1.05988e+11	8.65472e+10	0.292348	0.01155	7	4	6	7	4	7	amine metabolic process;amino acid activation;biosynthetic process;carboxylic acid metabolic process;cellular amine metabolic process;cellular amino acid metabolic process;cellular biosynthetic process;cellular component organization;cellular component organization at cellular level;cellular component organization or biogenesis;cellular component organization or biogenesis at cellular level;cellu…	adenyl nucleotide binding;adenyl ribonucleotide binding;ATP binding;binding;carbon-nitrogen ligase activity, with glutamine as amido-N-donor;catalytic activity;glutaminyl-tRNA synthase (glutamine-hydrolyzing) activity;ligase activity;ligase activity, forming carbon-nitrogen bonds;nucleic acid binding;nucleotide binding;purine nucleotide binding;purine ribonucleoside triphosphate binding;purine ri…	cell part;cytoplasmic part;glutamyl-tRNA(Gln) amidotransferase complex;intracellular membrane-bounded organelle;intracellular organelle;intracellular part;macromolecular complex;membrane-bounded organelle;mitochondrion;organelle;protein complex	amine metabolic process;biosynthetic process;cellular amino acid metabolic process;cellular component organization;cellular ketone metabolic process;cellular metabolic process;cellular nitrogen compound metabolic process;cellular process;macromolecule metabolic process;metabolic process;mitochondrial translation;mitochondrion organization;nitrogen compound metabolic process;nucleobase-containing …	cell part;intracellular membrane-bounded organelle;intracellular organelle;macromolecular complex;mitochondrion;organelle;protein complex	30.7	16.2	26	30.7	16.3	26.8	O75879	O75879	Glutamyl-tRNA(Gln) amidotransferase subunit B, mitochondrial
VBP1	6.68041e+12	6.58753e+12	6.42681e+12	5.60679e+12	5.35258e+12	6.01333e+12	6.56492e+12	5.65757e+12	0.214595	0.0116861	9	8	8	8	9	8	cellular macromolecule metabolic process;cellular metabolic process;cellular process;cellular protein metabolic process;'de novo' posttranslational protein folding;'de novo' protein folding;macromolecule metabolic process;metabolic process;primary metabolic process;protein folding;protein metabolic process		cell part;cytoplasm;cytoplasmic part;cytosolic part;intracellular membrane-bounded organelle;intracellular organelle;intracellular part;macromolecular complex;membrane-bounded organelle;nucleus;organelle;prefoldin complex;protein complex	cellular metabolic process;cellular process;macromolecule metabolic process;metabolic process;primary metabolic process;protein folding;protein metabolic process	cell part;cytoplasm;intracellular membrane-bounded organelle;intracellular organelle;macromolecular complex;nucleus;organelle;protein complex	45.2	41.6	41.6	41.6	46.2	41.6	P61758	P61758	Prefoldin subunit 3
THY1	4.17062e+11	4.93062e+11	4.5803e+11	7.27733e+11	6.34879e+11	8.39859e+11	4.56051e+11	7.34157e+11	-0.686893	0.0116864	4	3	3	3	3	3	activation of immune response;anatomical structure development;anatomical structure formation involved in morphogenesis;angiogenesis;antigen receptor-mediated signaling pathway;biological adhesion;biological regulation;cell adhesion;cell development;cell junction assembly;cell junction organization;cell surface receptor linked signaling pathway;cell-cell adhesion;cell-substrate junction assembly;…	binding;enzyme activator activity;enzyme regulator activity;GPI anchor binding;GTPase activator activity;GTPase regulator activity;integrin binding;lipid binding;nucleoside-triphosphatase regulator activity;phosphatidylinositol binding;phospholipid binding;protein binding;protein complex binding;receptor binding	adherens junction;anchored to external side of plasma membrane;anchored to membrane;anchored to plasma membrane;anchoring junction;apical plasma membrane;cell junction;cell part;cell projection;cell projection part;cell-substrate adherens junction;cell-substrate junction;cytoplasmic part;cytosol;dendrite;endoplasmic reticulum;external side of plasma membrane;extracellular membrane-bounded organel…	anatomical structure development;anatomical structure formation involved in morphogenesis;biological adhesion;biological regulation;cell adhesion;cell development;cell junction organization;cellular component assembly;cellular component organization;cellular process;cytoskeleton organization;developmental process;immune system process;organelle organization;regulation of protein modification proc…	cell part;cell projection;cytosol;endoplasmic reticulum;extracellular organelle;intracellular membrane-bounded organelle;intracellular organelle;membrane;neuron projection;organelle;plasma membrane;site of polarized growth;vesicle	24.8	24.2	24.2	24.2	24.2	24.2	P04216	P04216	Thy-1 membrane glycoprotein
TWF1	6.92875e+12	7.06518e+12	6.76173e+12	6.30144e+12	6.54682e+12	6.26187e+12	6.91855e+12	6.37004e+12	0.119167	0.0118226	11	14	13	14	12	13	biological regulation;cellular component organization;cellular component organization or biogenesis;maintenance of location;maintenance of protein location;negative regulation of actin filament polymerization;negative regulation of biological process;negative regulation of cellular component organization;negative regulation of cellular process;negative regulation of cytoskeleton organization;nega…	actin binding;actin monomer binding;adenyl nucleotide binding;adenyl ribonucleotide binding;ATP binding;binding;cytoskeletal protein binding;lipid binding;nucleotide binding;phosphatidylinositol binding;phosphatidylinositol-4,5-bisphosphate binding;phospholipid binding;protein binding;purine nucleotide binding;purine ribonucleoside triphosphate binding;purine ribonucleotide binding;ribonucleotide…	actin cytoskeleton;adherens junction;anchoring junction;cell junction;cell part;cell projection;cell-cell junction;cell-substrate adherens junction;cell-substrate junction;contractile fiber;cytoplasm;cytoplasmic part;cytoskeleton;filopodium;focal adhesion;intracellular non-membrane-bounded organelle;intracellular organelle;intracellular part;myofibril;non-membrane-bounded organelle;organelle;peri…	biological regulation;cellular component organization;regulation of organelle organization;regulation of protein modification process	cell part;cell projection;cytoplasm;cytoskeleton;filopodium;intracellular non-membrane-bounded organelle;intracellular organelle;organelle	39.7	49.7	50.9	49.4	44	45.1	Q12792;Q12792-3;Q12792-4	Q12792;Q12792-3;Q12792-4	Twinfilin-1
SLC39A1	6.53364e+11	5.7257e+11	5.74232e+11	2.04636e+11	4.20454e+11	2.64948e+11	6.00055e+11	2.96679e+11	1.01619	0.0120716	4	4	2	2	2	2	cation transport;cellular process;divalent inorganic cation transport;divalent metal ion transport;establishment of localization;ion transmembrane transport;ion transport;metal ion transport;transition metal ion transport;transmembrane transport;transport;zinc ion transmembrane transport;zinc ion transport	cation transmembrane transporter activity;divalent inorganic cation transmembrane transporter activity;inorganic cation transmembrane transporter activity;ion transmembrane transporter activity;metal ion transmembrane transporter activity;substrate-specific transmembrane transporter activity;substrate-specific transporter activity;transition metal ion transmembrane transporter activity;transmembr…	cell part;cytoplasmic part;endoplasmic reticulum membrane;endoplasmic reticulum part;integral to membrane;intracellular organelle part;intracellular part;intrinsic to membrane;membrane;membrane part;organelle membrane;organelle part;plasma membrane	cellular process;establishment of localization;ion transport;transmembrane transport;transport	cell part;membrane;plasma membrane	30.2	30.2	20.3	20.3	20.3	20.3	Q9NY26-2;Q9NY26	Q9NY26-2;Q9NY26	Zinc transporter ZIP1
ACACA	2.06059e+13	2.25127e+13	2.06389e+13	1.85706e+13	1.82996e+13	1.85947e+13	2.12525e+13	1.84883e+13	0.20102	0.0122731	66	67	61	57	60	63	acetyl-CoA metabolic process;acyl-CoA biosynthetic process;acyl-CoA metabolic process;acylglycerol biosynthetic process;acylglycerol metabolic process;amine transport;amino acid transmembrane transport;amino acid transport;anatomical structure homeostasis;betaine transport;biological regulation;biosynthetic process;biotin metabolic process;carboxylic acid biosynthetic process;carboxylic acid meta…	acetyl-CoA carboxylase activity;adenyl nucleotide binding;adenyl ribonucleotide binding;ATP binding;binding;biotin carboxylase activity;catalytic activity;cation binding;CoA carboxylase activity;ion binding;ligase activity;ligase activity, forming carbon-carbon bonds;ligase activity, forming carbon-nitrogen bonds;metal ion binding;nucleotide binding;purine nucleotide binding;purine ribonucleoside…	actin cytoskeleton;cell part;cytoplasm;cytoplasmic part;cytoskeleton;cytosol;extracellular membrane-bounded organelle;extracellular organelle;extracellular region part;extracellular vesicular exosome;intracellular membrane-bounded organelle;intracellular non-membrane-bounded organelle;intracellular organelle;intracellular organelle part;intracellular part;membrane-bounded organelle;membrane-bound…	amine transport;amino acid transport;biological regulation;biosynthetic process;cellular amide metabolic process;cellular component assembly;cellular component organization;cellular ketone metabolic process;cellular lipid metabolic process;cellular metabolic process;cellular nitrogen compound metabolic process;cellular process;cofactor metabolic process;energy reserve metabolic process;establishm…	cell part;cytoplasm;cytoskeleton;cytosol;extracellular organelle;intracellular membrane-bounded organelle;intracellular non-membrane-bounded organelle;intracellular organelle;mitochondrion;nucleolus;organelle;vesicle	41	42.2	38.1	35.3	36	38.9	Q13085;Q13085-4;Q13085-3;Q13085-2;O00763-3;O00763-2;O00763	Q13085;Q13085-4;Q13085-3;Q13085-2	Acetyl-CoA carboxylase 1;Biotin carboxylase
YBX1	1.14055e+14	1.14397e+14	1.15617e+14	1.24024e+14	1.30971e+14	1.36576e+14	1.1469e+14	1.30524e+14	-0.186579	0.0123965	20	18	18	19	19	19	biological regulation;biosynthetic process;cellular biosynthetic process;cellular macromolecule biosynthetic process;cellular macromolecule metabolic process;cellular metabolic process;cellular nitrogen compound metabolic process;cellular process;chordate embryonic development;CRD-mediated mRNA stabilization;developmental process;embryo development;embryo development ending in birth or egg hatchi…	binding;core promoter proximal region DNA binding;core promoter proximal region sequence-specific DNA binding;DNA binding;double-stranded DNA binding;enzyme binding;GTPase binding;nucleic acid binding;nucleic acid binding transcription factor activity;protein binding;regulatory region DNA binding;regulatory region nucleic acid binding;RNA binding;RNA polymerase II core promoter proximal region se…	cell part;CRD-mediated mRNA stability complex;cytoplasm;cytoplasmic part;extracellular membrane-bounded organelle;extracellular organelle;extracellular region part;extracellular vesicular exosome;histone pre-mRNA 3'end processing complex;intracellular membrane-bounded organelle;intracellular non-membrane-bounded organelle;intracellular organelle;intracellular organelle part;intracellular part;mac…	biological regulation;biosynthetic process;cellular metabolic process;cellular nitrogen compound metabolic process;cellular process;developmental process;embryo development;macromolecule metabolic process;metabolic process;mRNA metabolic process;mRNA processing;nitrogen compound metabolic process;nucleobase-containing compound metabolic process;primary metabolic process;RNA metabolic process;RNA …	cell part;cytoplasm;extracellular organelle;intracellular membrane-bounded organelle;intracellular non-membrane-bounded organelle;intracellular organelle;macromolecular complex;membrane;nucleoplasm;nucleus;organelle;protein complex;ribonucleoprotein complex;spliceosomal complex;vesicle	68.2	68.2	68.2	68.2	67.3	68.2	P67809;Q9Y2T7	P67809	Nuclease-sensitive element-binding protein 1
KPNA3	3.18508e+12	3.42527e+12	3.18031e+12	2.76704e+12	2.67909e+12	2.92935e+12	3.26355e+12	2.79183e+12	0.225234	0.0124264	11	10	11	11	10	10	biological regulation;cell surface receptor linked signaling pathway;cellular component assembly;cellular component organization;cellular component organization or biogenesis;cellular process;cellular response to chemical stimulus;cellular response to cytokine stimulus;cellular response to organic substance;cellular response to stimulus;cytokine-mediated signaling pathway;entry into cell of other…	binding;nuclear localization sequence binding;peptide binding;protein transporter activity;signal sequence binding;substrate-specific transporter activity;transporter activity	cell part;cytoplasmic part;cytosol;intracellular organelle part;intracellular part;macromolecular complex;membrane part;nuclear part;nuclear pore;nucleoplasm;organelle part;pore complex;protein complex	biological regulation;cellular component assembly;cellular component organization;cellular process;establishment of localization;interspecies interaction between organisms;locomotion;macromolecular complex assembly;multi-organism process;nuclear transport;nucleocytoplasmic transport;protein complex assembly;protein targeting;protein transport;response to chemical stimulus;response to stimulus;sig…	cell part;cytosol;macromolecular complex;nuclear pore;nucleoplasm;protein complex	48.8	44	48.8	46.8	46.1	44	O00505	O00505	Importin subunit alpha-4
UHRF1	1.03447e+13	1.0739e+13	1.06747e+13	1.1573e+13	1.11137e+13	1.15096e+13	1.05861e+13	1.13988e+13	-0.106701	0.0125552	26	27	26	22	25	25	biological regulation;biosynthetic process;cell cycle;cell proliferation;cellular biosynthetic process;cellular component organization;cellular component organization at cellular level;cellular component organization or biogenesis;cellular component organization or biogenesis at cellular level;cellular macromolecule biosynthetic process;cellular macromolecule metabolic process;cellular metabolic …	acid-amino acid ligase activity;binding;catalytic activity;cation binding;chromatin binding;core promoter proximal region DNA binding;core promoter proximal region sequence-specific DNA binding;DNA binding;histone binding;identical protein binding;ion binding;ligase activity;ligase activity, forming carbon-nitrogen bonds;metal ion binding;methylated histone residue binding;methyl-CpG binding;nucl…	cell part;chromatin;chromosomal part;euchromatin;heterochromatin;intracellular membrane-bounded organelle;intracellular organelle;intracellular organelle part;intracellular part;membrane-bounded organelle;nuclear chromatin;nuclear chromosome part;nuclear heterochromatin;nuclear matrix;nuclear part;nucleus;organelle;organelle part;replication fork	biological regulation;biosynthetic process;cell cycle;cell proliferation;cellular component organization;cellular metabolic process;cellular nitrogen compound metabolic process;cellular process;chromatin modification;chromatin organization;chromosome organization;DNA metabolic process;DNA modification;DNA repair;histone modification;macromolecule metabolic process;macromolecule modification;metab…	cell part;intracellular membrane-bounded organelle;intracellular organelle;nucleus;organelle	52.1	51.8	49.7	43.1	48.3	50.2	Q96T88;Q96T88-2	Q96T88;Q96T88-2	E3 ubiquitin-protein ligase UHRF1
TMEM97	1.84555e+12	2.08148e+12	2.04947e+12	1.69686e+12	1.57693e+12	1.65001e+12	1.99217e+12	1.64126e+12	0.27953	0.0127025	3	2	2	2	2	2	biological regulation;chemical homeostasis;cholesterol homeostasis;homeostatic process;lipid homeostasis;regulation of biological process;regulation of biological quality;regulation of cell growth;regulation of cellular component organization;regulation of cellular process;regulation of growth;sterol homeostasis		cell part;cytoplasmic part;endoplasmic reticulum;integral to membrane;intracellular membrane-bounded organelle;intracellular organelle;intracellular organelle part;intracellular part;intrinsic to membrane;lysosome;lytic vacuole;membrane;membrane part;membrane-bounded organelle;nuclear membrane;nuclear part;organelle;organelle membrane;organelle part;plasma membrane;rough endoplasmic reticulum;vac…	biological regulation;homeostatic process	cell part;endoplasmic reticulum;intracellular membrane-bounded organelle;intracellular organelle;lysosome;membrane;organelle;plasma membrane;vacuole	13.1	13.1	13.1	13.1	13.1	13.1	Q5BJF2	Q5BJF2	Transmembrane protein 97
PPP2R2A;PPP2R2D	1.72891e+13	1.80632e+13	1.73845e+13	1.65615e+13	1.6193e+13	1.65168e+13	1.7579e+13	1.64238e+13	0.0980653	0.0128532	19	19	20	18	20	20	biological regulation;catabolic process;cell cycle;cell cycle phase;cell cycle process;cell division;cellular catabolic process;cellular component organization;cellular component organization at cellular level;cellular component organization or biogenesis;cellular component organization or biogenesis at cellular level;cellular macromolecule catabolic process;cellular macromolecule metabolic proce…	catalytic activity;enzyme regulator activity;hydrolase activity;hydrolase activity, acting on ester bonds;phosphatase activity;phosphatase regulator activity;phosphoprotein phosphatase activity;phosphoric ester hydrolase activity;protein phosphatase regulator activity;protein phosphatase type 2A regulator activity;protein serine/threonine phosphatase activity	cell part;cytoplasm;cytoplasmic part;cytosol;intracellular organelle part;intracellular part;macromolecular complex;nuclear part;nucleoplasm;organelle part;protein complex;protein phosphatase type 2A complex;protein serine/threonine phosphatase complex	biological regulation;catabolic process;cell cycle;cell division;cellular component organization;cellular membrane organization;cellular metabolic process;cellular nitrogen compound metabolic process;cellular process;macromolecule metabolic process;macromolecule modification;membrane organization;metabolic process;mitosis;mitotic cell cycle;mRNA metabolic process;nitrogen compound metabolic proce…	cell part;cytoplasm;cytosol;macromolecular complex;nucleoplasm;protein complex;protein serine/threonine phosphatase complex	51	52.6	52.6	51.5	52.6	52.6	P63151;P63151-2;Q66LE6;Q00005-6;Q00005;Q00005-2;Q00005-3;Q00005-4;Q00005-5;Q00005-7;Q9Y2T4-3;Q9Y2T4-4;Q9Y2T4-2;Q9Y2T4	P63151;P63151-2;Q66LE6	Serine/threonine-protein phosphatase 2A 55 kDa regulatory subunit B alpha isoform;Serine/threonine-protein phosphatase 2A 55 kDa regulatory subunit B delta isoform
SYNJ2	6.46475e+11	5.98086e+11	6.9328e+11	7.55239e+11	7.72888e+11	8.01539e+11	6.45947e+11	7.76555e+11	-0.265673	0.0129888	15	16	15	12	16	17	biosynthetic process;cellular biosynthetic process;cellular lipid metabolic process;cellular metabolic process;cellular process;dephosphorylation;glycerolipid biosynthetic process;glycerolipid metabolic process;glycerophospholipid biosynthetic process;glycerophospholipid metabolic process;lipid biosynthetic process;lipid metabolic process;lipid modification;metabolic process;organophosphate metab…	binding;catalytic activity;hydrolase activity;hydrolase activity, acting on ester bonds;inositol or phosphatidylinositol phosphatase activity;nucleic acid binding;nucleotide binding;phosphatase activity;phosphatidylinositol bisphosphate phosphatase activity;phosphatidylinositol phosphate 5-phosphatase activity;phosphatidylinositol-4,5-bisphosphate 5-phosphatase activity;phosphoric ester hydrolase…	cell part;cytoplasmic part;cytosol;intracellular part;membrane	biosynthetic process;cellular lipid metabolic process;cellular metabolic process;cellular process;lipid metabolic process;metabolic process;phosphorus metabolic process;primary metabolic process;small molecule metabolic process	cell part;cytosol;membrane	17.8	18.2	16.3	12.7	17.7	18.6	O15056;O15056-2;O15056-3	O15056;O15056-2;O15056-3	Synaptojanin-2
EML1	5.45026e+11	5.3525e+11	5.75785e+11	6.35323e+11	6.03553e+11	6.48741e+11	5.5202e+11	6.29206e+11	-0.188811	0.0130796	9	9	10	9	11	11	anatomical structure development;brain development;cell cycle process;cell differentiation;cell proliferation;cellular component organization;cellular component organization at cellular level;cellular component organization or biogenesis;cellular component organization or biogenesis at cellular level;cellular developmental process;cellular process;cytoskeleton organization;developmental process;h…	binding;calcium ion binding;cation binding;cytoskeletal protein binding;ion binding;metal ion binding;microtubule binding;protein binding;tubulin binding	cell part;cytoplasmic part;cytoskeletal part;cytosol;intracellular organelle part;intracellular part;macromolecular complex;microtubule;microtubule associated complex;organelle part;perinuclear region of cytoplasm;protein complex	anatomical structure development;cell differentiation;cell proliferation;cellular component organization;cellular process;cytoskeleton organization;developmental process;organelle organization	cell part;cytosol;macromolecular complex;protein complex	17.4	17.9	17.8	14	19.3	19.1	O00423;O00423-3	O00423;O00423-3	Echinoderm microtubule-associated protein-like 1
TUBB6	2.65858e+13	2.81903e+13	2.7804e+13	2.42055e+13	2.51556e+13	2.54338e+13	2.75267e+13	2.49316e+13	0.142856	0.0131084	17	18	18	16	16	17	cellular component assembly;cellular component assembly at cellular level;cellular component organization;cellular component organization at cellular level;cellular component organization or biogenesis;cellular component organization or biogenesis at cellular level;cellular macromolecular complex assembly;cellular macromolecular complex subunit organization;cellular macromolecule metabolic proces…	binding;catalytic activity;GTP binding;GTPase activity;guanyl nucleotide binding;guanyl ribonucleotide binding;hydrolase activity;hydrolase activity, acting on acid anhydrides;hydrolase activity, acting on acid anhydrides, in phosphorus-containing anhydrides;nucleoside-triphosphatase activity;nucleotide binding;purine nucleotide binding;purine ribonucleoside triphosphate binding;purine ribonucleo…	cell part;cytoplasm;cytoskeletal part;extracellular membrane-bounded organelle;extracellular organelle;extracellular region part;extracellular vesicular exosome;intracellular membrane-bounded organelle;intracellular organelle;intracellular organelle part;intracellular part;macromolecular complex;membrane-bounded organelle;membrane-bounded vesicle;microtubule;nucleus;organelle;organelle part;prote…	cellular component assembly;cellular component organization;cellular macromolecular complex assembly;cellular metabolic process;cellular process;macromolecular complex assembly;macromolecule metabolic process;metabolic process;primary metabolic process;protein complex assembly;protein folding;protein metabolic process;protein polymerization	cell part;cytoplasm;extracellular organelle;intracellular membrane-bounded organelle;intracellular organelle;macromolecular complex;nucleus;organelle;protein complex;vesicle	78.9	78.9	78.9	80.9	78.5	78.5	Q9BUF5	Q9BUF5	Tubulin beta-6 chain
LAMP1	3.08755e+12	3.39865e+12	3.29162e+12	2.57379e+12	2.64132e+12	2.8866e+12	3.25927e+12	2.70057e+12	0.271287	0.0132573	5	5	5	4	5	5	autophagic cell death;autophagy;biological regulation;catabolic process;cell death;cellular catabolic process;cellular metabolic process;cellular process;death;establishment of localization;establishment of localization in cell;establishment of protein localization;establishment of protein localization to organelle;Golgi to lysosome transport;Golgi vesicle transport;induction of apoptosis;inducti…	binding;enzyme binding;protein binding	cell body;cell part;cell projection;cytolytic granule;cytoplasm;cytoplasmic membrane-bounded vesicle;cytoplasmic part;cytoplasmic vesicle;dendrite;endosomal part;endosome;endosome membrane;external side of plasma membrane;extracellular membrane-bounded organelle;extracellular organelle;extracellular region part;extracellular vesicular exosome;integral to membrane;integral to plasma membrane;intra…	autophagy;biological regulation;catabolic process;cell death;cellular metabolic process;cellular process;death;establishment of localization;Golgi vesicle transport;metabolic process;regulation of protein stability;regulation of transport;transport;vacuolar transport;vesicle-mediated transport;viral reproduction	cell body;cell part;cell projection;cytoplasm;cytoplasmic membrane-bounded vesicle;endosome;extracellular organelle;intracellular membrane-bounded organelle;intracellular organelle;lysosome;membrane;neuron projection;neuronal cell body;organelle;plasma membrane;vacuole;vesicle	12.2	12.2	12.2	10.6	12.2	12.2	P11279;P11279-2	P11279;P11279-2	Lysosome-associated membrane glycoprotein 1
ZNF638	1.72716e+12	1.68958e+12	1.82957e+12	2.00527e+12	1.90804e+12	1.98413e+12	1.74877e+12	1.96581e+12	-0.168788	0.0132716	18	18	15	14	18	16	biological regulation;biosynthetic process;cellular biosynthetic process;cellular macromolecule biosynthetic process;cellular macromolecule metabolic process;cellular metabolic process;cellular nitrogen compound metabolic process;cellular process;macromolecule biosynthetic process;macromolecule metabolic process;metabolic process;nitrogen compound metabolic process;nucleic acid metabolic process;…	binding;cation binding;DNA binding;double-stranded DNA binding;ion binding;metal ion binding;nucleic acid binding;nucleotide binding;RNA binding;structure-specific DNA binding;transition metal ion binding;zinc ion binding	cell part;cytoplasm;intracellular membrane-bounded organelle;intracellular organelle;intracellular organelle part;intracellular part;membrane-bounded organelle;nuclear body;nuclear part;nuclear speck;nucleoplasm;nucleoplasm part;organelle;organelle part	biological regulation;biosynthetic process;cellular metabolic process;cellular nitrogen compound metabolic process;cellular process;macromolecule metabolic process;metabolic process;nitrogen compound metabolic process;nucleobase-containing compound metabolic process;primary metabolic process;RNA metabolic process;RNA processing;RNA splicing	cell part;cytoplasm;intracellular membrane-bounded organelle;intracellular organelle;nucleoplasm;organelle	13	13.6	12.3	10.6	12.9	11.3	Q14966-3;Q14966;Q14966-4;Q14966-5;Q14966-2;Q14966-6	Q14966-3;Q14966;Q14966-4;Q14966-5	Zinc finger protein 638
CIAO1	8.17486e+11	6.96616e+11	7.69033e+11	9.09809e+11	9.28002e+11	9.01928e+11	7.61045e+11	9.13246e+11	-0.263022	0.0133418	7	7	9	7	8	7	biological regulation;biosynthetic process;cellular biosynthetic process;cellular metabolic process;cellular process;chromosome segregation;cofactor biosynthetic process;cofactor metabolic process;iron-sulfur cluster assembly;metabolic process;metallo-sulfur cluster assembly;positive regulation of biological process;positive regulation of cell proliferation;positive regulation of cellular process…		cell part;cytoskeletal part;intracellular organelle part;intracellular part;macromolecular complex;MMXD complex;organelle part;protein complex	biological regulation;biosynthetic process;cellular metabolic process;cellular process;chromosome segregation;cofactor metabolic process;metabolic process;small molecule metabolic process	cell part;macromolecular complex;protein complex	36.9	34.5	45.7	31.3	40.4	29.5	O76071	O76071	Probable cytosolic iron-sulfur protein assembly protein CIAO1
UBR4	1.92263e+13	1.9259e+13	1.92821e+13	1.7184e+13	1.81211e+13	1.82375e+13	1.92558e+13	1.78475e+13	0.109569	0.0134972	98	94	99	83	87	96	cellular macromolecule metabolic process;cellular metabolic process;cellular process;cellular protein metabolic process;macromolecule metabolic process;macromolecule modification;metabolic process;primary metabolic process;protein metabolic process;protein modification by small protein conjugation;protein modification by small protein conjugation or removal;protein modification process;protein ub…	acid-amino acid ligase activity;binding;catalytic activity;cation binding;ion binding;ligase activity;ligase activity, forming carbon-nitrogen bonds;metal ion binding;small conjugating protein ligase activity;transition metal ion binding;ubiquitin-protein ligase activity;zinc ion binding	cell part;centrosome;cytoplasm;cytoplasmic part;cytoskeletal part;integral to membrane;intracellular non-membrane-bounded organelle;intracellular organelle;intracellular organelle part;intracellular part;intrinsic to membrane;membrane;membrane part;microtubule organizing center;non-membrane-bounded organelle;nuclear part;nucleoplasm;organelle;organelle part	cellular metabolic process;cellular process;macromolecule metabolic process;macromolecule modification;metabolic process;primary metabolic process;protein metabolic process;protein modification by small protein conjugation or removal;protein modification process;viral reproduction	cell part;centrosome;cytoplasm;intracellular non-membrane-bounded organelle;intracellular organelle;membrane;microtubule organizing center;nucleoplasm;organelle	28.4	27.1	28.1	24.7	25.5	28	Q5T4S7-3;Q5T4S7;Q5T4S7-4;Q5T4S7-2;Q5T4S7-5;Q5T4S7-6	Q5T4S7-3;Q5T4S7;Q5T4S7-4;Q5T4S7-2	E3 ubiquitin-protein ligase UBR4
RRM1	3.97806e+13	3.80377e+13	3.78745e+13	3.55407e+13	3.46355e+13	3.28148e+13	3.85643e+13	3.43303e+13	0.167782	0.013658	33	32	33	31	33	33	anatomical structure development;biosynthetic process;cell cycle;cell proliferation;cell proliferation in forebrain;cellular aromatic compound metabolic process;cellular biosynthetic process;cellular component assembly;cellular component organization;cellular component organization or biogenesis;cellular macromolecule biosynthetic process;cellular macromolecule metabolic process;cellular metaboli…	adenyl nucleotide binding;adenyl ribonucleotide binding;ATP binding;binding;catalytic activity;nucleotide binding;oxidoreductase activity;oxidoreductase activity, acting on CH or CH2 groups;oxidoreductase activity, acting on CH or CH2 groups, disulfide as acceptor;purine nucleotide binding;purine ribonucleoside triphosphate binding;purine ribonucleotide binding;ribonucleoside-diphosphate reductas…	cell body;cell part;cell projection;cytoplasm;cytoplasmic part;cytosol;envelope;extracellular membrane-bounded organelle;extracellular organelle;extracellular region part;extracellular vesicular exosome;intracellular organelle part;intracellular part;membrane-bounded organelle;membrane-bounded vesicle;neuronal cell body;nuclear envelope;nuclear part;nucleoplasm;organelle;organelle envelope;organe…	anatomical structure development;biosynthetic process;cell cycle;cell proliferation;cellular aromatic compound metabolic process;cellular component assembly;cellular component organization;cellular metabolic process;cellular nitrogen compound metabolic process;cellular process;developmental process;DNA metabolic process;DNA replication;heterocycle metabolic process;macromolecular complex assembly…	cell body;cell part;cell projection;cytoplasm;cytosol;extracellular organelle;neuronal cell body;nuclear envelope;nucleoplasm;organelle;vesicle	59.2	58.3	59.3	56.6	59.3	59.2	P23921	P23921	Ribonucleoside-diphosphate reductase large subunit
BCAP29	5.36536e+11	4.64209e+11	5.18238e+11	3.81089e+11	4.25444e+11	3.7991e+11	5.06328e+11	3.95481e+11	0.356462	0.0136769	6	5	6	5	5	5	apoptosis;cell death;cell differentiation;cellular developmental process;cellular localization;cellular macromolecule localization;cellular process;cellular protein localization;death;developmental process;ER to Golgi vesicle-mediated transport;establishment of localization;establishment of localization in cell;establishment of protein localization;Golgi vesicle transport;intracellular protein tr…		cell part;cytoplasmic part;endoplasmic reticulum membrane;endoplasmic reticulum part;integral to membrane;intracellular organelle part;intracellular part;intrinsic to membrane;membrane;membrane part;organelle membrane;organelle part	cell death;cell differentiation;cellular localization;cellular process;death;developmental process;establishment of localization;Golgi vesicle transport;localization;protein transport;transport;vesicle-mediated transport	cell part;membrane	21.6	15.4	21.6	15.4	15.4	15.4	Q9UHQ4;Q9UHQ4-2	Q9UHQ4;Q9UHQ4-2	B-cell receptor-associated protein 29
CTDP1	1.17662e+10	9.10874e+09	1.20677e+10	2.16918e+10	1.59895e+10	1.91966e+10	1.09809e+10	1.89593e+10	-0.787911	0.0136893	2	2	2	2	2	3	biological regulation;biosynthetic process;cell cycle process;cell division;cellular biosynthetic process;cellular macromolecule biosynthetic process;cellular macromolecule metabolic process;cellular metabolic process;cellular nitrogen compound metabolic process;cellular process;cellular protein metabolic process;dephosphorylation;exit from mitosis;gene expression;macromolecule biosynthetic proce…	catalytic activity;CTD phosphatase activity;DNA-directed RNA polymerase activity;hydrolase activity;hydrolase activity, acting on ester bonds;nucleotidyltransferase activity;phosphatase activity;phosphoprotein phosphatase activity;phosphoric ester hydrolase activity;protein serine/threonine phosphatase activity;RNA polymerase activity;transferase activity;transferase activity, transferring phosph…	actin cytoskeleton;cell part;centrosome;cytoplasm;cytoplasmic part;cytoskeletal part;cytoskeleton;intracellular non-membrane-bounded organelle;intracellular organelle;intracellular organelle part;intracellular part;microtubule organizing center;midbody;non-membrane-bounded organelle;nuclear part;nucleoplasm;organelle;organelle part;spindle;spindle midzone;spindle pole	biological regulation;biosynthetic process;cell division;cellular metabolic process;cellular nitrogen compound metabolic process;cellular process;macromolecule metabolic process;macromolecule modification;metabolic process;nitrogen compound metabolic process;nucleobase-containing compound metabolic process;phosphorus metabolic process;primary metabolic process;protein dephosphorylation;protein me…	cell part;centrosome;cytoplasm;cytoskeleton;intracellular non-membrane-bounded organelle;intracellular organelle;microtubule organizing center;midbody;nucleoplasm;organelle	3.9	3.9	3.9	2.8	2.8	5.7	Q9Y5B0;Q9Y5B0-4	Q9Y5B0;Q9Y5B0-4	RNA polymerase II subunit A C-terminal domain phosphatase
TAGLN2	1.56765e+12	1.33067e+12	1.22394e+12	2.05665e+12	2.30753e+12	1.85239e+12	1.37409e+12	2.07219e+12	-0.592685	0.0137053	10	11	12	9	9	10	cell differentiation;cellular developmental process;cellular process;developmental process;epithelial cell differentiation		extracellular membrane-bounded organelle;extracellular organelle;extracellular region part;extracellular vesicular exosome;membrane-bounded organelle;membrane-bounded vesicle;organelle;vesicle	cell differentiation;cellular process;developmental process	extracellular organelle;organelle;vesicle	63.8	69.3	73.4	57.8	54.3	59.8	P37802;P37802-2	P37802;P37802-2	Transgelin-2
DOPEY1	2.57033e+09	1.99398e+09	1.91561e+09	0	0	1.1218e+09	2.15997e+09	3.73933e+08	2.53016	0.0139011	1	1	1	NaN	NaN	1	establishment of localization;establishment of protein localization;protein transport;transport			establishment of localization;protein transport;transport		0.5	0.5	0.5	0	0	0.5	Q5JWR5	Q5JWR5	Protein dopey-1
HNRNPA3	1.02645e+14	1.09254e+14	1.08167e+14	1.2816e+14	1.19102e+14	1.18864e+14	1.06689e+14	1.22042e+14	-0.193965	0.0140197	20	20	21	19	21	20	cellular macromolecule metabolic process;cellular metabolic process;cellular nitrogen compound metabolic process;cellular process;gene expression;macromolecule metabolic process;metabolic process;mRNA metabolic process;mRNA processing;nitrogen compound metabolic process;nuclear mRNA splicing, via spliceosome;nucleic acid metabolic process;nucleobase-containing compound metabolic process;primary m…	binding;nucleic acid binding;nucleotide binding;RNA binding	catalytic step 2 spliceosome;cell part;intracellular membrane-bounded organelle;intracellular organelle;intracellular organelle part;intracellular part;macromolecular complex;membrane-bounded organelle;nuclear part;nucleoplasm;nucleus;organelle;organelle part;ribonucleoprotein complex;spliceosomal complex	cellular metabolic process;cellular nitrogen compound metabolic process;cellular process;macromolecule metabolic process;metabolic process;mRNA metabolic process;mRNA processing;nitrogen compound metabolic process;nucleobase-containing compound metabolic process;primary metabolic process;RNA metabolic process;RNA processing;RNA splicing	cell part;intracellular membrane-bounded organelle;intracellular organelle;macromolecular complex;nucleoplasm;nucleus;organelle;ribonucleoprotein complex;spliceosomal complex	49.5	49.2	49.5	47.4	49.5	49.2	P51991	P51991	Heterogeneous nuclear ribonucleoprotein A3
EHMT2	4.42497e+11	5.03022e+11	4.09581e+11	3.49755e+11	3.18472e+11	3.3008e+11	4.517e+11	3.32769e+11	0.440844	0.0145787	11	10	11	6	9	10	biological regulation;cellular component organization;cellular component organization at cellular level;cellular component organization or biogenesis;cellular component organization or biogenesis at cellular level;cellular macromolecule metabolic process;cellular metabolic process;cellular nitrogen compound metabolic process;cellular process;cellular protein metabolic process;chromatin modificati…	binding;C2H2 zinc finger domain binding;catalytic activity;cation binding;histone methyltransferase activity;histone methyltransferase activity (H3-K27 specific);histone methyltransferase activity (H3-K9 specific);histone-lysine N-methyltransferase activity;ion binding;lysine N-methyltransferase activity;metal ion binding;methyltransferase activity;N-methyltransferase activity;p53 binding;protein…	cell part;chromatin;chromosomal part;cytoskeleton;intermediate filament cytoskeleton;intracellular membrane-bounded organelle;intracellular non-membrane-bounded organelle;intracellular organelle;intracellular organelle part;intracellular part;membrane-bounded organelle;non-membrane-bounded organelle;nuclear chromatin;nuclear chromosome part;nuclear part;nucleoplasm;nucleus;organelle;organelle part	biological regulation;cellular component organization;cellular metabolic process;cellular nitrogen compound metabolic process;cellular process;chromatin modification;chromatin organization;chromosome organization;DNA metabolic process;DNA modification;histone modification;macromolecule metabolic process;macromolecule modification;metabolic process;nitrogen compound metabolic process;nucleobase-co…	cell part;cytoskeleton;intracellular membrane-bounded organelle;intracellular non-membrane-bounded organelle;intracellular organelle;nucleoplasm;nucleus;organelle	15	13.8	15.8	10.4	14.1	14	Q96KQ7;Q96KQ7-2;Q96KQ7-3	Q96KQ7;Q96KQ7-2	Histone-lysine N-methyltransferase EHMT2
EPHB4	7.50721e+11	7.81437e+11	5.24179e+11	2.85755e+11	2.5238e+11	3.91089e+11	6.85446e+11	3.09741e+11	1.14598	0.0146473	9	8	7	5	7	8	anatomical structure formation involved in morphogenesis;anatomical structure morphogenesis;angiogenesis;axon guidance;biological adhesion;biological regulation;blood vessel endothelial cell migration;cell adhesion;cell migration;cell migration involved in sprouting angiogenesis;cell motility;cell surface receptor linked signaling pathway;cellular component movement;cellular macromolecule metabol…	adenyl nucleotide binding;adenyl ribonucleotide binding;ATP binding;binding;catalytic activity;ephrin receptor activity;kinase activity;molecular transducer activity;nucleotide binding;phosphotransferase activity, alcohol group as acceptor;protein kinase activity;protein tyrosine kinase activity;purine nucleotide binding;purine ribonucleoside triphosphate binding;purine ribonucleotide binding;rec…	cell part;cytoplasmic part;cytosol;extracellular membrane-bounded organelle;extracellular organelle;extracellular region;extracellular region part;extracellular vesicular exosome;integral to membrane;integral to plasma membrane;intracellular part;intrinsic to membrane;intrinsic to plasma membrane;membrane;membrane part;membrane-bounded organelle;membrane-bounded vesicle;organelle;plasma membrane;…	anatomical structure formation involved in morphogenesis;anatomical structure morphogenesis;biological adhesion;biological regulation;cell adhesion;cell motility;cellular component movement;cellular metabolic process;cellular process;developmental process;locomotion;macromolecule metabolic process;macromolecule modification;metabolic process;peptidyl-amino acid modification;phosphorus metabolic p…	cell part;cytosol;extracellular organelle;extracellular region;membrane;organelle;plasma membrane;vesicle	22.9	22.1	21.4	18.8	19.5	21.8	P54760;P54760-2;P54760-4;P54760-3;P29322	P54760	Ephrin type-B receptor 4
CDAN1	8.28171e+10	7.33934e+10	8.30244e+10	5.73134e+10	6.71638e+10	5.55417e+10	7.97449e+10	6.00063e+10	0.410279	0.0148321	7	7	6	4	3	6	biological regulation;cellular component assembly;cellular component assembly at cellular level;cellular component organization;cellular component organization at cellular level;cellular component organization or biogenesis;cellular component organization or biogenesis at cellular level;cellular process;chromatin assembly;chromatin assembly or disassembly;chromatin organization;chromosome organiz…		cell part;cytoplasm;endomembrane system;integral to membrane;intracellular membrane-bounded organelle;intracellular organelle;intracellular part;intrinsic to membrane;membrane;membrane part;membrane-bounded organelle;nucleus;organelle;plasma membrane	biological regulation;cellular component assembly;cellular component organization;cellular process;chromatin organization;chromosome organization;localization;organelle organization;regulation of DNA metabolic process	cell part;cytoplasm;endomembrane system;intracellular membrane-bounded organelle;intracellular organelle;membrane;nucleus;organelle;plasma membrane	8.9	9.5	8.1	5.1	3.8	8.1	Q8IWY9-1;Q8IWY9	Q8IWY9-1;Q8IWY9	Codanin-1
POGZ	1.62138e+12	1.64227e+12	1.60541e+12	1.86373e+12	1.91972e+12	1.74208e+12	1.62302e+12	1.84184e+12	-0.182468	0.014983	14	16	18	17	19	19	cell cycle process;cell division;cellular component assembly;cellular component assembly at cellular level;cellular component organization;cellular component organization at cellular level;cellular component organization or biogenesis;cellular component organization or biogenesis at cellular level;cellular macromolecular complex assembly;cellular macromolecular complex subunit organization;cellul…	binding;cation binding;DNA binding;ion binding;metal ion binding;nucleic acid binding	cell part;chromatin;chromosomal part;cytoplasm;intracellular membrane-bounded organelle;intracellular organelle;intracellular organelle part;intracellular part;membrane-bounded organelle;nuclear chromatin;nuclear chromosome part;nuclear part;nucleoplasm;nucleus;organelle;organelle part	cell division;cellular component assembly;cellular component organization;cellular macromolecular complex assembly;cellular process;chromosome organization;macromolecular complex assembly;organelle assembly;organelle organization;protein complex assembly	cell part;cytoplasm;intracellular membrane-bounded organelle;intracellular organelle;nucleoplasm;nucleus;organelle	18	18.9	22.4	19.8	24	23.1	Q7Z3K3-5;Q7Z3K3-7;Q7Z3K3-2;Q7Z3K3-3;Q7Z3K3-6;Q7Z3K3;Q7Z3K3-4	Q7Z3K3-5;Q7Z3K3-7;Q7Z3K3-2;Q7Z3K3-3;Q7Z3K3-6;Q7Z3K3	Pogo transposable element with ZNF domain
LIG1	9.81551e+11	9.26333e+11	9.5837e+11	1.15972e+12	1.09022e+12	1.05135e+12	9.55418e+11	1.10043e+12	-0.203865	0.015052	12	10	15	11	14	9	anatomical structure homeostasis;anatomical structure morphogenesis;base-excision repair;biological regulation;biosynthetic process;cell cycle;cell division;cellular biosynthetic process;cellular component organization;cellular component organization at cellular level;cellular component organization or biogenesis;cellular component organization or biogenesis at cellular level;cellular macromolecu…	adenyl nucleotide binding;adenyl ribonucleotide binding;ATP binding;binding;catalytic activity;cation binding;DNA binding;DNA ligase (ATP) activity;DNA ligase activity;ion binding;ligase activity;ligase activity, forming phosphoric ester bonds;metal ion binding;nucleic acid binding;nucleotide binding;purine nucleotide binding;purine ribonucleoside triphosphate binding;purine ribonucleotide bindin…	cell part;cytoplasmic part;Golgi apparatus;intracellular membrane-bounded organelle;intracellular organelle;intracellular organelle part;intracellular part;membrane-bounded organelle;mitochondrion;nuclear part;nucleoplasm;nucleus;organelle;organelle part	anatomical structure morphogenesis;biological regulation;biosynthetic process;cell cycle;cell division;cellular component organization;cellular metabolic process;cellular nitrogen compound metabolic process;cellular process;chromosome organization;developmental process;DNA ligation;DNA metabolic process;DNA recombination;DNA repair;DNA replication;homeostatic process;macromolecule metabolic proce…	cell part;Golgi apparatus;intracellular membrane-bounded organelle;intracellular organelle;mitochondrion;nucleoplasm;nucleus;organelle	19	16.1	23.5	17.7	21.1	14.9	P18858;P18858-3;P18858-2	P18858;P18858-3;P18858-2	DNA ligase 1
SH3KBP1	1.88623e+12	1.83855e+12	1.683e+12	2.36004e+12	2.08732e+12	2.18995e+12	1.80259e+12	2.21244e+12	-0.295561	0.0150963	18	16	16	15	15	19	apoptosis;biological regulation;cell communication;cell death;cell migration;cell motility;cell surface receptor linked signaling pathway;cell-cell signaling;cellular component movement;cellular component organization;cellular component organization at cellular level;cellular component organization or biogenesis;cellular component organization or biogenesis at cellular level;cellular membrane org…		adherens junction;anchoring junction;cell junction;cell part;cell projection;cell-cell junction;cell-substrate adherens junction;cell-substrate junction;cytoplasmic part;cytoplasmic vesicle membrane;cytoplasmic vesicle part;cytoskeleton;cytosol;focal adhesion;intracellular non-membrane-bounded organelle;intracellular organelle;intracellular organelle part;intracellular part;membrane;neuron projec…	biological regulation;cell communication;cell death;cell motility;cell-cell signaling;cellular component movement;cellular component organization;cellular membrane organization;cellular process;cytoskeleton organization;death;endocytosis;establishment of localization;locomotion;membrane invagination;membrane organization;organelle organization;response to stimulus;signal transduction;signaling;tr…	cell part;cell projection;cytoskeleton;cytosol;intracellular non-membrane-bounded organelle;intracellular organelle;membrane;neuron projection;organelle;plasma membrane;synapse	42.7	37.1	36.8	33.5	34.1	44.1	Q96B97;Q96B97-2;Q96B97-3	Q96B97;Q96B97-2;Q96B97-3	SH3 domain-containing kinase-binding protein 1
QDPR	8.80376e+12	9.37812e+12	8.7932e+12	1.15038e+13	1.04268e+13	1.02921e+13	8.99169e+12	1.07409e+13	-0.256452	0.0151738	11	11	11	10	9	10	amine catabolic process;amine metabolic process;anatomical structure development;aromatic amino acid family catabolic process;aromatic amino acid family metabolic process;aromatic compound biosynthetic process;aromatic compound catabolic process;biosynthetic process;carboxylic acid catabolic process;carboxylic acid metabolic process;catabolic process;cellular amine metabolic process;cellular amin…	6,7-dihydropteridine reductase activity;binding;catalytic activity;coenzyme binding;cofactor binding;electron carrier activity;NAD binding;NADH binding;NADP binding;NADPH binding;nucleotide binding;oxidoreductase activity;oxidoreductase activity, acting on the CH-NH group of donors;oxidoreductase activity, acting on the CH-NH group of donors, NAD or NADP as acceptor	cell part;cell projection;cytoplasm;cytoplasmic part;cytosol;extracellular membrane-bounded organelle;extracellular organelle;extracellular region part;extracellular vesicular exosome;intracellular membrane-bounded organelle;intracellular organelle;intracellular part;membrane-bounded organelle;membrane-bounded vesicle;mitochondrion;neuron projection;organelle;vesicle	amine metabolic process;anatomical structure development;biosynthetic process;catabolic process;cellular amino acid metabolic process;cellular aromatic compound metabolic process;cellular ketone metabolic process;cellular metabolic process;cellular nitrogen compound metabolic process;cellular process;cofactor metabolic process;developmental process;heterocycle metabolic process;metabolic process;…	cell part;cell projection;cytoplasm;cytosol;extracellular organelle;intracellular membrane-bounded organelle;intracellular organelle;mitochondrion;neuron projection;organelle;vesicle	63.9	63.9	63.9	54.1	50.8	60.7	P09417;P09417-2	P09417;P09417-2	Dihydropteridine reductase
MAGEC1	9.00099e+09	7.96641e+09	6.25971e+09	3.37215e+10	2.82088e+10	1.80805e+10	7.74237e+09	2.66703e+10	-1.78438	0.0152102	1	1	1	1	3	4						1.4	1.4	1.4	1.4	3.2	3.8	O60732;O60732-2;Q8TD91-2;P43355;P43358;P43361;A2A368;A8MXT2;Q96M61;O15480;P43363	O60732;O60732-2	Melanoma-associated antigen C1
UQCR10	1.00761e+12	9.51114e+11	1.03054e+12	1.27008e+12	1.338e+12	1.14131e+12	9.96419e+11	1.2498e+12	-0.326871	0.0152756	2	2	2	2	2	2	cellular metabolic process;cellular process;electron transport chain;generation of precursor metabolites and energy;metabolic process;mitochondrial electron transport, ubiquinol to cytochrome c;oxidation-reduction process;respiratory electron transport chain;small molecule metabolic process	catalytic activity;cation transmembrane transporter activity;hydrogen ion transmembrane transporter activity;inorganic cation transmembrane transporter activity;ion transmembrane transporter activity;monovalent inorganic cation transmembrane transporter activity;oxidoreductase activity;oxidoreductase activity, acting on diphenols and related substances as donors;oxidoreductase activity, acting on…	cell part;cytoplasmic part;extracellular membrane-bounded organelle;extracellular organelle;extracellular region part;extracellular vesicular exosome;intracellular organelle part;intracellular part;macromolecular complex;membrane;membrane part;membrane-bounded organelle;membrane-bounded vesicle;mitochondrial inner membrane;mitochondrial membrane;mitochondrial membrane part;mitochondrial part;mito…	cellular metabolic process;cellular process;generation of precursor metabolites and energy;metabolic process;small molecule metabolic process	cell part;extracellular organelle;macromolecular complex;membrane;organelle;protein complex;respiratory chain complex III;vesicle	38.1	38.1	38.1	38.1	38.1	38.1	Q9UDW1;Q9UDW1-2	Q9UDW1;Q9UDW1-2	Cytochrome b-c1 complex subunit 9
MKL1	9.81424e+09	1.04922e+10	8.58515e+09	6.19433e+09	6.68345e+09	4.03713e+09	9.63054e+09	5.6383e+09	0.772355	0.0154946	3	2	2	1	1	2	biological regulation;biosynthetic process;cell differentiation;cellular biosynthetic process;cellular developmental process;cellular macromolecule biosynthetic process;cellular macromolecule metabolic process;cellular metabolic process;cellular nitrogen compound metabolic process;cellular process;cellular response to stimulus;developmental process;intracellular signal transduction;macromolecule …	actin binding;actin monomer binding;binding;cytoskeletal protein binding;DNA binding;leucine zipper domain binding;LRR domain binding;nucleic acid binding;nucleic acid binding transcription factor activity;protein binding;protein binding transcription factor activity;protein domain specific binding;regulatory region DNA binding;regulatory region nucleic acid binding;sequence-specific DNA binding;…	cell part;cytoplasm;cytoplasmic part;cytosol;intracellular membrane-bounded organelle;intracellular organelle;intracellular organelle part;intracellular part;membrane-bounded organelle;nuclear part;nucleoplasm;nucleus;organelle;organelle part	biological regulation;biosynthetic process;cell differentiation;cellular metabolic process;cellular nitrogen compound metabolic process;cellular process;developmental process;macromolecule metabolic process;metabolic process;nitrogen compound metabolic process;nucleobase-containing compound metabolic process;primary metabolic process;response to stimulus;RNA metabolic process;signal transduction	cell part;cytoplasm;cytosol;intracellular membrane-bounded organelle;intracellular organelle;nucleoplasm;nucleus;organelle	6	4.4	4.7	5.4	5.4	5.3	Q969V6	Q969V6	MKL/myocardin-like protein 1
DCAF13	0	2.17244e+10	3.51257e+10	5.83077e+10	6.42469e+10	7.9165e+10	1.895e+10	6.72399e+10	-1.82712	0.0156699	1	5	5	4	3	4	cellular macromolecule metabolic process;cellular metabolic process;cellular nitrogen compound metabolic process;cellular process;cellular protein metabolic process;macromolecule metabolic process;macromolecule modification;maturation of SSU-rRNA;maturation of SSU-rRNA from tricistronic rRNA transcript (SSU-rRNA, 5.8S rRNA, LSU-rRNA);metabolic process;ncRNA metabolic process;ncRNA processing;nitr…		cell part;CUL4 RING ubiquitin ligase complex;cullin-RING ubiquitin ligase complex;intracellular non-membrane-bounded organelle;intracellular organelle;intracellular organelle part;intracellular part;macromolecular complex;non-membrane-bounded organelle;nuclear part;nucleolus;organelle;organelle part;preribosome;protein complex;ribonucleoprotein complex;small-subunit processome;ubiquitin ligase co…	cellular metabolic process;cellular nitrogen compound metabolic process;cellular process;macromolecule metabolic process;macromolecule modification;metabolic process;nitrogen compound metabolic process;nucleobase-containing compound metabolic process;primary metabolic process;protein metabolic process;protein modification by small protein conjugation or removal;protein modification process;RNA me…	cell part;intracellular non-membrane-bounded organelle;intracellular organelle;macromolecular complex;nucleolus;organelle;preribosome;protein complex;ribonucleoprotein complex;ubiquitin ligase complex	3.1	16.6	15.3	12.6	8.3	13	Q9NV06;Q9NV06-2	Q9NV06	DDB1- and CUL4-associated factor 13
EPB41L5	6.62178e+11	6.18461e+11	7.05308e+11	5.094e+11	5.70626e+11	5.35304e+11	6.61982e+11	5.38443e+11	0.297998	0.0158361	10	12	10	9	9	12	actin cytoskeleton organization;actin filament-based process;actin-mediated cell contraction;actomyosin structure organization;anatomical structure development;anatomical structure morphogenesis;anterior/posterior axis specification;apical constriction;axial mesoderm morphogenesis;axis specification;biological adhesion;biological regulation;cell adhesion;cell growth;cell morphogenesis;cell morpho…		adherens junction;anchoring junction;cell junction;cell part;cell projection membrane;cell projection part;cell-substrate adherens junction;cell-substrate junction;cytoplasm;cytoskeleton;extrinsic to membrane;focal adhesion;intracellular membrane-bounded organelle;intracellular non-membrane-bounded organelle;intracellular organelle;intracellular part;leading edge membrane;membrane;membrane part;m…	anatomical structure development;anatomical structure morphogenesis;biological adhesion;biological regulation;cell adhesion;cell growth;cell morphogenesis;cellular component morphogenesis;cellular component organization;cellular process;cytoskeleton organization;developmental process;embryo development;growth;multicellular organismal process;organelle organization;response to chemical stimulus;re…	cell part;cytoplasm;cytoskeleton;intracellular membrane-bounded organelle;intracellular non-membrane-bounded organelle;intracellular organelle;membrane;nucleus;organelle;plasma membrane	24.2	28.3	23.8	21.3	22.7	30.7	Q9HCM4-3;Q9HCM4;Q9HCM4-4;Q9HCM4-2	Q9HCM4-3;Q9HCM4;Q9HCM4-4;Q9HCM4-2	Band 4.1-like protein 5
HMGN5	4.05586e+11	4.06886e+11	4.5803e+11	3.32565e+11	3.60804e+11	3.47246e+11	4.23501e+11	3.46872e+11	0.287964	0.0159612	5	7	6	5	5	5	biological regulation;biosynthetic process;cellular biosynthetic process;cellular component organization;cellular component organization at cellular level;cellular component organization or biogenesis;cellular component organization or biogenesis at cellular level;cellular macromolecule biosynthetic process;cellular macromolecule metabolic process;cellular metabolic process;cellular nitrogen comp…	binding;chromatin binding;DNA binding;nucleic acid binding	cell part;chromatin;chromosomal part;intracellular membrane-bounded organelle;intracellular non-membrane-bounded organelle;intracellular organelle;intracellular organelle part;intracellular part;membrane-bounded organelle;non-membrane-bounded organelle;nuclear part;nucleolus;nucleoplasm;nucleus;organelle;organelle part	biological regulation;biosynthetic process;cellular component organization;cellular metabolic process;cellular nitrogen compound metabolic process;cellular process;chromatin modification;chromatin organization;chromosome organization;macromolecule metabolic process;metabolic process;nitrogen compound metabolic process;nucleobase-containing compound metabolic process;organelle organization;primary…	cell part;intracellular membrane-bounded organelle;intracellular non-membrane-bounded organelle;intracellular organelle;nucleolus;nucleoplasm;nucleus;organelle	22	28	26.2	24.1	24.1	24.1	P82970	P82970	High mobility group nucleosome-binding domain-containing protein 5
METTL7B	6.52897e+10	6.89674e+10	7.77528e+10	8.58957e+10	9.12528e+10	8.50836e+10	7.067e+10	8.74107e+10	-0.306713	0.0159745	2	2	2	3	3	2	cellular metabolic process;cellular process;metabolic process;methylation;one-carbon metabolic process;small molecule metabolic process	catalytic activity;methyltransferase activity;S-adenosylmethionine-dependent methyltransferase activity;transferase activity;transferase activity, transferring one-carbon groups	cell part;cytoplasm;intracellular part	cellular metabolic process;cellular process;metabolic process;one-carbon metabolic process;small molecule metabolic process	cell part;cytoplasm	10.2	10.2	10.2	14.3	14.3	10.2	Q6UX53	Q6UX53	Methyltransferase-like protein 7B
BUB1	5.39973e+10	8.16004e+10	3.72084e+10	1.12868e+10	0	0	5.7602e+10	3.76227e+09	3.93645	0.0161974	1	1	3	1	1	1	apoptosis;biological regulation;cell cycle;cell cycle checkpoint;cell cycle phase;cell cycle process;cell death;cell division;cell proliferation;cellular component organization;cellular component organization at cellular level;cellular component organization or biogenesis;cellular component organization or biogenesis at cellular level;cellular process;cellular response to stimulus;chromosome segr…	adenyl nucleotide binding;adenyl ribonucleotide binding;ATP binding;binding;catalytic activity;kinase activity;nucleotide binding;phosphotransferase activity, alcohol group as acceptor;protein kinase activity;protein serine/threonine kinase activity;purine nucleotide binding;purine ribonucleoside triphosphate binding;purine ribonucleotide binding;ribonucleotide binding;transferase activity;transf…	cell part;chromosomal part;condensed chromosome kinetochore;condensed chromosome outer kinetochore;condensed nuclear chromosome outer kinetochore;cytoplasm;cytoplasmic part;cytosol;intracellular non-membrane-bounded organelle;intracellular organelle;intracellular organelle part;intracellular part;kinetochore;macromolecular complex;membrane;non-membrane-bounded organelle;nuclear chromosome part;nu…	biological regulation;cell cycle;cell death;cell division;cell proliferation;cellular component organization;cellular process;chromosome segregation;death;mitosis;mitotic cell cycle;nuclear division;organelle fission;organelle organization;regulation of cell cycle;regulation of mitotic cell cycle;regulation of organelle organization;response to stimulus;signal transduction;viral reproduction	cell part;cytoplasm;cytosol;intracellular non-membrane-bounded organelle;intracellular organelle;kinetochore;macromolecular complex;membrane;nucleoplasm;organelle;protein complex	1.8	1.8	5.9	1.8	1.8	1.8	O43683-2;O43683;O43683-3	O43683-2;O43683;O43683-3	Mitotic checkpoint serine/threonine-protein kinase BUB1
HAUS1	8.67937e+10	9.70217e+10	8.96877e+10	1.13583e+11	1.03994e+11	1.18408e+11	9.11677e+10	1.11995e+11	-0.296839	0.0162267	3	4	4	4	6	4	cell cycle phase;cell cycle process;cell division;cellular component assembly;cellular component assembly at cellular level;cellular component organization;cellular component organization at cellular level;cellular component organization or biogenesis;cellular component organization or biogenesis at cellular level;cellular process;centrosome organization;cytoskeleton organization;microtubule cyto…		cell part;centrosome;cytoplasm;cytoplasmic part;cytoskeletal part;HAUS complex;intracellular non-membrane-bounded organelle;intracellular organelle;intracellular organelle part;intracellular part;macromolecular complex;microtubule;microtubule associated complex;microtubule organizing center;non-membrane-bounded organelle;organelle;organelle part;protein complex;spindle pole	cell division;cellular component assembly;cellular component organization;cellular process;cytoskeleton organization;microtubule organizing center organization;mitosis;nuclear division;organelle assembly;organelle fission;organelle organization	cell part;centrosome;cytoplasm;intracellular non-membrane-bounded organelle;intracellular organelle;macromolecular complex;microtubule organizing center;organelle;protein complex	13.7	19.1	24.5	21.9	27.7	23	Q96CS2;Q96CS2-2	Q96CS2;Q96CS2-2	HAUS augmin-like complex subunit 1
PRKAR2B	2.22613e+11	2.0967e+11	1.65875e+11	1.29883e+11	1.28488e+11	1.33518e+11	1.99386e+11	1.3063e+11	0.610082	0.0162654	4	5	3	4	2	5	activation of phospholipase C activity;activation of protein kinase A activity;activation of protein kinase activity;behavior;biological regulation;blood coagulation;carboxylic acid metabolic process;cell cycle;cell cycle process;cell surface receptor linked signaling pathway;cellular component organization;cellular component organization at cellular level;cellular component organization or bioge…	adenyl nucleotide binding;adenyl ribonucleotide binding;AMP binding;binding;cAMP binding;cAMP-dependent protein kinase inhibitor activity;cAMP-dependent protein kinase regulator activity;cyclic nucleotide binding;enzyme binding;enzyme inhibitor activity;enzyme regulator activity;kinase binding;kinase inhibitor activity;kinase regulator activity;nucleotide binding;protein binding;protein kinase A …	cAMP-dependent protein kinase complex;cell part;cell projection;cell projection part;centrosome;cytoplasm;cytoplasmic part;cytoskeletal part;cytosol;dendritic shaft;dendritic spine;extracellular membrane-bounded organelle;extracellular organelle;extracellular region part;extracellular vesicular exosome;intracellular non-membrane-bounded organelle;intracellular organelle;intracellular organelle pa…	behavior;biological regulation;cell cycle;cellular component organization;cellular ketone metabolic process;cellular lipid metabolic process;cellular metabolic process;cellular process;coagulation;energy reserve metabolic process;establishment of localization;fluid transport;generation of precursor metabolites and energy;homeostatic process;immune system process;lipid metabolic process;metabolic …	cell part;cell projection;centrosome;cytoplasm;cytosol;extracellular organelle;intracellular non-membrane-bounded organelle;intracellular organelle;macromolecular complex;membrane;microtubule organizing center;neuron projection;organelle;plasma membrane;protein complex;vesicle	17.5	20.6	13.6	16.5	9.6	20.6	P31323	P31323	cAMP-dependent protein kinase type II-beta regulatory subunit
CCNYL1	2.52679e+10	2.61784e+10	2.43111e+10	2.27994e+10	2.28976e+10	2.14031e+10	2.52525e+10	2.23667e+10	0.175072	0.0162897	2	1	3	2	2	1	biological regulation;regulation of biological process;regulation of catalytic activity;regulation of cell cycle;regulation of cellular metabolic process;regulation of cellular process;regulation of cellular protein metabolic process;regulation of cyclin-dependent protein kinase activity;regulation of kinase activity;regulation of macromolecule metabolic process;regulation of metabolic process;re…			biological regulation;regulation of cell cycle;regulation of protein modification process		9	5.9	12.8	8.7	10	5.9	Q8N7R7-3;Q8N7R7;Q8N7R7-2	Q8N7R7-3;Q8N7R7;Q8N7R7-2	Cyclin-Y-like protein 1
PVRL1	5.65562e+10	5.36367e+10	5.15285e+10	8.89375e+10	9.70799e+10	7.06639e+10	5.39071e+10	8.55604e+10	-0.666468	0.0163473	3	2	2	2	1	2	adherens junction organization;anatomical structure development;anatomical structure morphogenesis;axon guidance;biological adhesion;biological regulation;biomineral tissue development;cation transport;cell adhesion;cell junction assembly;cell junction organization;cell-cell adhesion;cell-cell junction organization;cellular component assembly;cellular component assembly at cellular level;cellular…	binding;carbohydrate binding;cell adhesion molecule binding;coreceptor activity;identical protein binding;molecular transducer activity;protein binding;protein dimerization activity;protein homodimerization activity;receptor activity;signal transducer activity;signaling receptor activity;viral receptor activity;virion binding	adherens junction;anchoring junction;axon;catenin complex;cell junction;cell part;cell projection;cell projection part;cell-cell adherens junction;cell-cell junction;extracellular region;extrinsic to membrane;extrinsic to plasma membrane;growth cone membrane;integral to membrane;intracellular membrane-bounded organelle;intracellular organelle;intracellular part;intrinsic to membrane;macromolecula…	anatomical structure development;anatomical structure morphogenesis;biological adhesion;biological regulation;cell adhesion;cell junction organization;cellular component assembly;cellular component organization;cellular process;developmental process;establishment of localization;immune system process;interspecies interaction between organisms;ion transport;locomotion;multi-organism process;respon…	cell part;cell projection;extracellular region;intracellular membrane-bounded organelle;intracellular organelle;macromolecular complex;membrane;neuron projection;organelle;plasma membrane;protein complex	11.4	9.7	4.4	6	2.7	9.7	Q15223;Q15223-3;Q15223-2	Q15223;Q15223-3;Q15223-2	Nectin-1
STAG1	4.05627e+11	4.01792e+11	4.86207e+11	6.14577e+11	5.79888e+11	5.32847e+11	4.31209e+11	5.7577e+11	-0.417108	0.0163809	10	7	9	8	10	8	cell cycle;cell cycle phase;cell cycle process;cell division;cellular component organization;cellular component organization at cellular level;cellular component organization or biogenesis;cellular component organization or biogenesis at cellular level;cellular macromolecule metabolic process;cellular metabolic process;cellular process;cellular protein metabolic process;chromosome segregation;mac…	binding;chromatin binding	cell part;chromatin;chromosomal part;chromosome;chromosome, centromeric region;cytoplasmic part;cytosol;intracellular membrane-bounded organelle;intracellular non-membrane-bounded organelle;intracellular organelle;intracellular organelle part;intracellular part;membrane-bounded organelle;non-membrane-bounded organelle;nuclear part;nucleoplasm;nucleus;organelle;organelle part	cell cycle;cell division;cellular component organization;cellular metabolic process;cellular process;chromosome segregation;macromolecule metabolic process;macromolecule modification;metabolic process;mitosis;mitotic cell cycle;nuclear division;organelle fission;organelle organization;primary metabolic process;protein metabolic process;protein modification by small protein conjugation or removal;…	cell part;chromosome;cytosol;intracellular membrane-bounded organelle;intracellular non-membrane-bounded organelle;intracellular organelle;nucleoplasm;nucleus;organelle	15.7	12.6	15.7	13.6	15.9	13.8	Q8WVM7-2;Q8WVM7	Q8WVM7-2;Q8WVM7	Cohesin subunit SA-1
SNAP91	2.19317e+10	2.36304e+10	1.75374e+10	1.30206e+10	1.31989e+10	8.47427e+09	2.10332e+10	1.15646e+10	0.862951	0.0165263	2	1	1	1	1	1	biological regulation;cell communication;cell-cell signaling;cellular component assembly;cellular component assembly at cellular level;cellular component organization;cellular component organization at cellular level;cellular component organization or biogenesis;cellular component organization or biogenesis at cellular level;cellular macromolecular complex assembly;cellular macromolecular complex…	1-phosphatidylinositol binding;binding;enzyme binding;kinase binding;lipid binding;phosphatidylinositol binding;phospholipid binding;protein binding;protein kinase binding	cell part;clathrin-coated vesicle;coated pit;coated vesicle;cytoplasmic membrane-bounded vesicle;cytoplasmic part;cytoplasmic vesicle;intracellular membrane-bounded organelle;intracellular organelle;intracellular part;membrane;membrane part;membrane-bounded organelle;membrane-bounded vesicle;organelle;plasma membrane;vesicle	biological regulation;cell communication;cell-cell signaling;cellular component assembly;cellular component organization;cellular macromolecular complex assembly;cellular process;establishment of localization;macromolecular complex assembly;organelle organization;protein complex assembly;protein transport;regulation of transport;signaling;transport;vesicle organization	cell part;cytoplasmic membrane-bounded vesicle;intracellular membrane-bounded organelle;intracellular organelle;membrane;organelle;plasma membrane;vesicle	6.6	3.6	3.6	5	5	5	O60641;O60641-4;O60641-3	O60641;O60641-4;O60641-3	Clathrin coat assembly protein AP180
PSEN2	2.54934e+09	4.05129e+09	1.66352e+09	0	0	0	2.75471e+09	0	#DIV/0!	0.0167781	1	1	1	NaN	NaN	NaN	activation of immune response;amyloid precursor protein catabolic process;amyloid precursor protein metabolic process;anatomical structure development;anatomical structure formation involved in morphogenesis;anatomical structure morphogenesis;anterior/posterior pattern specification;antigen receptor-mediated signaling pathway;appendage morphogenesis;axon guidance;behavior;beta-amyloid metabolic p…	aspartic-type endopeptidase activity;aspartic-type peptidase activity;catalytic activity;endopeptidase activity;hydrolase activity;peptidase activity;peptidase activity, acting on L-amino acid peptides	apical plasma membrane;axon;cell body;cell cortex;cell part;cell projection;cell projection part;cell surface;centrosome;chromosomal part;ciliary rootlet;cilium part;contractile fiber part;cytoplasmic part;cytoskeletal part;cytosol;dendritic shaft;endoplasmic reticulum;endoplasmic reticulum membrane;endoplasmic reticulum part;Golgi apparatus;Golgi apparatus part;Golgi membrane;growth cone;integra…	anatomical structure development;anatomical structure formation involved in morphogenesis;anatomical structure morphogenesis;behavior;biological regulation;catabolic process;cell activation;cell differentiation;cellular homeostasis;cellular ion homeostasis;cellular metabolic process;cellular process;developmental process;establishment of localization;homeostatic process;immune system process;ion …	cell body;cell cortex;cell part;cell projection;cell surface;centrosome;cytosol;endoplasmic reticulum;Golgi apparatus;intracellular membrane-bounded organelle;intracellular non-membrane-bounded organelle;intracellular organelle;kinetochore;macromolecular complex;membrane;microtubule organizing center;neuron projection;neuronal cell body;organelle;plasma membrane;protein complex;site of polarized …	9.6	5.1	5.1	0	0	2	P49810;P49810-3;P49810-2	P49810;P49810-3;P49810-2	Presenilin-2;Presenilin-2 NTF subunit;Presenilin-2 CTF subunit
TNPO1	3.00505e+13	3.10556e+13	3.00685e+13	2.87311e+13	2.7921e+13	2.90111e+13	3.03915e+13	2.85544e+13	0.089957	0.0169192	22	22	21	22	23	21	cellular component organization;cellular component organization at cellular level;cellular component organization or biogenesis;cellular component organization or biogenesis at cellular level;cellular process;establishment of localization;establishment of localization in cell;establishment of protein localization;gene expression;intracellular protein transport;intracellular transport;macromolecul…	binding;nuclear localization sequence binding;peptide binding;signal sequence binding	cell part;cell projection;cilium;cytoplasm;cytoplasmic part;cytosol;extracellular membrane-bounded organelle;extracellular organelle;extracellular region part;extracellular vesicular exosome;intracellular membrane-bounded organelle;intracellular organelle;intracellular part;membrane-bounded organelle;membrane-bounded vesicle;nucleus;organelle;primary cilium;vesicle	cellular component organization;cellular process;establishment of localization;macromolecule metabolic process;metabolic process;organelle organization;protein transport;transport;viral reproduction	cell part;cell projection;cilium;cytoplasm;cytosol;extracellular organelle;intracellular membrane-bounded organelle;intracellular organelle;nucleus;organelle;vesicle	47.2	46.9	45.7	47.2	47.2	45.7	Q92973;Q92973-2;Q92973-3	Q92973;Q92973-2;Q92973-3	Transportin-1
CHCHD3	7.05389e+12	6.30712e+12	6.71121e+12	7.77395e+12	8.03799e+12	7.46839e+12	6.69074e+12	7.76011e+12	-0.213912	0.0169584	6	5	4	7	4	6	biological regulation;cellular component organization;cellular component organization at cellular level;cellular component organization or biogenesis;cellular component organization or biogenesis at cellular level;cellular membrane fusion;cellular membrane organization;cellular process;inner mitochondrial membrane organization;membrane fusion;membrane organization;mitochondrial fusion;mitochondri…	binding;enzyme binding;phosphatase binding;protein binding;protein complex scaffold;structural molecule activity	cell part;cytoplasm;cytoplasmic part;extracellular membrane-bounded organelle;extracellular organelle;extracellular region part;extracellular vesicular exosome;intracellular membrane-bounded organelle;intracellular organelle;intracellular organelle part;intracellular part;membrane;membrane-bounded organelle;membrane-bounded vesicle;mitochondrial inner membrane;mitochondrial membrane;mitochondrial…	biological regulation;cellular component organization;cellular membrane organization;cellular process;membrane fusion;membrane organization;mitochondrion organization;organelle fusion;organelle organization	cell part;cytoplasm;extracellular organelle;intracellular membrane-bounded organelle;intracellular organelle;membrane;mitochondrion;nucleus;organelle;vesicle	35.2	28.2	23.3	38.8	23.3	35.2	Q9NX63	Q9NX63	MICOS complex subunit MIC19
CXADR	1.5233e+12	9.88051e+11	1.01276e+12	5.7763e+11	3.7953e+11	3.48987e+11	1.1747e+12	4.35382e+11	1.43194	0.0172447	7	7	7	5	4	7	actin cytoskeleton organization;actin cytoskeleton reorganization;actin filament-based process;anatomical structure development;anatomical structure homeostasis;biological adhesion;biological regulation;blood coagulation;cardiac muscle fiber development;cell activation;cell adhesion;cell chemotaxis;cell development;cell junction organization;cell migration;cell motility;cell-cell adhesion;cell-ce…	beta-catenin binding;binding;cell adhesion molecule binding;connexin binding;identical protein binding;integrin binding;PDZ domain binding;protein binding;protein complex binding;protein domain specific binding;receptor activity;receptor binding;viral receptor activity	acrosomal vesicle;adherens junction;anchoring junction;apicolateral plasma membrane;basolateral plasma membrane;cell body;cell junction;cell part;cell projection;cell projection part;cell-cell contact zone;cell-cell junction;cytoplasm;cytoplasmic membrane-bounded vesicle;cytoplasmic part;cytoplasmic vesicle;extracellular region;extracellular region part;extracellular space;filopodium;growth cone;…	anatomical structure development;biological adhesion;biological regulation;cell activation;cell adhesion;cell development;cell junction organization;cell motility;cellular component movement;cellular component organization;cellular process;coagulation;cytoskeleton organization;developmental process;establishment of localization;homeostatic process;immune system process;locomotion;mitochondrion or…	cell body;cell part;cell projection;cytoplasm;cytoplasmic membrane-bounded vesicle;extracellular region;extracellular space;filopodium;intracellular membrane-bounded organelle;intracellular organelle;macromolecular complex;membrane;neuron projection;nucleoplasm;organelle;plasma membrane;protein complex;site of polarized growth;synapse;vesicle	29.6	30.4	29.3	24.4	18.1	29.6	P78310;P78310-2;P78310-6;P78310-7;P78310-3	P78310;P78310-2;P78310-6;P78310-7	Coxsackievirus and adenovirus receptor
FERMT2	2.69391e+13	2.79685e+13	2.52438e+13	2.34127e+13	2.3857e+13	2.3387e+13	2.67171e+13	2.35522e+13	0.181901	0.0173545	31	29	26	27	28	29	anatomical structure morphogenesis;biological adhesion;biological regulation;cell adhesion;cell junction assembly;cell junction organization;cell morphogenesis;cell morphogenesis involved in differentiation;cell surface receptor linked signaling pathway;cell-matrix adhesion;cell-substrate adhesion;cell-substrate junction assembly;cellular component assembly;cellular component assembly at cellular…	binding;lipid binding;phosphatidylinositol binding;phosphatidylinositol-3,4,5-trisphosphate binding;phospholipid binding	actin filament bundle;actomyosin;adherens junction;anchoring junction;cell cortex;cell junction;cell part;cell projection membrane;cell projection part;cell surface;cell-substrate adherens junction;cell-substrate junction;contractile fiber part;cytoplasm;cytoplasmic part;cytoskeletal part;cytosol;extrinsic to internal side of plasma membrane;extrinsic to membrane;extrinsic to plasma membrane;fila…	anatomical structure morphogenesis;biological adhesion;biological regulation;cell adhesion;cell junction organization;cell morphogenesis;cellular component assembly;cellular component morphogenesis;cellular component organization;cellular localization;cellular membrane organization;cellular process;developmental process;localization;macromolecular complex assembly;membrane organization;protein co…	cell cortex;cell part;cell surface;cytoplasm;cytosol;intracellular membrane-bounded organelle;intracellular organelle;macromolecular complex;nucleoplasm;nucleus;organelle;protein complex	56.6	53.8	49.3	50.4	51.3	53.8	Q96AC1;Q96AC1-3;Q96AC1-2;Q9BQL6-4	Q96AC1;Q96AC1-3;Q96AC1-2	Fermitin family homolog 2
CMPK1	5.97437e+12	5.8866e+12	6.06345e+12	5.22878e+12	5.21208e+12	5.66144e+12	5.97481e+12	5.36744e+12	0.154659	0.0175246	14	13	13	14	14	13	2'-deoxyribonucleotide biosynthetic process;2'-deoxyribonucleotide metabolic process;benzene-containing compound metabolic process;biosynthetic process;carboxylic acid metabolic process;CDP biosynthetic process;CDP metabolic process;cellular aromatic compound metabolic process;cellular biosynthetic process;cellular ketone metabolic process;cellular metabolic process;cellular nitrogen compound bio…	adenyl nucleotide binding;adenyl ribonucleotide binding;ATP binding;binding;catalytic activity;cytidylate kinase activity;kinase activity;nucleobase-containing compound kinase activity;nucleoside diphosphate kinase activity;nucleoside kinase activity;nucleotide binding;nucleotide kinase activity;phosphotransferase activity, phosphate group as acceptor;purine nucleotide binding;purine ribonucleosi…	cell part;cytoplasm;cytoplasmic part;cytosol;extracellular membrane-bounded organelle;extracellular organelle;extracellular region part;extracellular vesicular exosome;intracellular membrane-bounded organelle;intracellular non-membrane-bounded organelle;intracellular organelle;intracellular organelle part;intracellular part;membrane-bounded organelle;membrane-bounded vesicle;non-membrane-bounded …	biosynthetic process;cellular aromatic compound metabolic process;cellular ketone metabolic process;cellular metabolic process;cellular nitrogen compound metabolic process;cellular process;heterocycle metabolic process;metabolic process;nitrogen compound metabolic process;nucleobase-containing compound metabolic process;nucleobase-containing small molecule interconversion;nucleobase-containing sm…	cell part;cytoplasm;cytosol;extracellular organelle;intracellular membrane-bounded organelle;intracellular non-membrane-bounded organelle;intracellular organelle;nucleolus;nucleoplasm;nucleus;organelle;vesicle	61.7	61.7	61.7	61.2	61.7	61.7	P30085;P30085-2	P30085;P30085-2	UMP-CMP kinase
PLEC	289535780664376	3.0557e+14	2.95947e+14	247368439738779	2.62691e+14	2.74398e+14	2.97017e+14	2.61486e+14	0.183815	0.0175248	190	192	187	183	189	190	apoptosis;cell death;cell junction assembly;cell junction organization;cell-substrate junction assembly;cellular component assembly;cellular component assembly at cellular level;cellular component disassembly;cellular component disassembly at cellular level;cellular component disassembly involved in apoptosis;cellular component organization;cellular component organization at cellular level;cellul…	ankyrin binding;binding;cytoskeletal protein binding;protein binding;structural constituent of muscle;structural molecule activity	adherens junction;anchoring junction;cell junction;cell part;cell-substrate adherens junction;cell-substrate junction;contractile fiber part;costamere;cytoplasm;cytoplasmic part;cytoskeleton;cytosol;extracellular membrane-bounded organelle;extracellular organelle;extracellular region part;extracellular vesicular exosome;focal adhesion;hemidesmosome;intermediate filament cytoskeleton;intracellular…	cell death;cell junction organization;cellular component assembly;cellular component disassembly;cellular component organization;cellular process;death;extracellular matrix organization;extracellular structure organization	cell part;cytoplasm;cytoskeleton;cytosol;extracellular organelle;intracellular non-membrane-bounded organelle;intracellular organelle;membrane;organelle;plasma membrane;vesicle	48.7	48.6	48	46.3	48.8	48.3	Q15149;Q15149-7;Q15149-8;Q15149-9;Q15149-5;Q15149-6	Q15149;Q15149-7;Q15149-8;Q15149-9;Q15149-5;Q15149-6	Plectin
PDPK1;PDPK2P	2.42896e+11	2.07542e+11	2.35388e+11	2.68254e+11	3.07395e+11	2.94222e+11	2.28609e+11	2.89957e+11	-0.342959	0.0175908	6	5	6	4	4	4	actin cytoskeleton organization;actin filament-based process;activation of immune response;activation of innate immune response;activation of protein kinase activity;activation of protein kinase B activity;anatomical structure development;antigen receptor-mediated signaling pathway;biological regulation;biosynthetic process;blood coagulation;calcium-mediated signaling;cell activation;cell communi…	3-phosphoinositide-dependent protein kinase activity;adenyl nucleotide binding;adenyl ribonucleotide binding;ATP binding;binding;catalytic activity;enzyme activator activity;enzyme binding;enzyme regulator activity;kinase activity;lipase activator activity;nucleotide binding;phospholipase activator activity;phospholipase binding;phosphotransferase activity, alcohol group as acceptor;protein bindi…	adherens junction;anchoring junction;cell junction;cell part;cell projection;cell-substrate adherens junction;cell-substrate junction;cytoplasm;cytoplasmic membrane-bounded vesicle;cytoplasmic part;cytoplasmic vesicle;cytosol;focal adhesion;intracellular membrane-bounded organelle;intracellular organelle;intracellular organelle part;intracellular part;membrane;membrane-bounded organelle;membrane-…	anatomical structure development;biological regulation;biosynthetic process;cell activation;cell communication;cell development;cell junction organization;cell motility;cell-cell signaling;cellular component assembly;cellular component movement;cellular component organization;cellular metabolic process;cellular nitrogen compound metabolic process;cellular process;coagulation;cytoskeleton organiza…	cell part;cell projection;cytoplasm;cytoplasmic membrane-bounded vesicle;cytosol;intracellular membrane-bounded organelle;intracellular organelle;membrane;nucleoplasm;organelle;plasma membrane;vesicle	16.6	14.7	17	7.7	8.1	12.8	O15530-3;O15530;O15530-2;O15530-5;Q6A1A2;O15530-4	O15530-3;O15530;O15530-2;O15530-5;Q6A1A2;O15530-4	3-phosphoinositide-dependent protein kinase 1;Putative 3-phosphoinositide-dependent protein kinase 2
IMPA1	1.12376e+12	1.23563e+12	9.54354e+11	5.71826e+11	7.08772e+11	8.0178e+11	1.10458e+12	6.94126e+11	0.670228	0.0177211	8	8	9	6	9	8	alcohol biosynthetic process;alcohol metabolic process;biological regulation;biosynthetic process;carbohydrate biosynthetic process;carbohydrate metabolic process;catabolic process;cellular biosynthetic process;cellular carbohydrate biosynthetic process;cellular carbohydrate metabolic process;cellular lipid metabolic process;cellular metabolic process;cellular process;cellular response to stimulu…	alkali metal ion binding;binding;catalytic activity;cation binding;hydrolase activity;hydrolase activity, acting on ester bonds;identical protein binding;inositol monophosphate phosphatase activity;inositol or phosphatidylinositol phosphatase activity;inositol phosphate phosphatase activity;ion binding;lithium ion binding;magnesium ion binding;manganese ion binding;metal ion binding;phosphatase a…	cell part;cytoplasm;cytoplasmic part;cytosol;extracellular membrane-bounded organelle;extracellular organelle;extracellular region part;extracellular vesicular exosome;intracellular part;membrane-bounded organelle;membrane-bounded vesicle;organelle;vesicle	alcohol metabolic process;biological regulation;biosynthetic process;carbohydrate metabolic process;catabolic process;cellular lipid metabolic process;cellular metabolic process;cellular process;lipid metabolic process;metabolic process;phosphorus metabolic process;primary metabolic process;response to stimulus;signal transduction;small molecule metabolic process	cell part;cytoplasm;cytosol;extracellular organelle;organelle;vesicle	31.4	31.4	37.5	28.5	40.4	31.4	P29218;P29218-3;P29218-2	P29218;P29218-3;P29218-2	Inositol monophosphatase 1
PKN1	4.5936e+11	4.42364e+11	5.20523e+11	5.68974e+11	5.69543e+11	6.17225e+11	4.74083e+11	5.85247e+11	-0.303908	0.017772	12	11	9	11	11	15	activation of JUN kinase activity;activation of MAPK activity;ameboidal cell migration;biological regulation;biosynthetic process;cell migration;cell motility;cellular biosynthetic process;cellular component movement;cellular component organization;cellular component organization at cellular level;cellular component organization or biogenesis;cellular component organization or biogenesis at cellu…	adenyl nucleotide binding;adenyl ribonucleotide binding;androgen receptor binding;ATP binding;binding;catalytic activity;chromatin binding;enzyme binding;GTPase binding;GTP-Rho binding;histone binding;histone deacetylase binding;histone kinase activity;histone kinase activity (H3-T11 specific);histone threonine kinase activity;hormone receptor binding;kinase activity;kinase binding;ligand-depende…	cell division site part;cell part;cleavage furrow;cytoplasm;cytoplasmic membrane-bounded vesicle;cytoplasmic part;cytoplasmic vesicle;cytosol;endosome;intracellular membrane-bounded organelle;intracellular organelle;intracellular organelle part;intracellular part;membrane;membrane-bounded organelle;membrane-bounded vesicle;midbody;nuclear part;nucleoplasm;nucleus;organelle;organelle part;plasma m…	biological regulation;biosynthetic process;cell motility;cellular component movement;cellular component organization;cellular metabolic process;cellular nitrogen compound metabolic process;cellular process;chromatin modification;chromatin organization;chromosome organization;histone modification;locomotion;macromolecule metabolic process;macromolecule modification;metabolic process;nitrogen compo…	cell part;cytoplasm;cytoplasmic membrane-bounded vesicle;cytosol;endosome;intracellular membrane-bounded organelle;intracellular organelle;membrane;midbody;nucleoplasm;nucleus;organelle;plasma membrane;vesicle	21.2	17	13.2	16.1	15.9	23.7	Q16512;Q16512-2;Q16512-3;Q6P5Z2	Q16512;Q16512-2;Q16512-3	Serine/threonine-protein kinase N1
CD2BP2	1.01479e+12	1.11069e+12	1.16448e+12	7.79252e+11	8.89477e+11	9.16016e+11	1.09665e+12	8.61582e+11	0.348047	0.0178361	8	8	7	5	5	6	assembly of spliceosomal tri-snRNP;biological regulation;cellular component assembly;cellular component assembly at cellular level;cellular component organization;cellular component organization at cellular level;cellular component organization or biogenesis;cellular component organization or biogenesis at cellular level;cellular macromolecular complex assembly;cellular macromolecular complex sub…	binding;ribonucleoprotein binding	cell part;cytoplasm;intracellular membrane-bounded organelle;intracellular organelle;intracellular organelle part;intracellular part;macromolecular complex;membrane-bounded organelle;nuclear part;nucleoplasm;nucleus;organelle;organelle part;ribonucleoprotein complex;small nuclear ribonucleoprotein complex;U5 snRNP	biological regulation;cellular component assembly;cellular component organization;cellular macromolecular complex assembly;cellular metabolic process;cellular nitrogen compound metabolic process;cellular process;macromolecular complex assembly;macromolecule metabolic process;metabolic process;mRNA metabolic process;mRNA processing;nitrogen compound metabolic process;nucleobase-containing compound…	cell part;cytoplasm;intracellular membrane-bounded organelle;intracellular organelle;macromolecular complex;nucleoplasm;nucleus;organelle;ribonucleoprotein complex;small nuclear ribonucleoprotein complex	40.5	40.5	38.1	31.4	31.4	34.3	O95400	O95400	CD2 antigen cytoplasmic tail-binding protein 2
NOTCH2	5.04743e+12	5.49907e+12	5.5305e+12	4.44633e+12	4.50496e+12	4.83306e+12	5.359e+12	4.59478e+12	0.221968	0.0178693	30	30	29	30	28	32	anatomical structure development;anatomical structure morphogenesis;apoptosis;appendage morphogenesis;atrial septum morphogenesis;biological regulation;biosynthetic process;blood vessel development;bone remodeling;cardiac septum morphogenesis;cell activation;cell cycle arrest;cell cycle process;cell death;cell differentiation;cell fate determination;cell growth;cell surface receptor linked signal…	binding;calcium ion binding;cation binding;ion binding;metal ion binding;receptor activity	cell part;cell projection;cell surface;cilium;cytoplasmic part;endoplasmic reticulum membrane;endoplasmic reticulum part;extracellular region;Golgi apparatus part;Golgi membrane;integral to membrane;integral to plasma membrane;intracellular membrane-bounded organelle;intracellular organelle;intracellular organelle part;intracellular part;intrinsic to membrane;intrinsic to plasma membrane;macromol…	anatomical structure development;anatomical structure morphogenesis;biological regulation;biosynthetic process;cell activation;cell death;cell differentiation;cell growth;cellular metabolic process;cellular nitrogen compound metabolic process;cellular process;death;developmental process;embryo development;establishment of localization;growth;immune system process;macromolecule metabolic process;m…	cell part;cell projection;cell surface;cilium;extracellular region;intracellular membrane-bounded organelle;intracellular organelle;macromolecular complex;membrane;nucleoplasm;nucleus;organelle;plasma membrane;protein complex;receptor complex	21.2	20.8	20.2	21.7	19.6	21.9	Q04721;P0DPK4;P0DPK3-2;P0DPK3;Q7Z3S9-2;Q7Z3S9;Q7Z3S9-3	Q04721	Neurogenic locus notch homolog protein 2;Notch 2 extracellular truncation;Notch 2 intracellular domain
GGA1	6.92518e+11	7.50571e+11	6.83163e+11	4.35953e+11	4.97619e+11	5.96652e+11	7.08751e+11	5.10075e+11	0.47457	0.0179911	6	6	6	3	4	6	biological regulation;cellular process;establishment of localization;establishment of localization in cell;establishment of protein localization;intracellular protein transport;intracellular transport;positive regulation of biological process;positive regulation of catabolic process;positive regulation of macromolecule metabolic process;positive regulation of metabolic process;positive regulation…		AP-type membrane coat adaptor complex;cell part;clathrin adaptor complex;cytoplasmic part;endosomal part;endosome membrane;Golgi apparatus;intracellular membrane-bounded organelle;intracellular organelle;intracellular organelle part;intracellular part;macromolecular complex;membrane;membrane part;membrane-bounded organelle;nuclear part;nucleoplasm;organelle;organelle membrane;organelle part;prote…	biological regulation;cellular process;establishment of localization;protein transport;transport;vesicle-mediated transport	AP-type membrane coat adaptor complex;cell part;Golgi apparatus;intracellular membrane-bounded organelle;intracellular organelle;macromolecular complex;membrane;nucleoplasm;organelle;protein complex	20.8	20.8	20.8	13.1	17.8	20.8	Q9UJY5;Q9UJY5-4;Q9UJY5-3;Q9UJY5-6;Q9UJY5-2	Q9UJY5;Q9UJY5-4;Q9UJY5-3;Q9UJY5-6;Q9UJY5-2	ADP-ribosylation factor-binding protein GGA1
HYPK	2.96941e+11	3.12103e+11	3.23447e+11	3.42967e+11	3.6677e+11	3.46345e+11	3.1083e+11	3.52027e+11	-0.179559	0.0182337	4	3	4	3	5	1			cell part;cytoplasm;intracellular membrane-bounded organelle;intracellular organelle;intracellular part;membrane-bounded organelle;nucleus;organelle		cell part;cytoplasm;intracellular membrane-bounded organelle;intracellular organelle;nucleus;organelle	31.8	25.6	37.2	31	43.4	13.2	Q9NX55;Q9NX55-3	Q9NX55	Huntingtin-interacting protein K
TXNDC15	1.9384e+11	2.02195e+11	1.62006e+11	1.09195e+11	1.41873e+11	1.28706e+11	1.86014e+11	1.26592e+11	0.555229	0.0185299	3	4	4	3	3	3	biological regulation;cell redox homeostasis;cellular homeostasis;cellular process;homeostatic process;regulation of biological process;regulation of biological quality;regulation of cellular process		cell part;integral to membrane;intrinsic to membrane;membrane part	biological regulation;cellular homeostasis;cellular process;homeostatic process	cell part	15.6	24.4	24.4	18.6	18.6	19.2	Q96J42;Q96J42-2	Q96J42;Q96J42-2	Thioredoxin domain-containing protein 15
TSPAN14	5.38094e+11	6.02347e+11	6.86519e+11	1.0632e+12	1.06415e+12	8.05477e+11	6.08987e+11	9.77608e+11	-0.682845	0.0185885	5	5	4	6	5	5	biological regulation;establishment of localization;establishment of protein localization;establishment of protein localization in membrane;establishment of protein localization in plasma membrane;macromolecule metabolic process;metabolic process;positive regulation of biological process;positive regulation of cell communication;positive regulation of cellular process;positive regulation of Notch…	binding;enzyme binding;protein binding	cell part;cell surface;integral to membrane;intrinsic to membrane;membrane;membrane part;plasma membrane	biological regulation;establishment of localization;macromolecule metabolic process;metabolic process;primary metabolic process;protein maturation;protein metabolic process	cell part;cell surface;membrane;plasma membrane	20	20.7	16.3	24.4	21.5	20	Q8NG11;Q8NG11-2;Q8NG11-3	Q8NG11;Q8NG11-2;Q8NG11-3	Tetraspanin-14
PRKAR2A	4.43523e+12	4.269e+12	4.52935e+12	4.01236e+12	4.14863e+12	3.92544e+12	4.41119e+12	4.02881e+12	0.130815	0.0187539	15	16	13	12	14	16	activation of phospholipase C activity;activation of protein kinase A activity;activation of protein kinase activity;biological regulation;blood coagulation;cell surface receptor linked signaling pathway;cellular metabolic process;cellular process;cellular response to chemical stimulus;cellular response to endogenous stimulus;cellular response to fibroblast growth factor stimulus;cellular respons…	adenyl nucleotide binding;adenyl ribonucleotide binding;AMP binding;binding;cAMP binding;cAMP-dependent protein kinase inhibitor activity;cAMP-dependent protein kinase regulator activity;cyclic nucleotide binding;enzyme binding;enzyme inhibitor activity;enzyme regulator activity;kinase binding;kinase inhibitor activity;kinase regulator activity;nucleotide binding;protein binding;protein kinase A …	adherens junction;AMP-activated protein kinase complex;anchoring junction;cAMP-dependent protein kinase complex;cell junction;cell part;cell-substrate adherens junction;cell-substrate junction;centrosome;cytoplasm;cytoplasmic part;cytoskeletal part;cytosol;extracellular membrane-bounded organelle;extracellular organelle;extracellular region part;extracellular vesicular exosome;focal adhesion;intr…	biological regulation;cellular metabolic process;cellular process;coagulation;energy reserve metabolic process;establishment of localization;fluid transport;generation of precursor metabolites and energy;homeostatic process;immune system process;metabolic process;multicellular organismal process;regulation of body fluid levels;regulation of protein modification process;regulation of transport;res…	cell part;centrosome;cytoplasm;cytosol;extracellular organelle;intracellular non-membrane-bounded organelle;intracellular organelle;macromolecular complex;membrane;microtubule organizing center;organelle;plasma membrane;protein complex;vesicle	57.9	60.7	50.5	42.1	53.1	61.3	P13861-2;P13861	P13861-2;P13861	cAMP-dependent protein kinase type II-alpha regulatory subunit
ING5	2.99472e+10	2.49241e+10	2.64151e+10	2.19471e+10	1.69443e+10	1.81784e+10	2.70954e+10	1.90233e+10	0.510284	0.0188961	3	3	2	1	1	1	biological regulation;biosynthetic process;cellular biosynthetic process;cellular component organization;cellular component organization at cellular level;cellular component organization or biogenesis;cellular component organization or biogenesis at cellular level;cellular macromolecule biosynthetic process;cellular macromolecule metabolic process;cellular metabolic process;cellular nitrogen comp…	binding;cation binding;chromatin binding;histone binding;ion binding;metal ion binding;methylated histone residue binding;protein binding;transition metal ion binding;zinc ion binding	cell part;H3 histone acetyltransferase complex;histone acetyltransferase complex;intracellular membrane-bounded organelle;intracellular organelle;intracellular organelle part;intracellular part;macromolecular complex;membrane-bounded organelle;MOZ/MORF histone acetyltransferase complex;nuclear part;nucleoplasm;nucleoplasm part;nucleus;organelle;organelle part;protein complex	biological regulation;biosynthetic process;cellular component organization;cellular metabolic process;cellular nitrogen compound metabolic process;cellular process;chromatin modification;chromatin organization;chromosome organization;DNA metabolic process;DNA replication;histone modification;macromolecule metabolic process;macromolecule modification;metabolic process;nitrogen compound metabolic p…	cell part;intracellular membrane-bounded organelle;intracellular organelle;macromolecular complex;nucleoplasm;nucleus;organelle;protein complex	22.6	22.6	15.5	5.8	5.8	5.8	Q8WYH8-2;Q8WYH8	Q8WYH8-2;Q8WYH8	Inhibitor of growth protein 5
CAP1	4.60641e+10	5.90706e+10	4.91282e+10	3.69267e+10	3.67315e+10	3.53725e+10	5.1421e+10	3.63435e+10	0.500659	0.0189205	1	1	1	1	1	1	actin cytoskeleton organization;actin filament-based process;activation of adenylate cyclase activity;ameboidal cell migration;axon guidance;biological regulation;blood coagulation;cell activation;cell migration;cell motility;cellular component movement;cellular component organization;cellular component organization at cellular level;cellular component organization or biogenesis;cellular componen…		adherens junction;anchoring junction;cell cortex part;cell junction;cell part;cell-substrate adherens junction;cell-substrate junction;cortical actin cytoskeleton;cortical cytoskeleton;cytoplasmic part;cytoskeletal part;cytoskeleton;extracellular membrane-bounded organelle;extracellular organelle;extracellular region part;extracellular vesicular exosome;focal adhesion;intracellular non-membrane-b…	biological regulation;cell activation;cell motility;cellular component movement;cellular component organization;cellular membrane organization;cellular process;coagulation;cytoskeleton organization;endocytosis;establishment of localization;establishment or maintenance of cell polarity;exocytosis;locomotion;membrane invagination;membrane organization;multicellular organismal process;organelle orga…	cell part;cytoskeleton;extracellular organelle;intracellular non-membrane-bounded organelle;intracellular organelle;membrane;organelle;plasma membrane;vesicle	57	54.9	56.8	57	59.9	56.1	Q01518-2	Q01518-2	Adenylyl cyclase-associated protein 1
GORASP2	9.1932e+11	9.18493e+11	8.99945e+11	8.85218e+11	8.49998e+11	8.65437e+11	9.12586e+11	8.66884e+11	0.0741212	0.018943	6	5	4	4	4	4	cell cycle;cellular component organization;cellular component organization at cellular level;cellular component organization or biogenesis;cellular component organization or biogenesis at cellular level;cellular process;mitotic cell cycle;organelle organization		cell part;cytoplasmic part;Golgi apparatus;Golgi apparatus part;Golgi membrane;intracellular membrane-bounded organelle;intracellular organelle;intracellular organelle part;intracellular part;membrane;membrane-bounded organelle;organelle;organelle membrane;organelle part	cell cycle;cellular component organization;cellular process;mitotic cell cycle;organelle organization	cell part;Golgi apparatus;intracellular membrane-bounded organelle;intracellular organelle;membrane;organelle	29.2	27.3	21.1	21.1	21.1	21.1	Q9H8Y8-2;Q9H8Y8;Q9H8Y8-3	Q9H8Y8-2;Q9H8Y8;Q9H8Y8-3	Golgi reassembly-stacking protein 2
NEU1	9.98181e+11	1.07141e+12	1.21189e+12	8.83185e+11	8.33334e+11	8.16751e+11	1.09383e+12	8.44423e+11	0.373347	0.0192659	10	10	6	8	8	10	biosynthetic process;carbohydrate biosynthetic process;carbohydrate catabolic process;carbohydrate metabolic process;catabolic process;cellular carbohydrate metabolic process;cellular lipid metabolic process;cellular macromolecule metabolic process;cellular metabolic process;cellular process;cellular protein metabolic process;dolichol-linked oligosaccharide biosynthetic process;glycolipid metabol…	alpha-sialidase activity;catalytic activity;exo-alpha-sialidase activity;hydrolase activity;hydrolase activity, acting on glycosyl bonds;hydrolase activity, hydrolyzing O-glycosyl compounds	cell junction;cell part;cytoplasmic membrane-bounded vesicle;cytoplasmic part;cytoplasmic vesicle;extracellular membrane-bounded organelle;extracellular organelle;extracellular region part;extracellular vesicular exosome;intracellular membrane-bounded organelle;intracellular organelle;intracellular organelle lumen;intracellular organelle part;intracellular part;lysosomal lumen;lysosomal membrane;…	biosynthetic process;carbohydrate metabolic process;catabolic process;cellular lipid metabolic process;cellular metabolic process;cellular process;lipid metabolic process;macromolecule metabolic process;macromolecule modification;metabolic process;oligosaccharide metabolic process;peptidyl-amino acid modification;primary metabolic process;protein glycosylation;protein metabolic process;protein mo…	cell part;cytoplasmic membrane-bounded vesicle;extracellular organelle;intracellular membrane-bounded organelle;intracellular organelle;lysosome;membrane;organelle;plasma membrane;vacuole;vesicle	30.4	30.4	19	24.1	23.1	30.4	Q99519	Q99519	Sialidase-1
IPO7	6.63656e+13	6.3706e+13	6.26635e+13	5.92093e+13	6.04719e+13	5.98582e+13	6.4245e+13	5.98465e+13	0.102318	0.0192862	37	36	37	32	37	38	biological regulation;cellular process;cellular response to stimulus;defense response;establishment of localization;establishment of localization in cell;establishment of protein localization;immune response;immune system process;innate immune response;intracellular protein transport;intracellular transport;nuclear import;nuclear transport;nucleocytoplasmic transport;protein import;protein import…	binding;enzyme binding;enzyme regulator activity;GTPase binding;GTPase regulator activity;nucleoside-triphosphatase regulator activity;protein binding;Ran GTPase binding;Ras GTPase binding;small GTPase binding;transporter activity	cell part;cytoplasm;intracellular organelle part;intracellular part;macromolecular complex;membrane;membrane part;nuclear part;nuclear pore;nucleoplasm;organelle part;pore complex;protein complex	biological regulation;cellular process;establishment of localization;immune system process;nuclear transport;nucleocytoplasmic transport;protein targeting;protein transport;response to stimulus;response to stress;signal transduction;transport;viral reproduction	cell part;cytoplasm;macromolecular complex;membrane;nuclear pore;nucleoplasm;protein complex	48.7	49.8	48.6	45.6	48.7	49.3	O95373	O95373	Importin-7
SNRK	3.68818e+09	8.66363e+09	4.74995e+09	0	0	0	5.70059e+09	0	#DIV/0!	0.0196384	1	1	1	NaN	NaN	1	biological regulation;cell differentiation;cellular developmental process;cellular macromolecule metabolic process;cellular metabolic process;cellular process;cellular protein metabolic process;cellular response to stimulus;developmental process;intracellular signal transduction;macromolecule metabolic process;macromolecule modification;metabolic process;myeloid cell differentiation;phosphate-con…	adenyl nucleotide binding;adenyl ribonucleotide binding;ATP binding;binding;catalytic activity;cation binding;ion binding;kinase activity;magnesium ion binding;metal ion binding;nucleotide binding;phosphotransferase activity, alcohol group as acceptor;protein kinase activity;protein serine/threonine kinase activity;purine nucleotide binding;purine ribonucleoside triphosphate binding;purine ribonu…	cell part;cytoplasm;intracellular membrane-bounded organelle;intracellular organelle;intracellular part;membrane-bounded organelle;nucleus;organelle	biological regulation;cell differentiation;cellular metabolic process;cellular process;developmental process;macromolecule metabolic process;macromolecule modification;metabolic process;phosphorus metabolic process;primary metabolic process;protein metabolic process;protein modification process;protein phosphorylation;response to stimulus;signal transduction	cell part;cytoplasm;intracellular membrane-bounded organelle;intracellular organelle;nucleus;organelle	2.6	2.6	2.6	0	0	1.7	Q9NRH2	Q9NRH2	SNF-related serine/threonine-protein kinase
CAMK1	1.61731e+11	2.19189e+11	1.40027e+11	8.0474e+10	8.66203e+10	8.60591e+10	1.73649e+11	8.43845e+10	1.04112	0.0196587	3	4	5	3	5	2	biological regulation;cell cycle;cellular macromolecule metabolic process;cellular metabolic process;cellular process;cellular protein metabolic process;cellular response to stimulus;establishment of localization;establishment of localization in cell;intracellular transport;macromolecule metabolic process;macromolecule modification;metabolic process;negative regulation of binding;negative regulat…	adenyl nucleotide binding;adenyl ribonucleotide binding;ATP binding;binding;calmodulin-dependent protein kinase activity;catalytic activity;kinase activity;nucleotide binding;phosphotransferase activity, alcohol group as acceptor;protein kinase activity;protein serine/threonine kinase activity;purine nucleotide binding;purine ribonucleoside triphosphate binding;purine ribonucleotide binding;ribon…	cell part;cytoplasm;intracellular membrane-bounded organelle;intracellular organelle;intracellular part;membrane-bounded organelle;nucleus;organelle	biological regulation;cell cycle;cellular metabolic process;cellular process;establishment of localization;macromolecule metabolic process;macromolecule modification;metabolic process;nuclear transport;nucleocytoplasmic transport;phosphorus metabolic process;primary metabolic process;protein metabolic process;protein modification process;protein phosphorylation;regulation of protein modification …	cell part;cytoplasm;intracellular membrane-bounded organelle;intracellular organelle;nucleus;organelle	11.1	20.5	22.7	11.1	21.4	6.2	Q14012	Q14012	Calcium/calmodulin-dependent protein kinase type 1
SPAG7	1.61634e+11	1.62055e+11	1.88469e+11	2.39663e+11	2.17747e+11	2.0558e+11	1.70719e+11	2.20997e+11	-0.372399	0.0196712	5	3	4	5	4	4		binding;nucleic acid binding	cell part;intracellular membrane-bounded organelle;intracellular organelle;intracellular part;membrane-bounded organelle;nucleus;organelle		cell part;intracellular membrane-bounded organelle;intracellular organelle;nucleus;organelle	34.8	18.9	29.1	33.5	24.7	24.7	O75391	O75391	Sperm-associated antigen 7
TYMS	1.60734e+12	1.77603e+12	1.73617e+12	1.93998e+12	2.00066e+12	2.1823e+12	1.70651e+12	2.04098e+12	-0.258214	0.0196841	9	9	10	7	8	9	2'-deoxyribonucleotide biosynthetic process;2'-deoxyribonucleotide metabolic process;aging;anatomical structure development;anatomical structure morphogenesis;biological regulation;biosynthetic process;cartilage development;cell cycle;cell cycle process;cell maturation;cellular aromatic compound metabolic process;cellular biosynthetic process;cellular developmental process;cellular metabolic proc…	5,10-methylenetetrahydrofolate-dependent methyltransferase activity;amine binding;amino acid binding;binding;carboxylic acid binding;catalytic activity;cofactor binding;drug binding;folic acid binding;methyltransferase activity;mRNA binding;nucleic acid binding;nucleotide binding;RNA binding;thymidylate synthase activity;transferase activity;transferase activity, transferring one-carbon groups;vi…	cell part;cytoplasm;cytoplasmic part;cytosol;intracellular membrane-bounded organelle;intracellular non-membrane-bounded organelle;intracellular organelle;intracellular organelle lumen;intracellular organelle part;intracellular part;membrane;membrane-bounded organelle;membrane-enclosed lumen;mitochondrial inner membrane;mitochondrial matrix;mitochondrial membrane;mitochondrial part;mitochondrion;…	aging;anatomical structure development;anatomical structure morphogenesis;biological regulation;biosynthetic process;cell cycle;cell maturation;cellular aromatic compound metabolic process;cellular metabolic process;cellular nitrogen compound metabolic process;cellular process;cofactor metabolic process;developmental maturation;developmental process;growth;heterocycle metabolic process;interspeci…	cell part;cytoplasm;cytosol;intracellular membrane-bounded organelle;intracellular non-membrane-bounded organelle;intracellular organelle;membrane;mitochondrion;nucleolus;nucleoplasm;nucleus;organelle	43.5	41.5	36.4	36.1	40.6	41.5	P04818;P04818-2;P04818-3	P04818;P04818-2	Thymidylate synthase
SMC2	2.42758e+13	2.61246e+13	2.52387e+13	2.80217e+13	2.69337e+13	2.77595e+13	2.5213e+13	2.75716e+13	-0.129015	0.019693	43	43	45	37	39	42	cell cycle;cell cycle process;cell division;cellular component organization;cellular component organization at cellular level;cellular component organization or biogenesis;cellular component organization or biogenesis at cellular level;cellular macromolecular complex subunit organization;cellular macromolecule metabolic process;cellular metabolic process;cellular nitrogen compound metabolic proce…	adenyl nucleotide binding;adenyl ribonucleotide binding;ATP binding;binding;nucleotide binding;protein binding;protein dimerization activity;protein heterodimerization activity;purine nucleotide binding;purine ribonucleoside triphosphate binding;purine ribonucleotide binding;ribonucleotide binding	cell part;chromosomal part;chromosome;condensed chromosome;condensin complex;cytoplasm;cytoplasmic part;cytosol;extracellular membrane-bounded organelle;extracellular organelle;extracellular region part;extracellular vesicular exosome;intracellular membrane-bounded organelle;intracellular non-membrane-bounded organelle;intracellular organelle;intracellular organelle part;intracellular part;macrom…	cell cycle;cell division;cellular component organization;cellular metabolic process;cellular nitrogen compound metabolic process;cellular process;chromosome organization;chromosome segregation;DNA metabolic process;DNA packaging;macromolecule metabolic process;metabolic process;mitotic cell cycle;nitrogen compound metabolic process;nucleobase-containing compound metabolic process;organelle organi…	cell part;chromosome;condensin complex;cytoplasm;cytosol;extracellular organelle;intracellular membrane-bounded organelle;intracellular non-membrane-bounded organelle;intracellular organelle;macromolecular complex;nuclear chromosome;nucleoplasm;nucleus;organelle;protein complex;vesicle	42.3	41.5	41.4	36.4	34.5	40.7	O95347;O95347-2	O95347;O95347-2	Structural maintenance of chromosomes protein 2
GLS	2.27955e+12	2.43483e+12	2.53218e+12	2.79765e+12	2.69684e+12	2.9653e+12	2.41552e+12	2.81993e+12	-0.223324	0.0197017	17	14	17	15	13	17	amine biosynthetic process;amine catabolic process;amine metabolic process;behavior;behavioral interaction between organisms;biological regulation;biosynthetic process;carboxylic acid biosynthetic process;carboxylic acid catabolic process;carboxylic acid metabolic process;catabolic process;cell communication;cell-cell signaling;cellular amine metabolic process;cellular amino acid biosynthetic pro…	catalytic activity;glutaminase activity;hydrolase activity;hydrolase activity, acting on carbon-nitrogen (but not peptide) bonds;hydrolase activity, acting on carbon-nitrogen (but not peptide) bonds, in linear amides	cell part;cytoplasmic part;cytosol;intracellular membrane-bounded organelle;intracellular organelle;intracellular organelle lumen;intracellular organelle part;intracellular part;membrane-bounded organelle;membrane-enclosed lumen;mitochondrial matrix;mitochondrial part;mitochondrion;organelle;organelle lumen;organelle part	amine metabolic process;behavior;behavioral interaction between organisms;biological regulation;biosynthetic process;catabolic process;cell communication;cell-cell signaling;cellular amino acid metabolic process;cellular component assembly;cellular component organization;cellular ketone metabolic process;cellular metabolic process;cellular nitrogen compound metabolic process;cellular process;esta…	cell part;cytosol;intracellular membrane-bounded organelle;intracellular organelle;mitochondrion;organelle	39	29.1	40.2	30.2	30	39.2	O94925;O94925-2;Q9UI32	O94925	Glutaminase kidney isoform, mitochondrial
RAP1GDS1	1.33963e+13	1.3535e+13	1.24682e+13	1.19865e+13	1.09943e+13	1.14419e+13	1.31332e+13	1.14742e+13	0.194818	0.0197392	19	20	17	21	20	20	actin cytoskeleton organization;actin filament-based process;biological regulation;calcium ion homeostasis;cation homeostasis;cellular calcium ion homeostasis;cellular cation homeostasis;cellular chemical homeostasis;cellular component assembly;cellular component assembly at cellular level;cellular component organization;cellular component organization at cellular level;cellular component organiz…	enzyme activator activity;enzyme regulator activity;GTPase activator activity;GTPase regulator activity;nucleoside-triphosphatase regulator activity	cell part;cytoplasmic part;cytosol;endoplasmic reticulum;extracellular membrane-bounded organelle;extracellular organelle;extracellular region part;extracellular vesicular exosome;intracellular membrane-bounded organelle;intracellular organelle;intracellular part;membrane-bounded organelle;membrane-bounded vesicle;mitochondrion;organelle;vesicle	biological regulation;cellular component assembly;cellular component organization;cellular homeostasis;cellular ion homeostasis;cellular macromolecular complex assembly;cellular process;circulatory system process;cytoskeleton organization;homeostatic process;macromolecular complex assembly;multicellular organismal process;muscle contraction;organelle organization;protein complex assembly	cell part;cytosol;endoplasmic reticulum;extracellular organelle;intracellular membrane-bounded organelle;intracellular organelle;mitochondrion;organelle;vesicle	42.2	46.3	37.6	47.9	46	46.3	P52306-4	P52306-4	Rap1 GTPase-GDP dissociation stimulator 1
LGR4	1.57772e+12	1.66093e+12	1.11269e+12	7.63211e+11	6.57822e+11	8.79483e+11	1.45045e+12	7.66839e+11	0.919502	0.0199112	8	8	7	5	4	7	anatomical structure development;anatomical structure morphogenesis;biological regulation;biomineral tissue development;bone mineralization;bone remodeling;canonical Wnt receptor signaling pathway;canonical Wnt receptor signaling pathway involved in metanephric kidney development;cell communication;cell differentiation;cell differentiation involved in kidney development;cell differentiation invol…	G-protein coupled receptor activity;molecular transducer activity;receptor activity;signal transducer activity;signaling receptor activity;transmembrane signaling receptor activity	cell part;integral to membrane;integral to plasma membrane;intrinsic to membrane;intrinsic to plasma membrane;membrane;membrane part;plasma membrane;plasma membrane part	anatomical structure development;anatomical structure morphogenesis;biological regulation;cell communication;cell differentiation;cell proliferation;cell-cell signaling;cellular process;developmental process;immune system process;multicellular organismal process;regulation of transport;response to stimulus;response to stress;rhythmic process;signal transduction;signaling;tissue remodeling	cell part;membrane;plasma membrane	12.7	12.7	11.3	6.9	8.1	9.4	Q9BXB1-2;Q9BXB1	Q9BXB1-2;Q9BXB1	Leucine-rich repeat-containing G-protein coupled receptor 4
CTSA	3.14988e+11	2.86499e+11	2.87446e+11	3.61273e+11	3.28992e+11	3.65233e+11	2.96311e+11	3.51833e+11	-0.247778	0.0199172	5	7	7	4	6	7	biological regulation;biosynthetic process;carbohydrate biosynthetic process;carbohydrate metabolic process;cellular carbohydrate metabolic process;cellular lipid metabolic process;cellular macromolecule metabolic process;cellular metabolic process;cellular process;cellular protein metabolic process;dolichol-linked oligosaccharide biosynthetic process;establishment of localization;establishment o…	carboxypeptidase activity;catalytic activity;enzyme activator activity;enzyme regulator activity;exopeptidase activity;hydrolase activity;peptidase activity;peptidase activity, acting on L-amino acid peptides;serine hydrolase activity;serine-type carboxypeptidase activity;serine-type exopeptidase activity;serine-type peptidase activity	cell part;cytoplasmic part;endoplasmic reticulum;extracellular membrane-bounded organelle;extracellular organelle;extracellular region part;extracellular vesicular exosome;intracellular membrane-bounded organelle;intracellular organelle;intracellular organelle lumen;intracellular organelle part;intracellular part;lysosomal lumen;lysosome;lytic vacuole;membrane;membrane-bounded organelle;membrane-…	biological regulation;biosynthetic process;carbohydrate metabolic process;cellular lipid metabolic process;cellular metabolic process;cellular process;establishment of localization;lipid metabolic process;macromolecule metabolic process;macromolecule modification;metabolic process;oligosaccharide metabolic process;peptidyl-amino acid modification;primary metabolic process;protein glycosylation;pr…	cell part;endoplasmic reticulum;extracellular organelle;intracellular membrane-bounded organelle;intracellular organelle;lysosome;membrane;nucleoplasm;organelle;vacuole;vesicle	14.5	20.3	20.3	12.7	18.4	20.3	P10619-2;P10619	P10619-2;P10619	Lysosomal protective protein;Lysosomal protective protein 32 kDa chain;Lysosomal protective protein 20 kDa chain
PUM1	2.47008e+10	2.20395e+10	1.9316e+10	1.6569e+10	1.05786e+10	1.24564e+10	2.20187e+10	1.32013e+10	0.738048	0.0200464	1	1	1	1	1	1	biological regulation;cellular component organization;cellular component organization or biogenesis;cellular process;establishment of localization;establishment of localization in cell;Golgi vesicle transport;intracellular transport;membrane organization;post-Golgi vesicle-mediated transport;posttranscriptional regulation of gene expression;regulation of biological process;regulation of biosynthe…		cell part;cytoplasmic part;cytosol;intracellular part	biological regulation;cellular component organization;cellular process;establishment of localization;Golgi vesicle transport;membrane organization;regulation of translation;transport;vesicle-mediated transport	cell part;cytosol	18	17.1	15.9	14.2	14	16.3	Q14671;Q14671-4	Q14671;Q14671-4	Pumilio homolog 1
PSAP	8.86738e+12	9.45533e+12	8.20365e+12	7.20935e+12	7.41555e+12	7.62536e+12	8.84212e+12	7.41675e+12	0.253605	0.020097	18	18	18	15	16	18	biological regulation;blood coagulation;cell activation;cell differentiation;cellular developmental process;cellular lipid metabolic process;cellular metabolic process;cellular process;cellular process involved in reproduction;cellular response to chemical stimulus;cellular response to organic substance;cellular response to stimulus;coagulation;developmental growth;developmental process;developme…	binding;enzyme activator activity;enzyme regulator activity;lipid binding	cell part;cytoplasmic part;extracellular membrane-bounded organelle;extracellular organelle;extracellular region;extracellular region part;extracellular space;extracellular vesicular exosome;Golgi apparatus;integral to membrane;intracellular membrane-bounded organelle;intracellular non-membrane-bounded organelle;intracellular organelle;intracellular organelle lumen;intracellular organelle part;in…	biological regulation;cell activation;cell differentiation;cellular lipid metabolic process;cellular metabolic process;cellular process;coagulation;developmental process;establishment of localization;exocytosis;growth;lipid metabolic process;lipid transport;metabolic process;multicellular organismal process;primary metabolic process;regulation of body fluid levels;response to chemical stimulus;re…	cell part;extracellular organelle;extracellular region;extracellular space;Golgi apparatus;intracellular membrane-bounded organelle;intracellular non-membrane-bounded organelle;intracellular organelle;membrane;mitochondrion;nucleolus;nucleoplasm;organelle;vesicle	41	41	41	35.9	37.2	38.4	P07602;P07602-2;P07602-3	P07602;P07602-2;P07602-3	Prosaposin;Saposin-A;Saposin-B-Val;Saposin-B;Saposin-C;Saposin-D
FER	6.74127e+10	1.05344e+11	6.8411e+10	3.55533e+10	3.22086e+10	3.29514e+10	8.03894e+10	3.35711e+10	1.25978	0.0201403	4	2	6	4	5	2	actin cytoskeleton organization;actin cytoskeleton reorganization;actin filament-based process;anatomical structure morphogenesis;biological adhesion;biological regulation;cell adhesion;cell adhesion mediated by integrin;cell communication;cell cycle;cell differentiation;cell migration;cell morphogenesis;cell morphogenesis involved in differentiation;cell motility;cell proliferation;cell surface …	adenyl nucleotide binding;adenyl ribonucleotide binding;ATP binding;binding;catalytic activity;epidermal growth factor receptor binding;growth factor receptor binding;kinase activity;lipid binding;non-membrane spanning protein tyrosine kinase activity;nucleotide binding;phosphotransferase activity, alcohol group as acceptor;protein binding;protein kinase activity;protein tyrosine kinase activity;…	cell cortex;cell junction;cell part;cell projection;cytoplasm;cytoplasmic part;cytoskeleton;cytosol;extrinsic to internal side of plasma membrane;extrinsic to membrane;extrinsic to plasma membrane;intracellular membrane-bounded organelle;intracellular non-membrane-bounded organelle;intracellular organelle;intracellular part;membrane part;membrane-bounded organelle;non-membrane-bounded organelle;n…	anatomical structure morphogenesis;biological adhesion;biological regulation;cell adhesion;cell communication;cell cycle;cell differentiation;cell morphogenesis;cell motility;cell proliferation;cellular component morphogenesis;cellular component movement;cellular component organization;cellular metabolic process;cellular process;cytoskeleton organization;developmental process;immune system proces…	cell cortex;cell part;cell projection;cytoplasm;cytoskeleton;cytosol;intracellular membrane-bounded organelle;intracellular non-membrane-bounded organelle;intracellular organelle;nucleus;organelle	8	4.4	13.9	11.8	13	4.4	P16591;P16591-2;P16591-3;P07332-2;P07332-4;P07332-3;P07332	P16591;P16591-2	Tyrosine-protein kinase Fer
IMPDH2	3.98403e+13	4.2836e+13	4.29604e+13	4.5658e+13	4.58272e+13	4.56124e+13	4.18789e+13	4.56992e+13	-0.125946	0.0201566	26	24	27	25	27	25	anatomical structure development;biosynthetic process;cell activation;cell proliferation;cellular aromatic compound metabolic process;cellular biosynthetic process;cellular component assembly;cellular component organization;cellular component organization or biogenesis;cellular metabolic process;cellular nitrogen compound biosynthetic process;cellular nitrogen compound metabolic process;cellular …	binding;catalytic activity;cation binding;DNA binding;IMP dehydrogenase activity;ion binding;metal ion binding;nucleic acid binding;nucleotide binding;oxidoreductase activity;oxidoreductase activity, acting on CH-OH group of donors;oxidoreductase activity, acting on the CH-OH group of donors, NAD or NADP as acceptor;RNA binding	cell part;cytoplasm;cytoplasmic part;cytosol;extracellular membrane-bounded organelle;extracellular organelle;extracellular region part;extracellular vesicular exosome;intracellular membrane-bounded organelle;intracellular organelle;intracellular organelle part;intracellular part;membrane;membrane-bounded organelle;membrane-bounded vesicle;microbody;microbody membrane;microbody part;nucleus;organ…	anatomical structure development;biosynthetic process;cell activation;cell proliferation;cellular aromatic compound metabolic process;cellular component assembly;cellular component organization;cellular metabolic process;cellular nitrogen compound metabolic process;cellular process;developmental process;heterocycle metabolic process;immune system process;macromolecular complex assembly;metabolic …	cell part;cytoplasm;cytosol;extracellular organelle;intracellular membrane-bounded organelle;intracellular organelle;membrane;microbody;nucleus;organelle;vesicle	65	64.4	66.1	64.8	67.5	64.4	P12268	P12268	Inosine-5-monophosphate dehydrogenase 2
CRELD2	5.78671e+11	7.40136e+11	6.06336e+11	1.00942e+12	8.62931e+11	8.483e+11	6.41714e+11	9.06884e+11	-0.498987	0.0208067	5	5	5	4	4	6		binding;calcium ion binding;cation binding;ion binding;metal ion binding	cell part;cytoplasmic part;endoplasmic reticulum;extracellular region part;extracellular space;Golgi apparatus;intracellular membrane-bounded organelle;intracellular organelle;intracellular part;membrane-bounded organelle;organelle		cell part;endoplasmic reticulum;extracellular space;Golgi apparatus;intracellular membrane-bounded organelle;intracellular organelle;organelle	26.5	26.5	25.2	14.5	14.5	28.9	Q6UXH1-4;Q6UXH1;Q6UXH1-6;Q6UXH1-5;Q6UXH1-3;Q6UXH1-2	Q6UXH1-4;Q6UXH1;Q6UXH1-6;Q6UXH1-5;Q6UXH1-3;Q6UXH1-2	Cysteine-rich with EGF-like domain protein 2
MPC1	5.96891e+11	5.22296e+11	4.67563e+11	3.29124e+11	2.93311e+11	4.07009e+11	5.28917e+11	3.43148e+11	0.62421	0.0209743	3	2	3	2	2	2	anion transport;carboxylic acid metabolic process;carboxylic acid transport;cellular ketone metabolic process;cellular metabolic process;cellular process;establishment of localization;establishment of localization in cell;intracellular transport;ion transport;metabolic process;mitochondrial pyruvate transport;mitochondrial transport;monocarboxylic acid metabolic process;monocarboxylic acid transp…	carboxylic acid transmembrane transporter activity;monocarboxylic acid transmembrane transporter activity;organic acid transmembrane transporter activity;pyruvate transmembrane transporter activity;substrate-specific transmembrane transporter activity;substrate-specific transporter activity;transmembrane transporter activity;transporter activity	cell part;cytoplasmic part;integral to membrane;intracellular membrane-bounded organelle;intracellular organelle;intracellular organelle part;intracellular part;intrinsic to membrane;membrane;membrane part;membrane-bounded organelle;mitochondrial inner membrane;mitochondrial membrane;mitochondrial part;mitochondrion;organelle;organelle inner membrane;organelle membrane;organelle part	cellular ketone metabolic process;cellular metabolic process;cellular process;establishment of localization;ion transport;metabolic process;organic acid metabolic process;organic acid transport;small molecule metabolic process;transport	cell part;intracellular membrane-bounded organelle;intracellular organelle;membrane;mitochondrion;organelle	50.5	43.1	50.5	43.1	43.1	43.1	Q9Y5U8	Q9Y5U8	Mitochondrial pyruvate carrier 1
EXOSC8	1.92546e+11	2.24087e+11	2.30335e+11	2.68522e+11	3.00766e+11	2.62259e+11	2.15656e+11	2.77183e+11	-0.362106	0.0211494	5	5	5	5	5	5	catabolic process;cellular catabolic process;cellular macromolecule catabolic process;cellular macromolecule metabolic process;cellular metabolic process;cellular nitrogen compound metabolic process;cellular process;exonucleolytic nuclear-transcribed mRNA catabolic process involved in deadenylation-dependent decay;gene expression;macromolecule catabolic process;macromolecule metabolic process;met…	AU-rich element binding;binding;nucleic acid binding;RNA binding	cell part;cytoplasm;cytoplasmic part;cytosol;exosome (RNase complex);intracellular membrane-bounded organelle;intracellular non-membrane-bounded organelle;intracellular organelle;intracellular organelle part;intracellular part;macromolecular complex;membrane-bounded organelle;non-membrane-bounded organelle;nuclear part;nucleolus;nucleus;organelle;organelle part;protein complex	catabolic process;cellular metabolic process;cellular nitrogen compound metabolic process;cellular process;macromolecule metabolic process;metabolic process;mRNA metabolic process;nitrogen compound metabolic process;nucleobase-containing compound metabolic process;primary metabolic process;RNA catabolic process;RNA metabolic process;RNA processing;rRNA processing	cell part;cytoplasm;cytosol;exosome (RNase complex);intracellular membrane-bounded organelle;intracellular non-membrane-bounded organelle;intracellular organelle;macromolecular complex;nucleolus;nucleus;organelle;protein complex	30.4	30.4	33.3	30.4	33.3	29.7	Q96B26	Q96B26	Exosome complex component RRP43
PIH1D1	1.9744e+11	1.99584e+11	1.47974e+11	3.04946e+11	2.40864e+11	2.75265e+11	1.81666e+11	2.73692e+11	-0.591265	0.0212939	4	5	4	4	4	5	box C/D snoRNP assembly;cell differentiation;cellular component assembly;cellular component assembly at cellular level;cellular component organization;cellular component organization at cellular level;cellular component organization or biogenesis;cellular component organization or biogenesis at cellular level;cellular developmental process;cellular macromolecular complex assembly;cellular macromo…		cell part;intracellular part;macromolecular complex;pre-snoRNP complex;ribonucleoprotein complex	cell differentiation;cellular component assembly;cellular component organization;cellular macromolecular complex assembly;cellular process;developmental process;macromolecular complex assembly;ribonucleoprotein complex assembly	cell part;macromolecular complex;ribonucleoprotein complex	25.5	31.7	24.8	22.1	26.9	31.4	Q9NWS0;Q9NWS0-3;Q9NWS0-2	Q9NWS0	PIH1 domain-containing protein 1
MVB12A	1.4176e+11	1.24466e+11	1.31162e+11	1.48225e+11	1.57187e+11	1.60442e+11	1.32463e+11	1.55285e+11	-0.22933	0.0214062	4	4	4	4	4	4	biological regulation;catabolic process;cellular catabolic process;cellular macromolecule catabolic process;cellular macromolecule metabolic process;cellular metabolic process;cellular process;establishment of localization;establishment of protein localization;macromolecule catabolic process;macromolecule metabolic process;metabolic process;modification-dependent macromolecule catabolic process;m…	binding;lipid binding;protein binding;small conjugating protein binding;ubiquitin binding	aggresome;cell part;centrosome;cytoplasm;cytoplasmic part;cytoskeletal part;cytosol;endosomal part;endosome membrane;ESCRT I complex;extracellular membrane-bounded organelle;extracellular organelle;extracellular region part;extracellular vesicular exosome;inclusion body;intracellular membrane-bounded organelle;intracellular non-membrane-bounded organelle;intracellular organelle;intracellular orga…	biological regulation;catabolic process;cellular metabolic process;cellular process;establishment of localization;macromolecule metabolic process;metabolic process;primary metabolic process;protein metabolic process;protein transport;proteolysis;proteolysis involved in cellular protein catabolic process;transport	cell part;centrosome;cytoplasm;cytosol;extracellular organelle;intracellular membrane-bounded organelle;intracellular non-membrane-bounded organelle;intracellular organelle;macromolecular complex;membrane;microtubule organizing center;nucleoplasm;organelle;protein complex;vesicle	22.7	22.3	22.7	23.1	22.3	22.3	Q96EY5;Q96EY5-2;Q96EY5-3	Q96EY5;Q96EY5-2;Q96EY5-3	Multivesicular body subunit 12A
HIST1H2BO;HIST1H2BB;HIST3H2BB	3.75953e+13	4.0008e+13	3.67037e+13	4.177e+13	4.62693e+13	4.66549e+13	3.81023e+13	4.48981e+13	-0.236775	0.0214304	2	2	2	2	2	2	cellular component assembly;cellular component assembly at cellular level;cellular component organization;cellular component organization at cellular level;cellular component organization or biogenesis;cellular component organization or biogenesis at cellular level;cellular macromolecular complex assembly;cellular macromolecular complex subunit organization;cellular process;chromatin organization…	binding;DNA binding;nucleic acid binding	cell part;chromosomal part;intracellular membrane-bounded organelle;intracellular organelle;intracellular organelle part;intracellular part;macromolecular complex;membrane-bounded organelle;nuclear chromosome part;nuclear nucleosome;nuclear part;nucleoplasm;nucleosome;nucleus;organelle;organelle part;protein-DNA complex	cellular component assembly;cellular component organization;cellular macromolecular complex assembly;cellular process;chromatin organization;chromosome organization;macromolecular complex assembly;organelle organization	cell part;intracellular membrane-bounded organelle;intracellular organelle;macromolecular complex;nucleoplasm;nucleosome;nucleus;organelle	65.9	74.6	67.5	58.7	58.7	58.7	P23527;P33778;Q8N257;Q96A08;Q6DRA6;Q6DN03	P23527;P33778;Q8N257	Histone H2B type 1-O;Histone H2B type 1-B;Histone H2B type 3-B
HNRNPA2B1	6.30415e+14	6.36878e+14	6.35987e+14	6.83399e+14	6.97274e+14	6.56406e+14	6.34427e+14	6.79026e+14	-0.098013	0.0214794	24	24	22	23	23	23	biological regulation;cellular macromolecule metabolic process;cellular metabolic process;cellular nitrogen compound metabolic process;cellular process;establishment of localization;establishment of RNA localization;gene expression;macromolecule metabolic process;metabolic process;mRNA metabolic process;mRNA processing;negative regulation of biological process;negative regulation of biosynthetic …	binding;DNA binding;nucleic acid binding;nucleotide binding;RNA binding;sequence-specific DNA binding;single-stranded DNA binding;single-stranded telomeric DNA binding;structure-specific DNA binding;telomeric DNA binding	catalytic step 2 spliceosome;cell part;cytoplasm;intracellular membrane-bounded organelle;intracellular organelle;intracellular organelle part;intracellular part;macromolecular complex;membrane;membrane-bounded organelle;nuclear part;nucleoplasm;nucleus;organelle;organelle part;ribonucleoprotein complex;spliceosomal complex	biological regulation;cellular metabolic process;cellular nitrogen compound metabolic process;cellular process;establishment of localization;macromolecule metabolic process;metabolic process;mRNA metabolic process;mRNA processing;nitrogen compound metabolic process;nucleobase-containing compound metabolic process;nucleobase-containing compound transport;primary metabolic process;RNA metabolic pro…	cell part;cytoplasm;intracellular membrane-bounded organelle;intracellular organelle;macromolecular complex;membrane;nucleoplasm;nucleus;organelle;ribonucleoprotein complex;spliceosomal complex	70	72.2	72	69.7	72	72	P22626;P22626-2	P22626;P22626-2	Heterogeneous nuclear ribonucleoproteins A2/B1
NACAD	2.27383e+11	1.7808e+11	2.5291e+11	3.14201e+11	3.36243e+11	2.90073e+11	2.19458e+11	3.13506e+11	-0.51455	0.0215691	7	5	6	5	6	7	establishment of localization;establishment of protein localization;protein transport;transport		cell part;cytoplasm;intracellular membrane-bounded organelle;intracellular organelle;intracellular part;membrane-bounded organelle;nucleus;organelle	establishment of localization;protein transport;transport	cell part;cytoplasm;intracellular membrane-bounded organelle;intracellular organelle;nucleus;organelle	7	4.9	5.8	4.9	5.7	7	O15069	O15069	NAC-alpha domain-containing protein 1
EIF4B	7.11197e+12	6.84678e+12	6.25499e+12	7.59264e+12	7.78251e+12	7.68046e+12	6.73791e+12	7.6852e+12	-0.189781	0.0216768	16	15	16	14	14	16	biological regulation;biosynthetic process;catabolic process;cell surface receptor linked signaling pathway;cellular biosynthetic process;cellular catabolic process;cellular macromolecule biosynthetic process;cellular macromolecule catabolic process;cellular macromolecule metabolic process;cellular metabolic process;cellular nitrogen compound metabolic process;cellular process;cellular protein me…	binding;nucleic acid binding;nucleotide binding;RNA binding;translation factor activity, nucleic acid binding;translation initiation factor activity	cell part;cytoplasmic part;cytosol;eukaryotic translation initiation factor 4F complex;intracellular part;macromolecular complex;protein complex	biological regulation;biosynthetic process;catabolic process;cellular metabolic process;cellular nitrogen compound metabolic process;cellular process;macromolecule metabolic process;metabolic process;mRNA metabolic process;mRNA processing;nitrogen compound metabolic process;nucleobase-containing compound metabolic process;primary metabolic process;protein metabolic process;regulation of translati…	cell part;cytosol;macromolecular complex;protein complex	34.4	32.2	33.9	31.8	30.3	34.4	P23588;P23588-2	P23588;P23588-2	Eukaryotic translation initiation factor 4B
SCYL1	1.9427e+12	2.00146e+12	2.09925e+12	2.16968e+12	2.20953e+12	2.18121e+12	2.01447e+12	2.1868e+12	-0.118424	0.0217001	16	16	19	13	17	16	biological regulation;biosynthetic process;cellular biosynthetic process;cellular macromolecule biosynthetic process;cellular macromolecule metabolic process;cellular metabolic process;cellular nitrogen compound metabolic process;cellular process;cellular protein metabolic process;establishment of localization;establishment of localization in cell;Golgi vesicle transport;intracellular transport;m…	adenyl nucleotide binding;adenyl ribonucleotide binding;ATP binding;binding;catalytic activity;DNA binding;kinase activity;nucleic acid binding;nucleotide binding;phosphotransferase activity, alcohol group as acceptor;protein kinase activity;protein tyrosine kinase activity;purine nucleotide binding;purine ribonucleoside triphosphate binding;purine ribonucleotide binding;ribonucleotide binding;tr…	cell part;cis-Golgi network;COPI vesicle coat;cytoplasm;cytoplasmic part;cytoplasmic vesicle part;cytoskeletal part;endoplasmic reticulum-Golgi intermediate compartment;Golgi apparatus;Golgi apparatus part;intracellular membrane-bounded organelle;intracellular organelle;intracellular organelle part;intracellular part;macromolecular complex;membrane;membrane coat;membrane part;membrane-bounded org…	biological regulation;biosynthetic process;cellular metabolic process;cellular nitrogen compound metabolic process;cellular process;establishment of localization;Golgi vesicle transport;macromolecule metabolic process;macromolecule modification;metabolic process;nitrogen compound metabolic process;nucleobase-containing compound metabolic process;peptidyl-amino acid modification;phosphorus metabol…	cell part;cytoplasm;Golgi apparatus;intracellular membrane-bounded organelle;intracellular organelle;macromolecular complex;membrane;microtubule organizing center;nucleus;organelle;protein complex	33.1	35.2	40.9	28.4	37.5	34.4	Q96KG9-3;Q96KG9-2;Q96KG9;Q96KG9-4;Q96KG9-5;Q96KG9-6	Q96KG9-3;Q96KG9-2;Q96KG9;Q96KG9-4;Q96KG9-5;Q96KG9-6	N-terminal kinase-like protein
TTI1	1.9526e+11	1.95065e+11	1.72162e+11	1.58973e+11	1.41618e+11	1.58228e+11	1.87496e+11	1.5294e+11	0.293897	0.0222596	8	6	5	6	4	7	biological regulation;regulation of biological process;regulation of cellular process;regulation of response to stimulus;regulation of signal transduction;regulation of signaling;regulation of TOR signaling cascade		cell part;cytoplasm;intracellular part;macromolecular complex;protein complex;TORC1 complex;TORC2 complex	biological regulation	cell part;cytoplasm;macromolecular complex;protein complex	12.1	9.6	7.7	10.2	7.3	10.8	O43156	O43156	TELO2-interacting protein 1 homolog
FBLIM1	1.63405e+11	2.40624e+11	2.19101e+11	3.05709e+11	3.27876e+11	2.80237e+11	2.0771e+11	3.04607e+11	-0.552378	0.0224713	7	4	6	5	7	6	biological adhesion;biological regulation;cell adhesion;cell junction assembly;cell junction organization;cell-cell adhesion;cellular component assembly;cellular component assembly at cellular level;cellular component organization;cellular component organization at cellular level;cellular component organization or biogenesis;cellular component organization or biogenesis at cellular level;cellular…	binding;cation binding;cytoskeletal protein binding;filamin binding;ion binding;metal ion binding;protein binding;transition metal ion binding;zinc ion binding	actin filament bundle;actomyosin;adherens junction;anchoring junction;cell cortex;cell junction;cell part;cell-substrate adherens junction;cell-substrate junction;cytoplasmic part;cytoskeletal part;cytosol;focal adhesion;intracellular organelle part;intracellular part;organelle part;stress fiber	biological adhesion;biological regulation;cell adhesion;cell junction organization;cellular component assembly;cellular component organization;cellular process	cell cortex;cell part;cytosol	23.1	19.8	23.1	19.8	23.9	27.1	Q8WUP2;Q8WUP2-3	Q8WUP2;Q8WUP2-3	Filamin-binding LIM protein 1
BCKDHB	1.33491e+11	1.09129e+11	1.12599e+11	7.8778e+10	9.54912e+10	7.90068e+10	1.18407e+11	8.44254e+10	0.488	0.022516	2	2	1	3	2	2	amine catabolic process;amine metabolic process;branched chain family amino acid catabolic process;branched chain family amino acid metabolic process;carboxylic acid catabolic process;carboxylic acid metabolic process;catabolic process;cellular amine metabolic process;cellular amino acid catabolic process;cellular amino acid metabolic process;cellular catabolic process;cellular ketone metabolic p…	3-methyl-2-oxobutanoate dehydrogenase (2-methylpropanoyl-transferring) activity;alpha-ketoacid dehydrogenase activity;carbon-carbon lyase activity;carboxy-lyase activity;catalytic activity;lyase activity;oxidoreductase activity;oxidoreductase activity, acting on the aldehyde or oxo group of donors;oxidoreductase activity, acting on the aldehyde or oxo group of donors, disulfide as acceptor	cell part;cytoplasmic part;dihydrolipoyl dehydrogenase complex;intracellular membrane-bounded organelle;intracellular organelle;intracellular organelle lumen;intracellular organelle part;intracellular part;macromolecular complex;membrane-bounded organelle;membrane-enclosed lumen;mitochondrial alpha-ketoglutarate dehydrogenase complex;mitochondrial matrix;mitochondrial part;mitochondrial tricarbox…	amine metabolic process;catabolic process;cellular amino acid metabolic process;cellular ketone metabolic process;cellular metabolic process;cellular nitrogen compound metabolic process;cellular process;metabolic process;nitrogen compound metabolic process;organic acid metabolic process;primary metabolic process;response to chemical stimulus;response to endogenous stimulus;response to external st…	cell part;intracellular membrane-bounded organelle;intracellular organelle;macromolecular complex;mitochondrion;organelle;protein complex;tricarboxylic acid cycle enzyme complex	7.1	7.1	4.3	18.4	9.4	7.1	P21953;P21953-2	P21953	2-oxoisovalerate dehydrogenase subunit beta, mitochondrial
TMEM106C	5.26325e+10	5.8559e+10	5.17764e+10	6.08392e+10	6.44915e+10	6.36586e+10	5.43226e+10	6.29964e+10	-0.213717	0.022531	2	2	2	1	2	1			cell part;cytoplasmic part;endoplasmic reticulum membrane;endoplasmic reticulum part;integral to membrane;intracellular organelle part;intracellular part;intrinsic to membrane;membrane;membrane part;organelle membrane;organelle part		cell part;membrane	21.2	21.2	21.2	13.9	21.2	13.9	Q9BVX2-2;Q9BVX2	Q9BVX2-2;Q9BVX2	Transmembrane protein 106C
UBR1	5.79482e+11	5.97787e+11	5.70854e+11	6.43379e+11	6.12491e+11	6.55589e+11	5.82708e+11	6.37153e+11	-0.128868	0.0225669	20	22	20	11	11	23	biological regulation;catabolic process;cellular catabolic process;cellular macromolecule catabolic process;cellular macromolecule metabolic process;cellular metabolic process;cellular process;cellular protein metabolic process;cellular response to acid;cellular response to amine stimulus;cellular response to amino acid stimulus;cellular response to chemical stimulus;cellular response to endogeno…	amine binding;amino acid binding;binding;carboxylic acid binding;catalytic activity;cation binding;ion binding;leucine binding;ligase activity;metal ion binding;transition metal ion binding;zinc ion binding	cell part;cytoplasm;cytoplasmic part;cytosol;intracellular part;macromolecular complex;proteasome complex;protein complex;ubiquitin ligase complex	biological regulation;catabolic process;cellular metabolic process;cellular process;macromolecule metabolic process;macromolecule modification;metabolic process;primary metabolic process;protein metabolic process;protein modification by small protein conjugation or removal;protein modification process;proteolysis;proteolysis involved in cellular protein catabolic process;response to chemical stim…	cell part;cytoplasm;cytosol;macromolecular complex;proteasome complex;protein complex;ubiquitin ligase complex	14.4	15.5	14.7	8.1	7.8	16.1	Q8IWV7;Q8IWV7-2	Q8IWV7;Q8IWV7-2	E3 ubiquitin-protein ligase UBR1
AIMP1	4.47219e+12	4.90512e+12	4.75967e+12	3.66665e+12	3.39017e+12	4.19033e+12	4.71233e+12	3.74905e+12	0.329915	0.0225716	11	13	11	7	11	13	alcohol metabolic process;amine metabolic process;amino acid activation;anatomical structure formation involved in morphogenesis;angiogenesis;apoptosis;biological adhesion;biological regulation;carbohydrate metabolic process;carboxylic acid metabolic process;cell adhesion;cell communication;cell death;cell migration;cell motility;cell-cell signaling;cellular amine metabolic process;cellular amino…	binding;cytokine activity;enzyme binding;GTPase binding;identical protein binding;nucleic acid binding;protein binding;protein dimerization activity;protein homodimerization activity;receptor binding;RNA binding;tRNA binding	aminoacyl-tRNA synthetase multienzyme complex;cell part;cell surface;cytoplasm;cytoplasmic membrane-bounded vesicle;cytoplasmic part;cytoplasmic vesicle;cytosol;endoplasmic reticulum;extracellular region part;extracellular space;Golgi apparatus;intracellular membrane-bounded organelle;intracellular organelle;intracellular part;macromolecular complex;membrane;membrane-bounded organelle;membrane-bo…	alcohol metabolic process;amine metabolic process;anatomical structure formation involved in morphogenesis;biological adhesion;biological regulation;carbohydrate metabolic process;cell adhesion;cell communication;cell death;cell motility;cell-cell signaling;cellular amino acid metabolic process;cellular component movement;cellular ketone metabolic process;cellular metabolic process;cellular nitro…	cell part;cell surface;cytoplasm;cytoplasmic membrane-bounded vesicle;cytosol;endoplasmic reticulum;extracellular space;Golgi apparatus;intracellular membrane-bounded organelle;intracellular organelle;macromolecular complex;membrane;nucleus;organelle;protein complex;vesicle	56.4	60.9	55.1	35.9	53.8	60.9	Q12904;Q12904-2	Q12904;Q12904-2	Aminoacyl tRNA synthase complex-interacting multifunctional protein 1;Endothelial monocyte-activating polypeptide 2
TRAPPC12	1.89319e+11	2.00143e+11	2.1558e+11	2.37207e+11	2.26452e+11	2.48946e+11	2.01681e+11	2.37535e+11	-0.236065	0.0231491	5	5	6	2	2	6	cellular process;establishment of localization;macromolecule metabolic process;metabolic process;primary metabolic process;protein metabolic process;proteolysis;transport;vesicle-mediated transport	catalytic activity;endopeptidase activity;hydrolase activity;peptidase activity;peptidase activity, acting on L-amino acid peptides	cell part;cytoplasmic part;endoplasmic reticulum-Golgi intermediate compartment;intracellular membrane-bounded organelle;intracellular organelle;intracellular part;membrane-bounded organelle;organelle	cellular process;establishment of localization;macromolecule metabolic process;metabolic process;primary metabolic process;protein metabolic process;proteolysis;transport;vesicle-mediated transport	cell part;intracellular membrane-bounded organelle;intracellular organelle;organelle	10.2	16.2	17.1	4.4	6.5	17.6	Q8WVT3	Q8WVT3	Trafficking protein particle complex subunit 12
CCT5	1.41384e+14	144211198894454	1.38266e+14	1.35338e+14	1.3355e+14	1.3542e+14	1.41287e+14	1.3477e+14	0.0681345	0.023231	33	30	31	31	30	29	binding of sperm to zona pellucida;cell recognition;cell-cell recognition;cellular macromolecule metabolic process;cellular metabolic process;cellular process;cellular process involved in reproduction;cellular protein metabolic process;'de novo' posttranslational protein folding;'de novo' protein folding;macromolecule metabolic process;metabolic process;multi-organism process;primary metabolic pr…	adenyl nucleotide binding;adenyl ribonucleotide binding;ATP binding;beta-tubulin binding;binding;cytoskeletal protein binding;G-protein beta-subunit binding;nucleotide binding;protein binding;purine nucleotide binding;purine ribonucleoside triphosphate binding;purine ribonucleotide binding;ribonucleotide binding;tubulin binding	cell body;cell part;centrosome;chaperonin-containing T-complex;cytoplasm;cytoplasmic part;cytoskeletal part;cytosol;cytosolic part;extracellular membrane-bounded organelle;extracellular organelle;extracellular region part;extracellular vesicular exosome;intracellular non-membrane-bounded organelle;intracellular organelle;intracellular organelle part;intracellular part;macromolecular complex;membr…	cell recognition;cellular metabolic process;cellular process;macromolecule metabolic process;metabolic process;multi-organism process;primary metabolic process;protein folding;protein metabolic process;response to biotic stimulus;response to stimulus	cell body;cell part;centrosome;cytoplasm;cytosol;extracellular organelle;intracellular non-membrane-bounded organelle;intracellular organelle;macromolecular complex;microtubule organizing center;nucleolus;organelle;protein complex;vesicle	71.7	67.1	68.6	72.6	67.1	65.2	P48643;P48643-2	P48643;P48643-2	T-complex protein 1 subunit epsilon
EIF3C;EIF3CL	2.05689e+13	2.1535e+13	2.10727e+13	2.21288e+13	2.37903e+13	2.34361e+13	2.10589e+13	2.31184e+13	-0.134615	0.0234102	21	22	21	23	25	22	biological regulation;biosynthetic process;cellular biosynthetic process;cellular component assembly;cellular component assembly at cellular level;cellular component organization;cellular component organization at cellular level;cellular component organization or biogenesis;cellular component organization or biogenesis at cellular level;cellular macromolecular complex assembly;cellular macromolec…	binding;nucleic acid binding;RNA binding;translation factor activity, nucleic acid binding;translation initiation factor activity	cell part;cytoplasmic part;cytosol;eukaryotic 43S preinitiation complex;eukaryotic 48S preinitiation complex;eukaryotic translation initiation factor 3 complex;intracellular part;macromolecular complex;protein complex;ribonucleoprotein complex;translation preinitiation complex	biological regulation;biosynthetic process;cellular component assembly;cellular component organization;cellular macromolecular complex assembly;cellular metabolic process;cellular process;macromolecular complex assembly;macromolecule metabolic process;metabolic process;primary metabolic process;protein metabolic process;regulation of translation;ribonucleoprotein complex assembly;translation;tran…	cell part;cytosol;macromolecular complex;protein complex;ribonucleoprotein complex	28.7	28.7	28.6	32.4	33.8	30.3	Q99613;Q99613-2;B5ME19	Q99613;Q99613-2;B5ME19	Eukaryotic translation initiation factor 3 subunit C;Eukaryotic translation initiation factor 3 subunit C-like protein
ATP13A3	3.13762e+11	2.98519e+11	3.05526e+11	1.95007e+11	1.83853e+11	2.64657e+11	3.05936e+11	2.14505e+11	0.512214	0.0235271	8	8	5	7	7	10	cation transport;establishment of localization;ion transport;transport	adenyl nucleotide binding;adenyl ribonucleotide binding;ATP binding;ATPase activity;binding;catalytic activity;cation binding;hydrolase activity;hydrolase activity, acting on acid anhydrides;hydrolase activity, acting on acid anhydrides, in phosphorus-containing anhydrides;ion binding;metal ion binding;nucleoside-triphosphatase activity;nucleotide binding;purine nucleotide binding;purine ribonucl…	cell part;integral to membrane;intrinsic to membrane;membrane;membrane part	establishment of localization;ion transport;transport	cell part;membrane	9.4	10	7.8	8.2	8.8	13.2	Q9H7F0;Q9H7F0-2	Q9H7F0;Q9H7F0-2	Probable cation-transporting ATPase 13A3
RASA1	3.37461e+12	3.59548e+12	3.47321e+12	3.78475e+12	4.05795e+12	4.28696e+12	3.4811e+12	4.04322e+12	-0.215962	0.0239214	23	26	21	14	18	23	anatomical structure morphogenesis;axon guidance;biological regulation;blood vessel morphogenesis;cell cycle cytokinesis;cell cycle process;cell differentiation;cell surface receptor linked signaling pathway;cellular component organization;cellular component organization or biogenesis;cellular developmental process;cellular process;cellular response to chemical stimulus;cellular response to growt…	binding;channel inhibitor activity;channel regulator activity;enzyme activator activity;enzyme binding;enzyme regulator activity;glycoprotein binding;GTPase activator activity;GTPase binding;GTPase regulator activity;ion channel inhibitor activity;nucleoside-triphosphatase regulator activity;potassium channel inhibitor activity;potassium channel regulator activity;protein binding;receptor binding	cell part;cell projection;cytoplasm;cytoplasmic part;cytosol;intracellular part;intrinsic to internal side of plasma membrane;intrinsic to membrane;intrinsic to plasma membrane;membrane part;plasma membrane part;ruffle	anatomical structure morphogenesis;biological regulation;cell differentiation;cellular component organization;cellular process;cytokinesis;developmental process;embryo development;locomotion;regulation of organelle organization;response to chemical stimulus;response to external stimulus;response to stimulus;signal transduction	cell part;cell projection;cytoplasm;cytosol	30.8	39.3	29.9	21.4	27.2	34.1	P20936-2;P20936-4;P20936;P20936-3	P20936-2;P20936-4;P20936	Ras GTPase-activating protein 1
ELOVL2	3.06317e+10	2.40668e+10	3.05796e+10	2.18005e+10	1.76835e+10	1.55838e+10	2.8426e+10	1.8356e+10	0.630964	0.0239781	3	2	2	2	2	2	acyl-CoA biosynthetic process;acyl-CoA metabolic process;acylglycerol biosynthetic process;acylglycerol metabolic process;biosynthetic process;carboxylic acid biosynthetic process;carboxylic acid metabolic process;cellular biosynthetic process;cellular ketone metabolic process;cellular lipid metabolic process;cellular metabolic process;cellular process;coenzyme biosynthetic process;coenzyme metab…	catalytic activity;fatty acid elongase activity;fatty acid synthase activity;transferase activity;transferase activity, transferring acyl groups;transferase activity, transferring acyl groups other than amino-acyl groups	cell part;cytoplasmic part;endoplasmic reticulum;endoplasmic reticulum membrane;endoplasmic reticulum part;integral to membrane;intracellular membrane-bounded organelle;intracellular organelle;intracellular organelle part;intracellular part;intrinsic to membrane;membrane;membrane part;membrane-bounded organelle;organelle;organelle membrane;organelle part	biosynthetic process;cellular ketone metabolic process;cellular lipid metabolic process;cellular metabolic process;cellular process;cofactor metabolic process;glycerol ether metabolic process;lipid metabolic process;metabolic process;organic acid metabolic process;primary metabolic process;small molecule metabolic process	cell part;endoplasmic reticulum;intracellular membrane-bounded organelle;intracellular organelle;membrane;organelle	12.8	9.8	9.8	8.8	8.8	9.8	Q9NXB9	Q9NXB9	Elongation of very long chain fatty acids protein 2
TTYH3	2.33262e+13	2.4559e+13	2.33169e+13	1.98932e+13	1.98376e+13	1.55192e+13	2.37341e+13	1.84167e+13	0.365946	0.0242334	8	6	7	9	9	7	anion transport;cellular process;chloride transport;establishment of localization;inorganic anion transport;ion transmembrane transport;ion transport;transmembrane transport;transport	anion channel activity;anion transmembrane transporter activity;channel activity;chloride channel activity;gated channel activity;intracellular calcium activated chloride channel activity;ion channel activity;ion gated channel activity;ion transmembrane transporter activity;passive transmembrane transporter activity;substrate-specific channel activity;substrate-specific transmembrane transporter …	cell part;chloride channel complex;extracellular membrane-bounded organelle;extracellular organelle;extracellular region part;extracellular vesicular exosome;ion channel complex;macromolecular complex;membrane;membrane part;membrane-bounded organelle;membrane-bounded vesicle;organelle;plasma membrane;protein complex;vesicle	cellular process;establishment of localization;ion transport;transmembrane transport;transport	cell part;extracellular organelle;macromolecular complex;membrane;organelle;plasma membrane;protein complex;vesicle	20.6	14.5	18.9	22.6	22.6	18.9	Q9C0H2-2;Q9C0H2;Q9C0H2-4;Q9C0H2-3	Q9C0H2-2;Q9C0H2;Q9C0H2-4;Q9C0H2-3	Protein tweety homolog 3
RANBP10	3.357e+10	2.70242e+10	2.48743e+10	0	1.75778e+10	0	2.84895e+10	5.85925e+09	2.28164	0.0242963	1	1	1	NaN	1	1	cellular component organization;cellular component organization at cellular level;cellular component organization or biogenesis;cellular component organization or biogenesis at cellular level;cellular process;cytoskeleton organization;microtubule cytoskeleton organization;microtubule-based process;organelle organization	enzyme regulator activity;GTPase regulator activity;guanyl-nucleotide exchange factor activity;nucleoside-triphosphatase regulator activity;Ran guanyl-nucleotide exchange factor activity;Ras guanyl-nucleotide exchange factor activity;small GTPase regulator activity	cell part;cytoplasmic microtubule;cytoplasmic part;cytoskeletal part;cytosol;intracellular membrane-bounded organelle;intracellular organelle;intracellular organelle part;intracellular part;macromolecular complex;membrane-bounded organelle;microtubule;nucleus;organelle;organelle part;protein complex	cellular component organization;cellular process;cytoskeleton organization;organelle organization	cell part;cytosol;intracellular membrane-bounded organelle;intracellular organelle;macromolecular complex;nucleus;organelle;protein complex	8.5	8.5	8.5	0	5.8	7.7	Q6VN20;Q6VN20-3;Q6VN20-2	Q6VN20;Q6VN20-3	Ran-binding protein 10
FKBP9	4.96036e+12	4.9997e+12	4.75777e+12	4.19704e+12	4.57579e+12	4.00434e+12	4.90595e+12	4.25906e+12	0.203998	0.0244716	12	11	12	13	13	15	cellular macromolecule metabolic process;cellular metabolic process;cellular process;cellular protein metabolic process;chaperone-mediated protein folding;macromolecule metabolic process;macromolecule modification;metabolic process;peptidyl-amino acid modification;peptidyl-proline modification;primary metabolic process;protein folding;protein metabolic process;protein modification process;protein…	binding;calcium ion binding;catalytic activity;cation binding;cis-trans isomerase activity;drug binding;FK506 binding;ion binding;isomerase activity;macrolide binding;metal ion binding;peptidyl-prolyl cis-trans isomerase activity	cell part;cytoplasmic part;endoplasmic reticulum;endoplasmic reticulum membrane;endoplasmic reticulum part;intracellular membrane-bounded organelle;intracellular organelle;intracellular organelle part;intracellular part;membrane;membrane part;membrane-bounded organelle;organelle;organelle membrane;organelle part	cellular metabolic process;cellular process;macromolecule metabolic process;macromolecule modification;metabolic process;peptidyl-amino acid modification;primary metabolic process;protein folding;protein metabolic process;protein modification process	cell part;endoplasmic reticulum;intracellular membrane-bounded organelle;intracellular organelle;membrane;organelle	27.7	27.2	27.9	27.9	29.5	38.2	O95302;O95302-3;O95302-2;Q75LS8	O95302;O95302-3	Peptidyl-prolyl cis-trans isomerase FKBP9
ATP1A1	1.90293e+13	2.03622e+13	1.89079e+13	2.09802e+13	2.21975e+13	2.29859e+13	1.94331e+13	2.20545e+13	-0.182557	0.0246426	21	20	24	19	20	19	biological regulation;cardiac muscle contraction;cation homeostasis;cation transport;cellular cation homeostasis;cellular chemical homeostasis;cellular homeostasis;cellular ion homeostasis;cellular metal ion homeostasis;cellular monovalent inorganic cation homeostasis;cellular potassium ion homeostasis;cellular potassium ion transport;cellular process;cellular response to abiotic stimulus;cellula…	active transmembrane transporter activity;adenyl nucleotide binding;adenyl ribonucleotide binding;ADP binding;alkali metal ion binding;ATP binding;ATPase activity;ATPase activity, coupled;ATPase activity, coupled to movement of substances;ATPase activity, coupled to transmembrane movement of ions;ATPase activity, coupled to transmembrane movement of ions, phosphorylative mechanism;ATPase activity…	apical plasma membrane;basolateral plasma membrane;caveola;cell part;cytoplasmic membrane-bounded vesicle;cytoplasmic part;cytoplasmic vesicle;endoplasmic reticulum;endosome;extracellular membrane-bounded organelle;extracellular organelle;extracellular region part;extracellular vesicular exosome;Golgi apparatus;integral to membrane;intracellular membrane-bounded organelle;intracellular organelle;…	biological regulation;cellular homeostasis;cellular ion homeostasis;cellular process;establishment of localization;homeostatic process;ion transport;multicellular organismal process;muscle contraction;regulation of transport;response to abiotic stimulus;response to chemical stimulus;response to drug;response to endogenous stimulus;response to external stimulus;response to stimulus;transmembrane t…	cell part;cytoplasmic membrane-bounded vesicle;endoplasmic reticulum;endosome;extracellular organelle;Golgi apparatus;intracellular membrane-bounded organelle;intracellular organelle;macromolecular complex;membrane;organelle;plasma membrane;protein complex;vesicle	41.2	41	43.6	42.1	42.1	40.1	P05023-4;P05023;P05023-3;P05023-2	P05023-4;P05023;P05023-3;P05023-2	Sodium/potassium-transporting ATPase subunit alpha-1
HPCAL1	9.97582e+11	9.2024e+11	1.06043e+12	1.48554e+12	1.57851e+12	1.19695e+12	9.92752e+11	1.42033e+12	-0.516724	0.0246693	8	9	10	9	9	10	biological regulation;cellular process;cellular response to stimulus;regulation of biological process;regulation of cellular process;response to stimulus;signal transduction	binding;calcium ion binding;cation binding;ion binding;metal ion binding	extracellular membrane-bounded organelle;extracellular organelle;extracellular region part;extracellular vesicular exosome;membrane-bounded organelle;membrane-bounded vesicle;organelle;vesicle	biological regulation;cellular process;response to stimulus;signal transduction	extracellular organelle;organelle;vesicle	36.3	42.5	49.2	49.2	49.2	49.2	P37235;P84074	P37235	Hippocalcin-like protein 1
ADSL	3.44933e+12	3.57648e+12	3.29392e+12	2.97451e+12	3.10086e+12	3.18031e+12	3.43991e+12	3.08523e+12	0.156994	0.0248832	17	17	20	14	17	17	aerobic respiration;AMP biosynthetic process;AMP metabolic process;biosynthetic process;cellular aromatic compound metabolic process;cellular biosynthetic process;cellular component assembly;cellular component organization;cellular component organization or biogenesis;cellular metabolic process;cellular nitrogen compound biosynthetic process;cellular nitrogen compound metabolic process;cellular p…	(S)-2-(5-amino-1-(5-phospho-D-ribosyl)imidazole-4-carboxamido)succinate AMP-lyase (fumarate-forming) activity;amidine-lyase activity;carbon-nitrogen lyase activity;catalytic activity;lyase activity;N6-(1,2-dicarboxyethyl)AMP AMP-lyase (fumarate-forming) activity	cell part;cytoplasmic part;cytosol;intracellular membrane-bounded organelle;intracellular organelle;intracellular part;membrane-bounded organelle;mitochondrion;organelle	biosynthetic process;cellular aromatic compound metabolic process;cellular component assembly;cellular component organization;cellular metabolic process;cellular nitrogen compound metabolic process;cellular process;cellular respiration;generation of precursor metabolites and energy;heterocycle metabolic process;macromolecular complex assembly;metabolic process;nitrogen compound metabolic process;…	cell part;cytosol;intracellular membrane-bounded organelle;intracellular organelle;mitochondrion;organelle	46.9	44	56.4	40.3	46.1	44	P30566;P30566-2	P30566;P30566-2	Adenylosuccinate lyase
PAQR4	4.18685e+10	4.17431e+10	5.31562e+10	3.43477e+10	3.06439e+10	2.88132e+10	4.55893e+10	3.12683e+10	0.543995	0.0254247	3	2	3	3	2	1		receptor activity	cell part;integral to membrane;intrinsic to membrane;membrane part		cell part	23.7	15.2	23.7	23.7	15.2	7.6	Q8N4S7-3;Q8N4S7-2;Q8N4S7	Q8N4S7-3;Q8N4S7-2;Q8N4S7	Progestin and adipoQ receptor family member 4
VGF	6.33556e+12	1.38555e+13	6.80378e+12	1.84503e+13	1.65814e+13	1.79426e+13	8.99827e+12	1.76581e+13	-0.972609	0.0255804	21	21	20	23	22	20	biological regulation;carbohydrate homeostasis;cellular metabolic process;cellular process;chemical homeostasis;defense response;defense response to bacterium;establishment of localization;establishment of localization in cell;generation of precursor metabolites and energy;glucose homeostasis;homeostatic process;hormone secretion;hormone transport;insulin secretion;metabolic process;multicellular…		cell part;cytoplasmic membrane-bounded vesicle;cytoplasmic part;cytoplasmic vesicle;extracellular region part;extracellular space;intracellular membrane-bounded organelle;intracellular organelle;intracellular part;membrane-bounded organelle;membrane-bounded vesicle;organelle;transport vesicle;vesicle	biological regulation;cellular metabolic process;cellular process;establishment of localization;generation of precursor metabolites and energy;homeostatic process;hormone transport;metabolic process;multicellular organismal process;multi-organism process;peptide transport;reproduction;response to abiotic stimulus;response to biotic stimulus;response to chemical stimulus;response to endogenous sti…	cell part;cytoplasmic membrane-bounded vesicle;extracellular space;intracellular membrane-bounded organelle;intracellular organelle;organelle;vesicle	43.4	45.2	43.3	48.3	45.2	43.4	O15240	O15240	Neurosecretory protein VGF;Neuroendocrine regulatory peptide-1;Neuroendocrine regulatory peptide-2;Antimicrobial peptide VGF[554-577]
PCDH7	2.20137e+12	2.512e+12	2.21972e+12	2.00066e+12	1.88378e+12	1.94562e+12	2.31103e+12	1.94335e+12	0.249987	0.025721	13	12	14	15	15	15	biological adhesion;cell adhesion;cell-cell adhesion;cellular process;homophilic cell adhesion	binding;calcium ion binding;cation binding;ion binding;metal ion binding	cell part;integral to membrane;integral to plasma membrane;intrinsic to membrane;intrinsic to plasma membrane;membrane;membrane part;plasma membrane;plasma membrane part	biological adhesion;cell adhesion;cellular process	cell part;membrane;plasma membrane	17	15.7	19.6	21.4	21	20.2	O60245;O60245-2	O60245;O60245-2	Protocadherin-7
RAP1B	3.01408e+13	2.68316e+13	2.94407e+13	2.22019e+13	2.30757e+13	2.57898e+13	2.88044e+13	2.36891e+13	0.282062	0.0257247	12	14	14	13	14	14	anatomical structure development;biological regulation;blood coagulation;cell activation;cell development;cell proliferation;cellular developmental process;cellular process;cellular response to cAMP;cellular response to chemical stimulus;cellular response to organic substance;cellular response to stimulus;coagulation;developmental process;endothelial cell development;epithelial cell development;e…	binding;catalytic activity;GDP binding;GTP binding;GTPase activity;guanyl nucleotide binding;guanyl ribonucleotide binding;hydrolase activity;hydrolase activity, acting on acid anhydrides;hydrolase activity, acting on acid anhydrides, in phosphorus-containing anhydrides;nucleoside-triphosphatase activity;nucleotide binding;protein binding;protein complex binding;purine nucleotide binding;purine r…	cell junction;cell part;cell-cell junction;cytoplasmic part;cytosol;extracellular membrane-bounded organelle;extracellular organelle;extracellular region part;extracellular vesicular exosome;intracellular;intracellular part;lipid particle;membrane;membrane-bounded organelle;membrane-bounded vesicle;organelle;plasma membrane;vesicle	anatomical structure development;biological regulation;cell activation;cell development;cell proliferation;cellular process;coagulation;developmental process;metabolic process;multicellular organismal process;regulation of body fluid levels;regulation of transport;response to chemical stimulus;response to stimulus;signal transduction	cell part;cytosol;extracellular organelle;intracellular;lipid particle;membrane;organelle;plasma membrane;vesicle	75	79.3	79.3	75	79.3	79.3	P61224;P61224-3;A6NIZ1;P61224-2;P61224-4	P61224;P61224-3;A6NIZ1;P61224-2;P61224-4	Ras-related protein Rap-1b;Ras-related protein Rap-1b-like protein
LIG3	1.51616e+12	1.62365e+12	1.43574e+12	1.74766e+12	1.71769e+12	1.69618e+12	1.52518e+12	1.72051e+12	-0.173854	0.0258047	21	19	17	19	23	18	base-excision repair;base-excision repair, DNA ligation;biological regulation;biosynthetic process;cell cycle;cell division;cellular biosynthetic process;cellular component organization;cellular component organization at cellular level;cellular component organization or biogenesis;cellular component organization or biogenesis at cellular level;cellular macromolecule biosynthetic process;cellular …	adenyl nucleotide binding;adenyl ribonucleotide binding;ATP binding;binding;catalytic activity;cation binding;DNA binding;DNA ligase (ATP) activity;DNA ligase activity;ion binding;ligase activity;ligase activity, forming phosphoric ester bonds;metal ion binding;nucleic acid binding;nucleotide binding;purine nucleotide binding;purine ribonucleoside triphosphate binding;purine ribonucleotide bindin…	cell part;chromosomal part;cytoplasmic part;DNA ligase III-XRCC1 complex;intracellular membrane-bounded organelle;intracellular organelle;intracellular organelle part;intracellular part;macromolecular complex;membrane-bounded organelle;mitochondrion;nuclear chromosome part;nuclear part;nucleoplasm;nucleus;organelle;organelle part;protein complex;synaptonemal complex	biological regulation;biosynthetic process;cell cycle;cell division;cellular component organization;cellular metabolic process;cellular nitrogen compound metabolic process;cellular process;DNA ligation;DNA metabolic process;DNA recombination;DNA repair;DNA replication;macromolecule metabolic process;metabolic process;mitochondrion organization;nitrogen compound metabolic process;nucleobase-contai…	cell part;intracellular membrane-bounded organelle;intracellular organelle;macromolecular complex;mitochondrion;nucleoplasm;nucleus;organelle;protein complex	27.2	23.4	22.2	26.5	31.5	22.5	P49916-3;P49916;P49916-4;P49916-2	P49916-3;P49916;P49916-4;P49916-2	DNA ligase 3
DCLK1	9.49893e+12	9.95006e+12	1.1443e+13	8.11471e+12	8.18889e+12	8.41721e+12	1.02973e+13	8.24027e+12	0.321507	0.0258095	14	12	11	13	18	14	anatomical structure development;anatomical structure morphogenesis;axon extension;axonogenesis;cell growth;cell migration;cell motility;cell part morphogenesis;cell projection morphogenesis;cell projection organization;cellular component morphogenesis;cellular component movement;cellular component organization;cellular component organization at cellular level;cellular component organization or b…	adenyl nucleotide binding;adenyl ribonucleotide binding;ATP binding;binding;catalytic activity;kinase activity;molecular transducer activity;nucleotide binding;phosphotransferase activity, alcohol group as acceptor;protein kinase activity;protein serine/threonine kinase activity;purine nucleotide binding;purine ribonucleoside triphosphate binding;purine ribonucleotide binding;receptor signaling p…	cell part;integral to membrane;integral to plasma membrane;intrinsic to membrane;intrinsic to plasma membrane;membrane part;plasma membrane part	anatomical structure development;anatomical structure morphogenesis;cell growth;cell motility;cellular component morphogenesis;cellular component movement;cellular component organization;cellular metabolic process;cellular process;developmental process;endosome transport;establishment of localization;growth;locomotion;macromolecule metabolic process;macromolecule modification;metabolic process;mu…	cell part	22.4	22.7	17.7	20.3	35.8	22.4	O15075;O15075-2;O15075-4;O15075-3	O15075;O15075-2	Serine/threonine-protein kinase DCLK1
SEC31A	1.66845e+13	1.61526e+13	1.61058e+13	1.72529e+13	1.69722e+13	1.69214e+13	1.63143e+13	1.70488e+13	-0.0635381	0.0258147	29	30	28	28	30	30	antigen processing and presentation;antigen processing and presentation of exogenous antigen;antigen processing and presentation of exogenous peptide antigen;antigen processing and presentation of exogenous peptide antigen via MHC class II;antigen processing and presentation of peptide antigen;antigen processing and presentation of peptide antigen via MHC class I;antigen processing and presentati…	binding;calcium-dependent protein binding;protein binding	cell part;coated vesicle;coated vesicle membrane;COPII vesicle coat;cytoplasm;cytoplasmic membrane-bounded vesicle;cytoplasmic part;cytoplasmic vesicle;cytoplasmic vesicle membrane;cytoplasmic vesicle part;cytosol;endoplasmic reticulum;endoplasmic reticulum exit site;endoplasmic reticulum membrane;endoplasmic reticulum part;ER to Golgi transport vesicle;ER to Golgi transport vesicle membrane;Golg…	biological regulation;carbohydrate metabolic process;cellular component organization;cellular metabolic process;cellular process;establishment of localization;Golgi vesicle transport;immune system process;macromolecule metabolic process;macromolecule modification;membrane organization;metabolic process;organelle organization;peptidyl-amino acid modification;primary metabolic process;protein glyco…	cell part;cytoplasm;cytoplasmic membrane-bounded vesicle;cytosol;endoplasmic reticulum;intracellular membrane-bounded organelle;intracellular organelle;macromolecular complex;membrane;organelle;protein complex;vesicle	35.2	35.7	33.4	36	37.2	35.9	O94979;O94979-3;O94979-4;O94979-9;O94979-2;O94979-8;O94979-6;O94979-10;O94979-7;O94979-5	O94979;O94979-3;O94979-4;O94979-9;O94979-2;O94979-8;O94979-6;O94979-10;O94979-7	Protein transport protein Sec31A
MED17	2.13988e+10	1.83354e+10	1.87733e+10	2.75647e+10	2.30931e+10	2.91698e+10	1.95025e+10	2.66092e+10	-0.448266	0.0258335	5	3	4	2	3	2	androgen receptor signaling pathway;biological regulation;biosynthetic process;cellular biosynthetic process;cellular macromolecule metabolic process;cellular metabolic process;cellular nitrogen compound metabolic process;cellular process;cellular response to stimulus;developmental process;gene expression;intracellular receptor mediated signaling pathway;macromolecule metabolic process;metabolic …	binding;hormone receptor binding;ligand-dependent nuclear receptor transcription coactivator activity;nuclear hormone receptor binding;protein binding;protein binding transcription factor activity;receptor activity;receptor binding;RNA polymerase II transcription cofactor activity;RNA polymerase II transcription factor binding transcription factor activity;thyroid hormone receptor binding;transcr…	cell part;intracellular membrane-bounded organelle;intracellular organelle;intracellular organelle part;intracellular part;macromolecular complex;mediator complex;membrane;membrane-bounded organelle;nuclear part;nucleoplasm;nucleoplasm part;nucleus;organelle;organelle part;protein complex;transcription factor complex	biological regulation;biosynthetic process;cellular metabolic process;cellular nitrogen compound metabolic process;cellular process;developmental process;macromolecule metabolic process;metabolic process;nitrogen compound metabolic process;nucleobase-containing compound metabolic process;primary metabolic process;response to stimulus;RNA metabolic process;signal transduction;transcription initiat…	cell part;intracellular membrane-bounded organelle;intracellular organelle;macromolecular complex;membrane;nucleoplasm;nucleus;organelle;protein complex;transcription factor complex	8	4.1	6.6	3.7	6.1	2.9	Q9NVC6	Q9NVC6	Mediator of RNA polymerase II transcription subunit 17
FADD	2.86441e+11	2.63074e+11	1.87567e+11	1.41109e+11	1.31675e+11	1.5006e+11	2.45694e+11	1.40948e+11	0.8017	0.025902	3	2	4	4	4	3	activation of caspase activity;activation of immune response;activation of innate immune response;anatomical structure development;apoptosis;biological regulation;cell activation;cell death;cell differentiation;cell surface receptor linked signaling pathway;cellular component assembly;cellular component organization;cellular component organization or biogenesis;cellular developmental process;cell…	binding;cytokine receptor binding;death effector domain binding;death receptor binding;enzyme binding;identical protein binding;protease binding;protein binding;protein domain specific binding;receptor binding;tumor necrosis factor receptor superfamily binding	CD95 death-inducing signaling complex;cell body;cell part;cell projection;cytoplasmic part;cytosol;death-inducing signaling complex;intracellular part;macromolecular complex;membrane part;membrane raft;neuron projection;plasma membrane part;protein complex	anatomical structure development;biological regulation;cell activation;cell death;cell differentiation;cellular component assembly;cellular component organization;cellular process;death;developmental process;homeostatic process;immune system process;macromolecular complex assembly;multi-organism process;protein complex assembly;response to abiotic stimulus;response to biotic stimulus;response to …	cell body;cell part;cell projection;cytosol;death-inducing signaling complex;macromolecular complex;neuron projection;protein complex	37	20.2	43.3	48.6	48.6	32.7	Q13158	Q13158	FAS-associated death domain protein
MATN2	9.42593e+11	1.54138e+12	1.88963e+12	5.66193e+11	2.68925e+11	5.1912e+11	1.45787e+12	4.51412e+11	1.69134	0.026001	12	12	10	6	7	12	anatomical structure morphogenesis;axon guidance;cell migration;cell motility;cell part morphogenesis;cell projection morphogenesis;cell projection organization;cellular component morphogenesis;cellular component movement;cellular component organization;cellular component organization at cellular level;cellular component organization or biogenesis;cellular component organization or biogenesis at …	binding;calcium ion binding;cation binding;ion binding;metal ion binding	basement membrane;extracellular matrix;extracellular matrix part;extracellular region part;proteinaceous extracellular matrix	anatomical structure morphogenesis;cell motility;cellular component morphogenesis;cellular component movement;cellular component organization;cellular process;developmental process;locomotion;response to chemical stimulus;response to external stimulus;response to stimulus;response to stress	extracellular matrix;proteinaceous extracellular matrix	19.7	19.1	17.6	10.1	13.2	19	O00339-3;O00339;O00339-2;O00339-4	O00339-3;O00339;O00339-2;O00339-4	Matrilin-2
DUS3L	1.36501e+11	2.23081e+11	1.74624e+11	3.55605e+10	4.05662e+10	1.06776e+11	1.78069e+11	6.09676e+10	1.54632	0.0261345	9	6	6	2	2	4		binding;catalytic activity;cation binding;coenzyme binding;cofactor binding;flavin adenine dinucleotide binding;ion binding;metal ion binding;oxidoreductase activity;oxidoreductase activity, acting on the CH-CH group of donors;tRNA dihydrouridine synthase activity				19.7	12	15.2	6.6	6.2	7.7	Q96G46;Q96G46-2;Q96G46-3	Q96G46;Q96G46-2	tRNA-dihydrouridine(47) synthase [NAD(P)(+)]-like
INPP5K	6.17207e+09	4.39793e+09	4.95469e+09	8.63941e+09	1.19991e+10	8.27579e+09	5.1749e+09	9.63811e+09	-0.89722	0.0261876	1	1	1	1	1	1	actin cytoskeleton organization;actin filament-based process;biological regulation;biosynthetic process;carbohydrate homeostasis;carbohydrate metabolic process;catabolic process;cell surface receptor linked signaling pathway;cellular biosynthetic process;cellular carbohydrate metabolic process;cellular component organization;cellular component organization at cellular level;cellular component org…	binding;catalytic activity;G-protein coupled receptor activity;hydrolase activity;hydrolase activity, acting on ester bonds;inositol 1,3,4,5-tetrakisphosphate 5-phosphatase activity;inositol bisphosphate phosphatase activity;inositol or phosphatidylinositol phosphatase activity;inositol phosphate phosphatase activity;inositol tetrakisphosphate phosphatase activity;inositol trisphosphate phosphata…	cell part;cell projection;cell projection membrane;cell projection part;cytoplasm;cytoplasmic part;cytosol;endoplasmic reticulum;Golgi apparatus part;intracellular membrane-bounded organelle;intracellular organelle;intracellular organelle part;intracellular part;leading edge membrane;membrane;membrane part;membrane-bounded organelle;neuron projection;nucleus;organelle;organelle part;perinuclear r…	biological regulation;biosynthetic process;carbohydrate metabolic process;catabolic process;cellular component organization;cellular lipid metabolic process;cellular metabolic process;cellular process;cytoskeleton organization;developmental process;embryo development;establishment of localization;homeostatic process;interspecies interaction between organisms;lipid metabolic process;metabolic proc…	cell part;cell projection;cytoplasm;cytosol;endoplasmic reticulum;intracellular membrane-bounded organelle;intracellular organelle;membrane;neuron projection;nucleus;organelle;plasma membrane	2.7	2.7	2.7	2.7	2.7	2.7	Q9BT40-2;Q9BT40	Q9BT40-2;Q9BT40	Inositol polyphosphate 5-phosphatase K
PHPT1	1.3508e+13	1.25031e+13	1.22764e+13	1.11326e+13	1.16672e+13	1.08144e+13	1.27625e+13	1.12047e+13	0.187803	0.0263037	6	6	7	6	7	7	biological regulation;cellular macromolecule metabolic process;cellular metabolic process;cellular process;cellular protein metabolic process;dephosphorylation;macromolecule metabolic process;macromolecule modification;metabolic process;negative regulation of antigen receptor-mediated signaling pathway;negative regulation of ATP citrate synthase activity;negative regulation of biological process;…	binding;calcium channel inhibitor activity;calcium channel regulator activity;catalytic activity;channel inhibitor activity;channel regulator activity;hydrolase activity;hydrolase activity, acting on ester bonds;ion channel binding;ion channel inhibitor activity;phosphatase activity;phosphohistidine phosphatase activity;phosphoprotein phosphatase activity;phosphoric ester hydrolase activity;prote…	cell part;cytoplasmic part;cytosol;extracellular membrane-bounded organelle;extracellular organelle;extracellular region part;extracellular vesicular exosome;intracellular part;membrane-bounded organelle;membrane-bounded vesicle;organelle;vesicle	biological regulation;cellular metabolic process;cellular process;macromolecule metabolic process;macromolecule modification;metabolic process;phosphorus metabolic process;primary metabolic process;protein dephosphorylation;protein metabolic process;protein modification process;regulation of organelle organization;regulation of transport	cell part;cytosol;extracellular organelle;organelle;vesicle	68.8	68.8	70.4	68.8	70.4	70.4	Q9NRX4;Q9NRX4-2	Q9NRX4;Q9NRX4-2	14 kDa phosphohistidine phosphatase
GSR	2.27276e+13	2.24161e+13	2.18626e+13	2.36173e+13	2.61194e+13	2.58544e+13	2.23354e+13	2.5197e+13	-0.173919	0.0263971	14	15	15	15	14	13	amine metabolic process;biological regulation;biosynthetic process;carboxylic acid metabolic process;cell redox homeostasis;cellular amine metabolic process;cellular amino acid metabolic process;cellular biosynthetic process;cellular homeostasis;cellular ketone metabolic process;cellular macromolecule metabolic process;cellular metabolic process;cellular modified amino acid metabolic process;cell…	antioxidant activity;binding;catalytic activity;coenzyme binding;cofactor binding;disulfide oxidoreductase activity;electron carrier activity;flavin adenine dinucleotide binding;glutathione disulfide oxidoreductase activity;glutathione-disulfide reductase activity;NADP binding;nucleotide binding;oxidoreductase activity;oxidoreductase activity, acting on a sulfur group of donors;oxidoreductase act…	cell part;cytoplasmic part;cytosol;external side of plasma membrane;extracellular membrane-bounded organelle;extracellular organelle;extracellular region part;extracellular vesicular exosome;intracellular organelle lumen;intracellular organelle part;intracellular part;membrane part;membrane-bounded organelle;membrane-bounded vesicle;membrane-enclosed lumen;mitochondrial matrix;mitochondrial part;…	amine metabolic process;biological regulation;biosynthetic process;cellular amino acid metabolic process;cellular homeostasis;cellular ketone metabolic process;cellular metabolic process;cellular nitrogen compound metabolic process;cellular process;homeostatic process;macromolecule metabolic process;metabolic process;nitrogen compound metabolic process;nucleobase-containing compound metabolic pro…	cell part;cytosol;extracellular organelle;organelle;vesicle	52.2	57.6	57.6	57.6	55.3	53.9	P00390-2;P00390;P00390-4;P00390-3;P00390-5	P00390-2;P00390;P00390-4;P00390-3;P00390-5	Glutathione reductase, mitochondrial
CDCA8	2.93982e+10	3.2902e+10	2.57654e+10	3.95527e+10	5.29493e+10	4.24885e+10	2.93552e+10	4.49968e+10	-0.616206	0.0264905	4	4	2	1	2	2	biological regulation;cell cycle;cell cycle process;cell division;cellular component organization;cellular component organization at cellular level;cellular component organization or biogenesis;cellular component organization or biogenesis at cellular level;cellular process;cellular response to stimulus;chromosome organization;establishment of chromosome localization;establishment of localization…		cell part;chromocenter;chromosomal part;chromosome passenger complex;chromosome, centromeric region;cytoplasmic part;cytoskeletal part;cytosol;extracellular region part;intercellular bridge;intracellular membrane-bounded organelle;intracellular non-membrane-bounded organelle;intracellular organelle;intracellular organelle part;intracellular part;macromolecular complex;membrane-bounded organelle;m…	biological regulation;cell cycle;cell division;cellular component organization;cellular process;chromosome organization;establishment of localization;mitotic cell cycle;organelle organization;response to stimulus;signal transduction	cell part;cytosol;intracellular membrane-bounded organelle;intracellular non-membrane-bounded organelle;intracellular organelle;macromolecular complex;midbody;nucleolus;nucleus;organelle;protein complex	21.8	22.1	9.6	5	9.3	10.7	Q53HL2	Q53HL2	Borealin
RAD9A	9.36832e+09	8.87496e+09	1.05132e+10	7.06134e+09	4.9098e+09	7.38783e+09	9.5855e+09	6.45299e+09	0.570887	0.0268175	2	2	2	1	1	2	biological regulation;biosynthetic process;cell cycle checkpoint;cellular biosynthetic process;cellular macromolecule biosynthetic process;cellular macromolecule metabolic process;cellular metabolic process;cellular nitrogen compound metabolic process;cellular process;cellular response to abiotic stimulus;cellular response to ionizing radiation;cellular response to radiation;cellular response to …	3'-5' exonuclease activity;binding;catalytic activity;deoxyribonuclease activity;enzyme binding;exodeoxyribonuclease activity;exodeoxyribonuclease activity, producing 5'-phosphomonoesters;exodeoxyribonuclease III activity;exonuclease activity;exonuclease activity, active with either ribo- or deoxyribonucleic acids and producing 5'-phosphomonoesters;histone deacetylase binding;hydrolase activity;h…	cell part;checkpoint clamp complex;chromosomal part;cytoplasm;intracellular membrane-bounded organelle;intracellular organelle;intracellular organelle part;intracellular part;macromolecular complex;membrane-bounded organelle;nuclear chromosome part;nuclear part;nucleoplasm;nucleus;organelle;organelle part;protein complex	biological regulation;biosynthetic process;cellular metabolic process;cellular nitrogen compound metabolic process;cellular process;DNA metabolic process;DNA repair;DNA replication;macromolecule metabolic process;metabolic process;nitrogen compound metabolic process;nucleobase-containing compound metabolic process;primary metabolic process;regulation of cell cycle;regulation of mitotic cell cycle…	cell part;cytoplasm;intracellular membrane-bounded organelle;intracellular organelle;macromolecular complex;nucleoplasm;nucleus;organelle;protein complex	7.4	4.9	7.4	5.6	5.6	7.4	Q99638	Q99638	Cell cycle checkpoint control protein RAD9A
LAMTOR4	5.01558e+10	0	5.08317e+09	1.35157e+11	1.26398e+11	6.71101e+10	1.8413e+10	1.09555e+11	-2.57286	0.0268176	1	NaN	2	2	1	1	biological regulation;cellular component organization;cellular component organization or biogenesis;cellular process;cellular response to acid;cellular response to amine stimulus;cellular response to amino acid stimulus;cellular response to chemical stimulus;cellular response to endogenous stimulus;cellular response to organic nitrogen;cellular response to organic substance;cellular response to s…		cell part;cytoplasmic part;endosomal part;intracellular membrane-bounded organelle;intracellular organelle;intracellular organelle part;intracellular part;lysosome;lytic vacuole;macromolecular complex;membrane part;membrane-bounded organelle;organelle;organelle part;protein complex;Ragulator complex;vacuole	biological regulation;cellular component organization;cellular process;response to chemical stimulus;response to endogenous stimulus;response to stimulus	cell part;intracellular membrane-bounded organelle;intracellular organelle;lysosome;macromolecular complex;organelle;protein complex;vacuole	18.2	0	28.3	28.3	10.1	18.2	Q0VGL1	Q0VGL1	Ragulator complex protein LAMTOR4;Ragulator complex protein LAMTOR4, N-terminally processed
FAM65A	1.56888e+11	2.08332e+11	2.25165e+11	2.86384e+11	2.6205e+11	2.66196e+11	1.96795e+11	2.71543e+11	-0.464487	0.026829	8	8	7	7	8	8			cell part;cytoplasm;extracellular membrane-bounded organelle;extracellular organelle;extracellular region part;extracellular vesicular exosome;intracellular part;membrane-bounded organelle;membrane-bounded vesicle;organelle;vesicle		cell part;cytoplasm;extracellular organelle;organelle;vesicle	7.4	7.4	6.1	6.2	8.5	7.4	Q6ZS17-4;Q6ZS17-2;Q6ZS17;Q6ZS17-3	Q6ZS17-4;Q6ZS17-2;Q6ZS17;Q6ZS17-3	Protein FAM65A
SUMF2	9.47317e+11	9.01387e+11	9.70134e+11	1.03923e+12	1.0542e+12	1.15659e+12	9.39613e+11	1.08334e+12	-0.205347	0.0268458	8	8	9	5	6	8	cellular macromolecule metabolic process;cellular metabolic process;cellular process;cellular protein metabolic process;macromolecule metabolic process;macromolecule modification;metabolic process;post-translational protein modification;primary metabolic process;protein metabolic process;protein modification process	binding;cation binding;ion binding;metal ion binding	cell part;cytoplasmic part;endoplasmic reticulum lumen;endoplasmic reticulum part;intracellular organelle lumen;intracellular organelle part;intracellular part;membrane-enclosed lumen;organelle lumen;organelle part	cellular metabolic process;cellular process;macromolecule metabolic process;macromolecule modification;metabolic process;primary metabolic process;protein metabolic process;protein modification process	cell part	27.9	27.9	31.6	21.6	21.6	27.9	Q8NBJ7;Q8NBJ7-3;Q8NBJ7-2;Q8NBJ7-5;Q8NBJ7-4	Q8NBJ7;Q8NBJ7-3;Q8NBJ7-2;Q8NBJ7-5	Sulfatase-modifying factor 2
SREK1	9.35737e+11	9.12268e+11	9.6994e+11	8.40111e+11	7.71652e+11	8.67863e+11	9.39315e+11	8.26542e+11	0.18452	0.0271853	8	8	9	9	8	10	cellular macromolecule metabolic process;cellular metabolic process;cellular nitrogen compound metabolic process;cellular process;macromolecule metabolic process;metabolic process;mRNA metabolic process;mRNA processing;nitrogen compound metabolic process;nucleic acid metabolic process;nucleobase-containing compound metabolic process;primary metabolic process;RNA metabolic process;RNA processing;R…	binding;nucleotide binding	cell part;intracellular organelle part;intracellular part;macromolecular complex;nuclear part;nucleoplasm;organelle part;ribonucleoprotein complex;spliceosomal complex	cellular metabolic process;cellular nitrogen compound metabolic process;cellular process;macromolecule metabolic process;metabolic process;mRNA metabolic process;mRNA processing;nitrogen compound metabolic process;nucleobase-containing compound metabolic process;primary metabolic process;RNA metabolic process;RNA processing;RNA splicing	cell part;macromolecular complex;nucleoplasm;ribonucleoprotein complex;spliceosomal complex	20.8	20.8	22.9	22.9	20.4	24	Q8WXA9-2;Q8WXA9	Q8WXA9-2;Q8WXA9	Splicing regulatory glutamine/lysine-rich protein 1
B3GALTL	5.84788e+12	4.55889e+12	5.87308e+12	3.72356e+12	4.1012e+12	3.89377e+12	5.42661e+12	3.90618e+12	0.474296	0.0273277	11	10	11	9	8	11	alcohol metabolic process;carbohydrate metabolic process;cellular carbohydrate metabolic process;cellular macromolecule metabolic process;cellular metabolic process;cellular process;cellular protein metabolic process;fucose metabolic process;glycosylation;hexose metabolic process;macromolecule glycosylation;macromolecule metabolic process;macromolecule modification;metabolic process;monosaccharid…	catalytic activity;transferase activity;transferase activity, transferring glycosyl groups	cell part;cytoplasmic part;endoplasmic reticulum membrane;endoplasmic reticulum part;integral to membrane;intracellular organelle part;intracellular part;intrinsic to membrane;membrane;membrane part;organelle membrane;organelle part	alcohol metabolic process;carbohydrate metabolic process;cellular metabolic process;cellular process;macromolecule metabolic process;macromolecule modification;metabolic process;primary metabolic process;protein glycosylation;protein metabolic process;protein modification process;small molecule metabolic process	cell part;membrane	38	31.3	38.4	33.7	29.7	38	Q6Y288	Q6Y288	Beta-1,3-glucosyltransferase
PCYT2	1.8851e+12	2.01714e+12	1.69415e+12	1.40211e+12	1.51343e+12	1.58372e+12	1.86546e+12	1.49976e+12	0.314804	0.0273369	12	10	13	13	12	9	alcohol metabolic process;amine biosynthetic process;amine metabolic process;biosynthetic process;cellular amine metabolic process;cellular biogenic amine biosynthetic process;cellular biogenic amine metabolic process;cellular biosynthetic process;cellular lipid metabolic process;cellular metabolic process;cellular nitrogen compound biosynthetic process;cellular nitrogen compound metabolic proces…	catalytic activity;cytidylyltransferase activity;ethanolamine-phosphate cytidylyltransferase activity;nucleotidyltransferase activity;transferase activity;transferase activity, transferring phosphorus-containing groups	cell part;cytoplasmic part;endoplasmic reticulum membrane;endoplasmic reticulum part;intracellular organelle part;intracellular part;membrane;membrane part;organelle membrane;organelle part	alcohol metabolic process;amine metabolic process;biosynthetic process;cellular lipid metabolic process;cellular metabolic process;cellular nitrogen compound metabolic process;cellular process;lipid metabolic process;metabolic process;nitrogen compound metabolic process;primary metabolic process;small molecule metabolic process	cell part;membrane	38.3	36	47.3	48.6	45.2	33.4	Q99447;Q99447-3;Q99447-4;Q99447-2	Q99447;Q99447-3;Q99447-4;Q99447-2	Ethanolamine-phosphate cytidylyltransferase
DHCR24	1.46023e+13	1.40691e+13	1.46961e+13	1.37299e+13	1.24134e+13	1.27188e+13	1.44558e+13	1.2954e+13	0.158246	0.0275628	12	10	9	8	7	9	alcohol metabolic process;amyloid precursor protein catabolic process;amyloid precursor protein metabolic process;anatomical structure development;apoptosis;biological regulation;biosynthetic process;catabolic process;cell cycle arrest;cell cycle process;cell death;cellular component organization;cellular component organization or biogenesis;cellular macromolecule metabolic process;cellular metab…	antigen binding;binding;catalytic activity;coenzyme binding;cofactor binding;delta24(24-1) sterol reductase activity;delta24-sterol reductase activity;enzyme binding;flavin adenine dinucleotide binding;oxidoreductase activity;oxidoreductase activity, acting on CH-OH group of donors;oxidoreductase activity, acting on the CH-CH group of donors;oxidoreductase activity, acting on the CH-CH group of d…	cell part;cytoplasmic part;cytoskeleton;cytosol;endoplasmic reticulum;endoplasmic reticulum membrane;endoplasmic reticulum part;Golgi apparatus part;Golgi membrane;integral to membrane;intracellular membrane-bounded organelle;intracellular non-membrane-bounded organelle;intracellular organelle;intracellular organelle part;intracellular part;intrinsic to membrane;membrane;membrane part;membrane-bo…	alcohol metabolic process;anatomical structure development;biological regulation;biosynthetic process;catabolic process;cell death;cellular component organization;cellular metabolic process;cellular process;death;developmental process;lipid metabolic process;localization;macromolecule metabolic process;membrane organization;metabolic process;primary metabolic process;protein maturation;protein me…	cell part;cytoskeleton;cytosol;endoplasmic reticulum;intracellular membrane-bounded organelle;intracellular non-membrane-bounded organelle;intracellular organelle;membrane;nucleus;organelle	25.7	20.6	20.2	18.5	16.8	19.2	Q15392-2;Q15392	Q15392-2;Q15392	Delta(24)-sterol reductase
DDHD2	1.44884e+11	1.62006e+11	1.38122e+11	4.29714e+10	8.74471e+10	1.08271e+11	1.48337e+11	7.9563e+10	0.898711	0.0285612	5	5	4	3	4	4	catabolic process;lipid catabolic process;lipid metabolic process;metabolic process;primary metabolic process	binding;catalytic activity;cation binding;hydrolase activity;ion binding;metal ion binding	cell part;cytoplasm;cytoplasmic part;cytoskeletal part;cytosol;endoplasmic reticulum-Golgi intermediate compartment;Golgi apparatus;intracellular membrane-bounded organelle;intracellular organelle;intracellular organelle part;intracellular part;membrane-bounded organelle;microtubule organizing center;organelle;organelle part	catabolic process;lipid metabolic process;metabolic process;primary metabolic process	cell part;cytoplasm;cytosol;Golgi apparatus;intracellular membrane-bounded organelle;intracellular organelle;microtubule organizing center;organelle	12.8	12.8	10.5	7.6	11.1	11.1	O94830;O94830-2	O94830	Phospholipase DDHD2
SOGA1	1.21857e+12	1.20319e+12	1.11648e+12	1.06235e+12	1.02909e+12	1.08652e+12	1.17941e+12	1.05932e+12	0.154933	0.0286338	17	20	18	17	22	20	biological regulation;cell surface receptor linked signaling pathway;cellular process;cellular response to chemical stimulus;cellular response to endogenous stimulus;cellular response to hormone stimulus;cellular response to insulin stimulus;cellular response to organic substance;cellular response to peptide hormone stimulus;cellular response to stimulus;enzyme linked receptor protein signaling p…		extracellular membrane-bounded organelle;extracellular organelle;extracellular region part;extracellular space;extracellular vesicular exosome;membrane-bounded organelle;membrane-bounded vesicle;organelle;vesicle	biological regulation;cellular process;response to chemical stimulus;response to endogenous stimulus;response to stimulus;signal transduction	extracellular organelle;extracellular space;organelle;vesicle	15.3	17.1	14.8	14.6	18.1	16.4	O94964-2;O94964;O94964-4;O94964-3	O94964-2;O94964;O94964-4	Protein SOGA1;N-terminal form;C-terminal 80 kDa form
SEC24B	1.93359e+12	2.05624e+12	1.73703e+12	1.48628e+12	1.55905e+12	1.64325e+12	1.90895e+12	1.56286e+12	0.288591	0.0286798	20	19	22	17	20	20	anatomical structure development;anatomical structure formation involved in morphogenesis;anatomical structure morphogenesis;antigen processing and presentation;antigen processing and presentation of exogenous antigen;antigen processing and presentation of exogenous peptide antigen;antigen processing and presentation of exogenous peptide antigen via MHC class II;antigen processing and presentatio…	binding;cation binding;ion binding;metal ion binding;transition metal ion binding;transporter activity;zinc ion binding	cell part;coated vesicle membrane;COPII vesicle coat;cytoplasmic part;cytoplasmic vesicle membrane;cytoplasmic vesicle part;cytosol;endoplasmic reticulum membrane;endoplasmic reticulum part;ER to Golgi transport vesicle membrane;Golgi apparatus part;Golgi membrane;intracellular organelle part;intracellular part;macromolecular complex;membrane;membrane coat;membrane part;organelle membrane;organel…	anatomical structure development;anatomical structure formation involved in morphogenesis;anatomical structure morphogenesis;biological regulation;carbohydrate metabolic process;cellular component organization;cellular metabolic process;cellular process;developmental process;establishment of localization;Golgi vesicle transport;immune system process;macromolecule metabolic process;macromolecule m…	cell part;cytosol;macromolecular complex;membrane;protein complex	25.5	24.5	27.6	20.9	25.1	25.6	O95487-2;O95487;O95487-3	O95487-2;O95487;O95487-3	Protein transport protein Sec24B
C18orf25	2.91673e+11	2.53037e+11	3.1301e+11	1.01996e+11	1.73718e+11	2.1252e+11	2.85907e+11	1.62745e+11	0.812934	0.0287155	4	4	4	4	5	4						20.1	20.1	20.1	18.7	24.2	20.1	Q96B23-2;Q96B23	Q96B23-2;Q96B23	Uncharacterized protein C18orf25
FAM213B	8.66983e+10	9.66247e+10	1.44797e+11	4.43687e+10	4.82518e+10	5.35992e+10	1.09373e+11	4.87399e+10	1.16609	0.0287711	1	2	1	3	2	2	arachidonic acid metabolic process;biosynthetic process;carboxylic acid biosynthetic process;carboxylic acid metabolic process;cellular biosynthetic process;cellular ketone metabolic process;cellular lipid metabolic process;cellular metabolic process;cellular process;cyclooxygenase pathway;fatty acid biosynthetic process;fatty acid metabolic process;icosanoid biosynthetic process;icosanoid metabo…	catalytic activity;oxidoreductase activity;oxidoreductase activity, acting on CH-OH group of donors;oxidoreductase activity, acting on the CH-OH group of donors, NAD or NADP as acceptor;prostaglandin-F synthase activity	cell part;cytoplasm;cytoplasmic part;cytosol;endoplasmic reticulum;extracellular membrane-bounded organelle;extracellular organelle;extracellular region part;extracellular vesicular exosome;intracellular membrane-bounded organelle;intracellular organelle;intracellular part;membrane-bounded organelle;membrane-bounded vesicle;myelin sheath;organelle;vesicle	biosynthetic process;cellular ketone metabolic process;cellular lipid metabolic process;cellular metabolic process;cellular process;lipid metabolic process;metabolic process;organic acid metabolic process;primary metabolic process;small molecule metabolic process	cell part;cytoplasm;cytosol;endoplasmic reticulum;extracellular organelle;intracellular membrane-bounded organelle;intracellular organelle;organelle;vesicle	11.7	18.5	11.7	27.2	18.5	18.5	Q8TBF2-4;Q8TBF2-2;Q8TBF2-6;Q8TBF2;Q8TBF2-7;Q8TBF2-3	Q8TBF2-4;Q8TBF2-2;Q8TBF2-6;Q8TBF2;Q8TBF2-7;Q8TBF2-3	Prostamide/prostaglandin F synthase
SUPT16H	2.38022e+13	2.48779e+13	2.52918e+13	2.87052e+13	2.73791e+13	2.62556e+13	2.46573e+13	2.74466e+13	-0.154615	0.0288881	37	34	34	31	38	35	biological regulation;biosynthetic process;cellular biosynthetic process;cellular component disassembly;cellular component disassembly at cellular level;cellular component organization;cellular component organization at cellular level;cellular component organization or biogenesis;cellular component organization or biogenesis at cellular level;cellular macromolecular complex disassembly;cellular m…		cell part;chromosome;intracellular membrane-bounded organelle;intracellular non-membrane-bounded organelle;intracellular organelle;intracellular organelle part;intracellular part;membrane-bounded organelle;non-membrane-bounded organelle;nuclear part;nucleoplasm;nucleus;organelle;organelle part	biological regulation;biosynthetic process;cellular component disassembly;cellular component organization;cellular metabolic process;cellular nitrogen compound metabolic process;cellular process;chromatin organization;chromosome organization;DNA metabolic process;DNA repair;DNA replication;macromolecule metabolic process;metabolic process;nitrogen compound metabolic process;nucleobase-containing …	cell part;chromosome;intracellular membrane-bounded organelle;intracellular non-membrane-bounded organelle;intracellular organelle;nucleoplasm;nucleus;organelle	40	39	39.4	34	41.4	39.1	Q9Y5B9	Q9Y5B9	FACT complex subunit SPT16
PIK3R2	8.17625e+09	9.96655e+09	6.49371e+09	0	0	5.04115e+09	8.21217e+09	1.68038e+09	2.28897	0.0288896	2	2	2	NaN	NaN	2	activation of immune response;antigen receptor-mediated signaling pathway;biological regulation;biosynthetic process;blood coagulation;carbohydrate homeostasis;cell migration;cell motility;cell surface receptor linked signaling pathway;cellular biosynthetic process;cellular chemical homeostasis;cellular component movement;cellular glucose homeostasis;cellular homeostasis;cellular lipid metabolic …	1-phosphatidylinositol-3-kinase regulator activity;binding;enzyme binding;enzyme regulator activity;kinase regulator activity;phosphatase binding;phosphatidylinositol 3-kinase regulator activity;protein binding;protein dimerization activity;protein heterodimerization activity;protein phosphatase binding;receptor binding;receptor tyrosine kinase binding	cell part;cytoplasmic part;cytosol;cytosolic part;intracellular membrane-bounded organelle;intracellular organelle;intracellular part;macromolecular complex;membrane-bounded organelle;nucleus;organelle;phosphatidylinositol 3-kinase complex;protein complex	biological regulation;biosynthetic process;cell motility;cellular component movement;cellular homeostasis;cellular lipid metabolic process;cellular metabolic process;cellular process;coagulation;establishment of localization;homeostatic process;immune system process;lipid metabolic process;locomotion;metabolic process;multicellular organismal process;phosphorus metabolic process;primary metabolic…	cell part;cytosol;intracellular membrane-bounded organelle;intracellular organelle;macromolecular complex;nucleus;organelle;phosphatidylinositol 3-kinase complex;protein complex	3.6	3.6	3.6	1.6	1.6	3.6	O00459	O00459	Phosphatidylinositol 3-kinase regulatory subunit beta
ATG16L1	1.16773e+11	9.3348e+10	1.3013e+11	5.13587e+10	4.43731e+10	8.33155e+10	1.13417e+11	5.96824e+10	0.92626	0.0289094	4	4	4	1	2	4	autophagic vacuole assembly;cellular component assembly;cellular component assembly at cellular level;cellular component organization;cellular component organization at cellular level;cellular component organization or biogenesis;cellular component organization or biogenesis at cellular level;cellular process;establishment of localization;establishment of protein localization;macromolecular compl…	binding;identical protein binding;protein binding	autophagic vacuole;autophagic vacuole membrane;axoneme;cell part;cell projection part;cytoplasmic part;intracellular membrane-bounded organelle;intracellular organelle;intracellular organelle part;intracellular part;membrane;membrane-bounded organelle;organelle;organelle membrane;organelle part;pre-autophagosomal structure membrane;vacuolar membrane;vacuolar part;vacuole	cellular component assembly;cellular component organization;cellular process;establishment of localization;macromolecular complex assembly;organelle assembly;organelle organization;protein complex assembly;protein transport;transport;vacuole organization	cell part;intracellular membrane-bounded organelle;intracellular organelle;membrane;organelle;vacuole	10.2	10	10.2	1.4	2.6	10.2	Q676U5-2;Q676U5;Q676U5-3;Q676U5-5;Q676U5-4	Q676U5-2;Q676U5;Q676U5-3;Q676U5-5	Autophagy-related protein 16-1
PANK3	3.17264e+11	3.9297e+11	3.15303e+11	1.97479e+11	2.61343e+11	2.46542e+11	3.41846e+11	2.35122e+11	0.539938	0.0290654	6	7	8	6	6	7	biosynthetic process;cellular biosynthetic process;cellular metabolic process;cellular nitrogen compound metabolic process;cellular process;coenzyme A biosynthetic process;coenzyme A metabolic process;coenzyme biosynthetic process;coenzyme metabolic process;cofactor biosynthetic process;cofactor metabolic process;heterocycle metabolic process;metabolic process;nitrogen compound metabolic process;…	adenyl nucleotide binding;adenyl ribonucleotide binding;ATP binding;binding;catalytic activity;kinase activity;nucleotide binding;pantothenate kinase activity;phosphotransferase activity, alcohol group as acceptor;purine nucleotide binding;purine ribonucleoside triphosphate binding;purine ribonucleotide binding;ribonucleotide binding;transferase activity;transferase activity, transferring phospho…	cell part;cytoplasm;intracellular part	biosynthetic process;cellular metabolic process;cellular nitrogen compound metabolic process;cellular process;cofactor metabolic process;heterocycle metabolic process;metabolic process;nitrogen compound metabolic process;nucleobase-containing compound metabolic process;nucleobase-containing small molecule metabolic process;nucleoside metabolic process;nucleotide metabolic process;primary metaboli…	cell part;cytoplasm	21.4	29.5	29.2	21.4	23.5	29.5	Q9H999	Q9H999	Pantothenate kinase 3
TTC3	5.23491e+10	3.25356e+10	3.74024e+10	0	0	2.36233e+10	4.07623e+10	7.87444e+09	2.37199	0.0291072	2	2	1	1	NaN	2	biological regulation;catabolic process;cellular catabolic process;cellular macromolecule catabolic process;cellular macromolecule metabolic process;cellular metabolic process;cellular process;cellular protein metabolic process;macromolecule catabolic process;macromolecule metabolic process;macromolecule modification;metabolic process;modification-dependent macromolecule catabolic process;modific…	acid-amino acid ligase activity;binding;catalytic activity;cation binding;ion binding;ligase activity;ligase activity, forming carbon-nitrogen bonds;metal ion binding;small conjugating protein ligase activity;transition metal ion binding;ubiquitin-protein ligase activity;zinc ion binding	cell part;cytoplasmic part;intracellular membrane-bounded organelle;intracellular organelle;intracellular organelle part;intracellular part;membrane-bounded organelle;mitochondrion;nuclear part;nucleoplasm;nucleus;organelle;organelle part;vacuole	biological regulation;catabolic process;cellular metabolic process;cellular process;macromolecule metabolic process;macromolecule modification;metabolic process;primary metabolic process;protein metabolic process;protein modification by small protein conjugation or removal;protein modification process;proteolysis;proteolysis involved in cellular protein catabolic process	cell part;intracellular membrane-bounded organelle;intracellular organelle;mitochondrion;nucleoplasm;nucleus;organelle;vacuole	0.9	0.9	0.5	0.6	0	0.9	P53804-3;P53804-2;P53804	P53804-3;P53804-2;P53804	E3 ubiquitin-protein ligase TTC3
TMEM132E	3.01631e+09	1.11153e+09	1.3598e+09	3.45262e+09	4.89608e+09	4.49756e+09	1.82921e+09	4.28209e+09	-1.22709	0.0291137	1	1	1	1	1	1			cell part;integral to membrane;intrinsic to membrane;membrane part		cell part	1.3	1.3	1.3	1.3	1.3	1.3	Q6IEE7	Q6IEE7	Transmembrane protein 132E
PSAT1	3.7419e+13	3.97329e+13	3.52047e+13	3.34141e+13	3.28017e+13	3.2976e+13	3.74522e+13	3.30639e+13	0.179792	0.0292512	19	18	18	19	19	18	amine biosynthetic process;amine metabolic process;biosynthetic process;carboxylic acid biosynthetic process;carboxylic acid metabolic process;cellular amine metabolic process;cellular amino acid biosynthetic process;cellular amino acid metabolic process;cellular biosynthetic process;cellular ketone metabolic process;cellular metabolic process;cellular nitrogen compound biosynthetic process;cellu…	binding;catalytic activity;cofactor binding;O-phospho-L-serine:2-oxoglutarate aminotransferase activity;pyridoxal phosphate binding;transaminase activity;transferase activity;transferase activity, transferring nitrogenous groups;vitamin B6 binding;vitamin binding	cell part;cytoplasm;cytoplasmic part;cytosol;extracellular membrane-bounded organelle;extracellular organelle;extracellular region part;extracellular vesicular exosome;intracellular part;membrane-bounded organelle;membrane-bounded vesicle;organelle;vesicle	amine metabolic process;biosynthetic process;cellular amino acid metabolic process;cellular ketone metabolic process;cellular metabolic process;cellular nitrogen compound metabolic process;cellular process;heterocycle metabolic process;metabolic process;nitrogen compound metabolic process;organic acid metabolic process;primary metabolic process;small molecule metabolic process;vitamin metabolic p…	cell part;cytoplasm;cytosol;extracellular organelle;organelle;vesicle	68.4	65.1	65.7	68.4	68.4	65.9	Q9Y617;Q9Y617-2	Q9Y617;Q9Y617-2	Phosphoserine aminotransferase
DCN	1.50706e+11	1.68281e+11	1.36898e+11	7.76984e+10	8.74908e+10	1.23883e+11	1.51962e+11	9.63573e+10	0.657242	0.0292754	2	2	1	1	1	2	aging;amine metabolic process;aminoglycan biosynthetic process;aminoglycan catabolic process;aminoglycan metabolic process;anatomical structure development;anatomical structure morphogenesis;biological regulation;biosynthetic process;carbohydrate biosynthetic process;carbohydrate catabolic process;carbohydrate metabolic process;catabolic process;cellular biosynthetic process;cellular catabolic pr…	binding;carbohydrate binding;extracellular matrix binding;glycosaminoglycan binding;pattern binding;polysaccharide binding	anchoring collagen;cell part;collagen;collagen type VI;cytoplasmic part;extracellular matrix part;extracellular region;extracellular region part;extracellular space;Golgi apparatus part;Golgi lumen;intracellular organelle lumen;intracellular organelle part;intracellular part;lysosomal lumen;membrane-enclosed lumen;organelle lumen;organelle part;vacuolar lumen;vacuolar part	aging;amine metabolic process;anatomical structure development;anatomical structure morphogenesis;biological regulation;biosynthetic process;carbohydrate metabolic process;catabolic process;cellular component disassembly;cellular component organization;cellular metabolic process;cellular process;developmental process;extracellular matrix organization;extracellular structure organization;macromole…	cell part;extracellular region;extracellular space	6.7	6.7	3.1	3.1	3.1	6.7	P07585;P07585-4;P07585-2	P07585;P07585-4;P07585-2	Decorin
PCDHGB2;PCDHGB1	8.32834e+11	1.36626e+12	8.30921e+11	2.83932e+11	2.59053e+11	5.23865e+11	1.01001e+12	3.55617e+11	1.50597	0.029388	7	7	8	5	6	7	biological adhesion;cell adhesion;cell-cell adhesion;cellular process;homophilic cell adhesion	binding;calcium ion binding;cation binding;ion binding;metal ion binding	cell part;integral to membrane;intrinsic to membrane;membrane;membrane part;plasma membrane	biological adhesion;cell adhesion;cellular process	cell part;membrane;plasma membrane	15.9	15.9	18.9	14.8	14.6	15.9	Q9Y5G2;Q9Y5G2-2;Q9Y5G3;Q9Y5G3-2;Q9Y5G0;Q9Y5G0-2	Q9Y5G2;Q9Y5G2-2;Q9Y5G3	Protocadherin gamma-B2;Protocadherin gamma-B1
PDCL3	7.55163e+11	7.40506e+11	8.2595e+11	9.25222e+11	9.69261e+11	8.5349e+11	7.73873e+11	9.15991e+11	-0.243237	0.0294208	9	10	7	7	8	9	anatomical structure formation involved in morphogenesis;angiogenesis;apoptosis;biological regulation;cell death;cellular macromolecule metabolic process;cellular metabolic process;cellular process;cellular protein metabolic process;death;developmental process;macromolecule metabolic process;metabolic process;negative regulation of biological process;negative regulation of cellular metabolic proc…	binding;protein binding;protein binding involved in protein folding	cell part;cytoplasm;intracellular part	anatomical structure formation involved in morphogenesis;biological regulation;cell death;cellular metabolic process;cellular process;death;developmental process;macromolecule metabolic process;metabolic process;primary metabolic process;protein folding;protein metabolic process;regulation of protein modification process;viral reproduction	cell part;cytoplasm	56.1	59.4	45.2	42.3	45.6	56.1	Q9H2J4	Q9H2J4	Phosducin-like protein 3
NQO1	8.33846e+12	1.00541e+13	7.66281e+12	1.08904e+13	1.12445e+13	1.25019e+13	8.68512e+12	1.15456e+13	-0.410723	0.0295815	10	8	11	11	11	13	aging;biological regulation;biosynthetic process;cell communication;cell-cell signaling;cellular biosynthetic process;cellular metabolic process;cellular nitrogen compound biosynthetic process;cellular nitrogen compound metabolic process;cellular process;developmental process;metabolic process;negative regulation of catalytic activity;negative regulation of molecular function;nitric oxide biosynt…	antioxidant activity;binding;catalytic activity;cytochrome-b5 reductase activity;identical protein binding;NAD(P)H dehydrogenase (quinone) activity;oxidoreductase activity;oxidoreductase activity, acting on NADH or NADPH;oxidoreductase activity, acting on NADH or NADPH, heme protein as acceptor;oxidoreductase activity, acting on NADH or NADPH, quinone or similar compound as acceptor;oxidoreductas…	cell body;cell part;cytoplasm;cytoplasmic part;cytosol;extracellular membrane-bounded organelle;extracellular organelle;extracellular region part;extracellular vesicular exosome;intracellular part;membrane-bounded organelle;membrane-bounded vesicle;neuronal cell body;organelle;vesicle	aging;biological regulation;biosynthetic process;cell communication;cell-cell signaling;cellular metabolic process;cellular nitrogen compound metabolic process;cellular process;developmental process;metabolic process;nitrogen compound metabolic process;response to chemical stimulus;response to endogenous stimulus;response to external stimulus;response to extracellular stimulus;response to stimulu…	cell body;cell part;cytoplasm;cytosol;extracellular organelle;neuronal cell body;organelle;vesicle	35.8	32.1	38	38	38	39.8	P15559;P15559-2;P15559-3	P15559;P15559-2;P15559-3	NAD(P)H dehydrogenase [quinone] 1
MED14	9.46262e+10	1.11156e+11	1.59882e+11	1.95026e+11	1.81278e+11	1.87623e+11	1.21888e+11	1.87976e+11	-0.624992	0.0297449	4	5	7	5	6	7	androgen receptor signaling pathway;biological regulation;biosynthetic process;cellular biosynthetic process;cellular macromolecule metabolic process;cellular metabolic process;cellular nitrogen compound metabolic process;cellular process;cellular response to stimulus;developmental process;gene expression;intracellular receptor mediated signaling pathway;macromolecule metabolic process;metabolic …	binding;hormone receptor binding;ligand-dependent nuclear receptor transcription coactivator activity;nuclear hormone receptor binding;protein binding;protein binding transcription factor activity;receptor activity;receptor binding;RNA polymerase II transcription cofactor activity;RNA polymerase II transcription factor binding transcription factor activity;thyroid hormone receptor binding;transcr…	cell part;intracellular membrane-bounded organelle;intracellular organelle;intracellular organelle part;intracellular part;macromolecular complex;mediator complex;membrane;membrane-bounded organelle;nuclear part;nucleoplasm;nucleoplasm part;nucleus;organelle;organelle part;protein complex	biological regulation;biosynthetic process;cellular metabolic process;cellular nitrogen compound metabolic process;cellular process;developmental process;macromolecule metabolic process;metabolic process;nitrogen compound metabolic process;nucleobase-containing compound metabolic process;primary metabolic process;response to stimulus;RNA metabolic process;signal transduction;transcription initiat…	cell part;intracellular membrane-bounded organelle;intracellular organelle;macromolecular complex;membrane;nucleoplasm;nucleus;organelle;protein complex	5.8	5.1	8.2	5.2	7.1	9	O60244	O60244	Mediator of RNA polymerase II transcription subunit 14
[truncated: 6,880 more rows]
